# Supplementary material for: Crystal structure of methyl 3′-benzamido-4′-(4-meth­oxy­phen­yl)-1′-methyl­spiro­[indeno­[1,2-b]quinoxaline-11,2′-pyrrolidine]-3′-carboxyl­ate
Source: Acta Crystallogr E Crystallogr Commun. 2016 Aug 5;72(Pt 9):1257–9. doi: 10.1107/S2056989016012469 (PMC5120701; doi:10.1107/S2056989016012469)
Supplement: Supplementary file 1 [file e-72-01257-sup1.cif]

##############################################################################
#                                                                            #
# This CIF contains the data in a paper accepted for publication in          #
# Acta Crystallographica Section E. It conforms to the requirements of       #
# Notes for Authors for Acta Crystallographica Section E, and has been       #
# peer reviewed under the auspices of the IUCr Commission on Journals.       #
#                                                                            #
# Full details of the Crystallographic Information File format               #
# are given in the paper "The Crystallographic Information File (CIF):       #
# a New Standard Archive File for Crystallography" by S. R. Hall, F. H.      #
# Allen and I. D. Brown [Acta Cryst. (1991), A47, 655-685].                  #
#                                                                            #
# The current version of the core CIF dictionary is obtainable from          #
# ftp://ftp.iucr.org/pub/cif_core.dic.                                       #
#                                                                            #
# Software is freely available for graphical display of the structure(s)     #
# in this CIF. For information consult the CIF software page                 #
# http://www.iucr.org/resources/cif/software.                                #
#                                                                            #
# This file may be used for bona fide research purposes within the           #
# scientific community so long as proper attribution is given to the journal # 
# article from which it was obtained.                                        #
#                                                                            #
##############################################################################
data_I
_database_code_depnum_ccdc_archive 'CCDC 1497294'
_audit_creation_method     'SHELXL-2014/7'
_journal_date_recd_electronic     2016-07-17
_journal_date_accepted     2016-08-02
_journal_name_full     'Acta Crystallographica, Section E'
_journal_year     2016
_journal_volume     72
_journal_issue      9
_journal_page_first     1257
_journal_page_last     1259
_journal_paper_category     GO
_journal_paper_doi     10.1107/S2056989016012469
_journal_coeditor_code     IS5458
_publ_contact_author_name     'Lakshmi Srinivasakannan'
_publ_contact_author_address
;
Research Department of Physics, S. D. N. B. Vaishnav College for Women,
Chromepet, Chennai 600 044, India
;
_publ_contact_author_email     'lakssdnbvc@gmail.com'
_publ_contact_author_fax     ?
_publ_contact_author_phone     '98400 93549'
_publ_section_title
;\
Crystal structure of methyl
3'-benzamido-4'-(4-methoxyphenyl)-1'-methylspiro[indeno[1,2-<i>b</i>]\
quinoxaline-11,2'-pyrrolidine]-3'-carboxylate
;
loop_
    _publ_author_name
    _publ_author_footnote
    _publ_author_address
    'Chandralekha, Kuppan' .
;
Research Department of Physics, S. D. N. B. Vaishnav College for Women,
Chromepet, Chennai 600 004,
India
;
    'Sureshbabu, Adukamparai Rajukrishnan' .
;
Department of Organic Chemistry, University of Madras, Guindy Campus,
Chennai 600 025,
India
;
    'Gavaskar, Deivasigamani' .
;
Department of Organic Chemistry, University of Madras, Guindy Campus,
Chennai 600 025,
India
;
    'Lakshmi, Srinivasakannan' .
;
Research Department of Physics, S. D. N. B. Vaishnav College for Women,
Chromepet, Chennai 600 004,
India
;
_publ_section_synopsis
;
In the title compound, the mean plane through pyrrolidine ring is approximately
orthogonal to the mean plane of the cyclopentane ring, making a dihedral angle
of 88.78(10)\%. An intramolecular N---H...N interaction is observed. The
crystal packing features   C---H...O hydrogen bonds.
;
_chemical_name_systematic
;\
Methyl 3'-benzamido-4'-(4-methoxyphenyl)-1'-methylspiro\
[indeno[1,2-<i>b</i>]quinoxaline-11,2'-pyrrolidine]-3'-carboxylate
;
_chemical_name_common     ?
_chemical_formula_moiety     'C35 H30 N4 O3'
_chemical_formula_sum     'C35 H30 N4 O3'
_chemical_formula_iupac     'C35 H30 N4 O3'
_chemical_formula_weight     554.63
_chemical_melting_point     ?
_shelx_space_group_comment
;
The symmetry employed for this shelxl refinement is uniquely defined
by the following loop, which should always be used as a source of
symmetry information in preference to the above space-group names.
They are only intended as comments.
;
_space_group_crystal_system     triclinic
_space_group_name_H-M_alt     'P -1'
_space_group_name_Hall     '-P 1'
loop_
    _space_group_symop_operation_xyz
    'x, y, z'
    '-x, -y, -z'
_cell_length_a     10.1194(4)
_cell_length_b     10.8066(4)
_cell_length_c     14.9948(6)
_cell_angle_alpha     110.57(2)
_cell_angle_beta     97.10(2)
_cell_angle_gamma     106.17(2)
_cell_volume     1429.1(4)
_cell_formula_units_Z     2
_cell_measurement_reflns_used     42296
_cell_measurement_theta_min     2.1
_cell_measurement_theta_max     30.6
_cell_measurement_temperature     293(2)
_exptl_crystal_description     block
_exptl_crystal_colour     colourless
_exptl_crystal_size_max     0.350
_exptl_crystal_size_mid     0.300
_exptl_crystal_size_min     0.250
_exptl_crystal_density_diffrn     1.289
_exptl_crystal_density_meas     ?
_exptl_crystal_density_method     ?
_exptl_crystal_F_000     584
_exptl_absorpt_coefficient_mu     0.084
_exptl_absorpt_correction_type     multi-scan
_exptl_absorpt_process_details
;
(SADABS; Bruker, 2004)
;
_shelx_estimated_absorpt_T_min     0.971
_shelx_estimated_absorpt_T_max     0.979
_exptl_absorpt_correction_T_min     0.7192
_exptl_absorpt_correction_T_max     0.7461
_diffrn_ambient_temperature     293(2)
_diffrn_radiation_type     MoK\a
_diffrn_radiation_wavelength     0.71073
_diffrn_radiation_monochromator     ?
_diffrn_measurement_device_type     'Bruker Kappa APEXII CCD'
_diffrn_measurement_method     'Bruker axs kappa axes2 CCD Diffractometer'
_diffrn_detector_area_resol_mean     ?
_diffrn_reflns_number     42242
_diffrn_reflns_av_R_equivalents     0.0340
_diffrn_reflns_theta_min     2.060
_diffrn_reflns_theta_max     30.628
_diffrn_reflns_theta_full     25.242
_diffrn_measured_fraction_theta_max     0.911
_diffrn_measured_fraction_theta_full     1.000
_diffrn_reflns_limit_h_min     -14
_diffrn_reflns_limit_h_max     14
_diffrn_reflns_limit_k_min     -15
_diffrn_reflns_limit_k_max     15
_diffrn_reflns_limit_l_min     -20
_diffrn_reflns_limit_l_max     20
_refine_special_details     ?
_reflns_number_total     8042
_reflns_number_gt     4733
_reflns_threshold_expression     'I > 2\s(I)'
_refine_ls_structure_factor_coef     Fsqd
_refine_ls_matrix_type     full
_refine_ls_R_factor_all     0.0999
_refine_ls_R_factor_gt     0.0462
_refine_ls_wR_factor_gt     0.1047
_refine_ls_wR_factor_ref     0.1399
_refine_ls_goodness_of_fit_ref     1.025
_refine_ls_restrained_S_all     1.025
_refine_ls_number_reflns     8042
_refine_ls_number_parameters     383
_refine_ls_number_restraints     0
_refine_ls_number_constraints     ?
_refine_ls_hydrogen_treatment     constr
_refine_ls_weighting_scheme     calc
_refine_ls_weighting_details
              'w=1/[\s^2^(Fo^2^)+(0.0522P)^2^+0.3893P] where P=(Fo^2^+2Fc^2^)/3'
_atom_sites_solution_hydrogens     geom
_atom_sites_solution_primary     ?
_atom_sites_solution_secondary     ?
_refine_ls_shift/su_max     0.000
_refine_ls_shift/su_mean     0.000
_refine_diff_density_max     0.234
_refine_diff_density_min     -0.204
_refine_ls_extinction_method
;
SHELXL2014 (Sheldrick, 2015)
;
_refine_ls_extinction_coef     0.0083(13)
_refine_ls_extinction_expression
                                  'Fc^*^=kFc[1+0.001xFc^2^\l^3^/sin(2\q)]^-1/4^'
loop_
    _atom_type_symbol
    _atom_type_description
    _atom_type_scat_dispersion_real
    _atom_type_scat_dispersion_imag
    _atom_type_scat_source
    'C' 'C' 0.0033 0.0016
                         'International Tables Vol C Tables 4.2.6.8 and 6.1.1.4'
    'H' 'H' 0.0000 0.0000
                         'International Tables Vol C Tables 4.2.6.8 and 6.1.1.4'
    'N' 'N' 0.0061 0.0033
                         'International Tables Vol C Tables 4.2.6.8 and 6.1.1.4'
    'O' 'O' 0.0106 0.0060
                         'International Tables Vol C Tables 4.2.6.8 and 6.1.1.4'
_computing_data_collection
;
APEX2 (Bruker, 2004)
;
_computing_cell_refinement
;
SAINT (Bruker, 2004)
;
_computing_data_reduction
;
SAINT (Bruker, 2004)
;
_computing_structure_solution
;
SHELXS97 (Sheldrick, 2008)
;
_computing_structure_refinement
;
SHELXL2014 (Sheldrick, 2015)
;
_computing_molecular_graphics
;
ORTEP-3 for Windows (Farrugia, 2012) and PLATON (Spek, 2009)
;
_computing_publication_material
;
publCIF (Westrip, 2010)
;
loop_
    _atom_site_type_symbol
    _atom_site_label
    _atom_site_fract_x
    _atom_site_fract_y
    _atom_site_fract_z
    _atom_site_U_iso_or_equiv
    _atom_site_adp_type
    _atom_site_calc_flag
    _atom_site_occupancy
    _atom_site_disorder_assembly
    _atom_site_disorder_group
    O O3 0.90953(13) 0.46770(13) 0.11738(9) 0.0534(3) Uani d 1 . .
    C C18 1.0071(2) 0.4247(3) 0.35278(16) 0.0756(7) Uani d 1 . .
    H H1A 0.9742 0.3463 0.3705 0.113 Uiso calc 1 . .
    H H1B 1.0612 0.5078 0.4107 0.113 Uiso calc 1 . .
    H H1C 1.0657 0.4053 0.3077 0.113 Uiso calc 1 . .
    N N1 0.65819(15) 0.65584(13) 0.34701(9) 0.0400(3) Uani d 1 . .
    N N2 0.73382(15) 0.62468(15) 0.52637(9) 0.0444(3) Uani d 1 . .
    N N3 0.72086(13) 0.50088(13) 0.17371(9) 0.0352(3) Uani d 1 . .
    H H3 0.6741 0.5573 0.1898 0.042 Uiso calc 1 . .
    N N4 0.44863(14) 0.37083(14) 0.20107(9) 0.0401(3) Uani d 1 . .
    O O2 0.88730(12) 0.44674(13) 0.30692(8) 0.0480(3) Uani d 1 . .
    C C8 0.63890(16) 0.53406(16) 0.35130(10) 0.0350(3) Uani d 1 . .
    C C16 0.67525(16) 0.37164(15) 0.18823(10) 0.0334(3) Uani d 1 . .
    C C29 0.60006(17) 0.25131(16) -0.00058(10) 0.0375(3) Uani d 1 . .
    O O1 0.81760(14) 0.22640(13) 0.19250(10) 0.0585(3) Uani d 1 . .
    C C6 0.57491(17) 0.29247(16) 0.31890(11) 0.0377(3) Uani d 1 . .
    C C7 0.58109(16) 0.39113(15) 0.26483(10) 0.0344(3) Uani d 1 . .
    C C9 0.67140(16) 0.51875(17) 0.44116(11) 0.0367(3) Uani d 1 . .
    C C5 0.62551(17) 0.36968(17) 0.42023(11) 0.0384(3) Uani d 1 . .
    C C26 0.56904(17) 0.24648(16) 0.09437(10) 0.0379(3) Uani d 1 . .
    H H15 0.5757 0.1587 0.0964 0.045 Uiso calc 1 . .
    C C10 0.76469(18) 0.75469(17) 0.52334(12) 0.0435(4) Uani d 1 . .
    C C17 0.80205(17) 0.33770(17) 0.22560(11) 0.0396(4) Uani d 1 . .
    C C15 0.72413(18) 0.77054(17) 0.43540(12) 0.0418(4) Uani d 1 . .
    C C19 0.83285(17) 0.53765(17) 0.13631(11) 0.0395(4) Uani d 1 . .
    C C20 0.85645(17) 0.66951(17) 0.11898(12) 0.0432(4) Uani d 1 . .
    C C30 0.67957(18) 0.17659(17) -0.04772(11) 0.0437(4) Uani d 1 . .
    H H21 0.7072 0.1167 -0.0238 0.052 Uiso calc 1 . .
    C C14 0.7555(2) 0.90641(19) 0.43761(14) 0.0551(5) Uani d 1 . .
    H H22 0.7261 0.9184 0.3809 0.066 Uiso calc 1 . .
    C C1 0.5266(2) 0.14754(18) 0.28220(13) 0.0506(4) Uani d 1 . .
    H H23 0.4945 0.0941 0.2148 0.061 Uiso calc 1 . .
    C C32 0.6805(2) 0.27734(19) -0.16772(12) 0.0497(4) Uani d 1 . .
    C C27 0.42273(18) 0.25135(19) 0.10854(12) 0.0477(4) Uani d 1 . .
    H H25A 0.3725 0.2637 0.0547 0.057 Uiso calc 1 . .
    H H25B 0.3662 0.1646 0.1112 0.057 Uiso calc 1 . .
    C C34 0.55824(19) 0.33612(18) -0.04027(12) 0.0469(4) Uani d 1 . .
    H H26 0.5017 0.3852 -0.0113 0.056 Uiso calc 1 . .
    C C31 0.7190(2) 0.18931(19) -0.13021(12) 0.0504(4) Uani d 1 . .
    H H27 0.7724 0.1375 -0.1608 0.060 Uiso calc 1 . .
    C C33 0.5985(2) 0.3496(2) -0.12196(12) 0.0523(4) Uani d 1 . .
    H H28 0.5698 0.4085 -0.1465 0.063 Uiso calc 1 . .
    C C11 0.8396(2) 0.8756(2) 0.60964(14) 0.0585(5) Uani d 1 . .
    H H29 0.8674 0.8665 0.6678 0.070 Uiso calc 1 . .
    C C4 0.6250(2) 0.30391(19) 0.48471(13) 0.0493(4) Uani d 1 . .
    H H30 0.6584 0.3566 0.5522 0.059 Uiso calc 1 . .
    C C25 0.8142(2) 0.77785(19) 0.17246(14) 0.0570(5) Uani d 1 . .
    H H31 0.7671 0.7694 0.2207 0.068 Uiso calc 1 . .
    C C3 0.5742(2) 0.1597(2) 0.44692(14) 0.0569(5) Uani d 1 . .
    H H32 0.5720 0.1137 0.4891 0.068 Uiso calc 1 . .
    C C21 0.9233(2) 0.6814(2) 0.04555(15) 0.0594(5) Uani d 1 . .
    H H33 0.9513 0.6086 0.0084 0.071 Uiso calc 1 . .
    C C28 0.3265(2) 0.3608(2) 0.24324(14) 0.0590(5) Uani d 1 . .
    H H34A 0.2988 0.2748 0.2528 0.088 Uiso calc 1 . .
    H H34B 0.2492 0.3615 0.1995 0.088 Uiso calc 1 . .
    H H34C 0.3506 0.4395 0.3053 0.088 Uiso calc 1 . .
    C C23 0.9084(2) 0.9101(3) 0.08298(19) 0.0767(7) Uani d 1 . .
    H H35 0.9273 0.9917 0.0714 0.092 Uiso calc 1 . .
    C C12 0.8717(2) 1.0055(2) 0.60860(16) 0.0670(6) Uani d 1 . .
    H H36 0.9227 1.0847 0.6659 0.080 Uiso calc 1 . .
    C C13 0.8290(2) 1.0212(2) 0.52266(16) 0.0657(6) Uani d 1 . .
    H H37 0.8507 1.1110 0.5232 0.079 Uiso calc 1 . .
    C C2 0.5264(2) 0.0822(2) 0.34684(14) 0.0596(5) Uani d 1 . .
    H H38 0.4934 -0.0156 0.3223 0.071 Uiso calc 1 . .
    C C35 0.7294(3) 0.2971(3) -0.25442(15) 0.0755(7) Uani d 1 . .
    H H39A 0.6599 0.3178 -0.2908 0.113 Uiso calc 1 . .
    H H39B 0.7413 0.2124 -0.2962 0.113 Uiso calc 1 . .
    H H39C 0.8183 0.3738 -0.2315 0.113 Uiso calc 1 . .
    C C24 0.8410(3) 0.8988(2) 0.15508(17) 0.0717(6) Uani d 1 . .
    H H40 0.8134 0.9720 0.1921 0.086 Uiso calc 1 . .
    C C22 0.9479(2) 0.8018(3) 0.02791(18) 0.0749(7) Uani d 1 . .
    H H41 0.9919 0.8095 -0.0218 0.090 Uiso calc 1 . .
loop_
    _atom_site_aniso_label
    _atom_site_aniso_U_11
    _atom_site_aniso_U_22
    _atom_site_aniso_U_33
    _atom_site_aniso_U_12
    _atom_site_aniso_U_13
    _atom_site_aniso_U_23
    O3 0.0527(8) 0.0584(8) 0.0618(8) 0.0254(6) 0.0289(6) 0.0291(6)
    C18 0.0498(12) 0.1065(19) 0.0677(13) 0.0350(12) -0.0025(10) 0.0316(13)
    N1 0.0486(8) 0.0388(7) 0.0373(7) 0.0205(6) 0.0142(6) 0.0153(6)
    N2 0.0497(8) 0.0463(8) 0.0329(7) 0.0160(7) 0.0073(6) 0.0124(6)
    N3 0.0395(7) 0.0338(7) 0.0356(6) 0.0132(6) 0.0134(6) 0.0162(5)
    N4 0.0363(7) 0.0493(8) 0.0347(7) 0.0142(6) 0.0091(6) 0.0175(6)
    O2 0.0397(6) 0.0585(7) 0.0406(6) 0.0190(6) 0.0023(5) 0.0152(6)
    C8 0.0366(8) 0.0386(8) 0.0334(7) 0.0155(7) 0.0116(6) 0.0159(6)
    C16 0.0383(8) 0.0319(7) 0.0309(7) 0.0123(6) 0.0096(6) 0.0134(6)
    C29 0.0411(9) 0.0349(8) 0.0290(7) 0.0101(7) 0.0036(6) 0.0085(6)
    O1 0.0659(9) 0.0504(8) 0.0650(8) 0.0323(7) 0.0122(7) 0.0217(6)
    C6 0.0389(8) 0.0398(8) 0.0361(8) 0.0115(7) 0.0098(7) 0.0189(7)
    C7 0.0386(8) 0.0341(8) 0.0295(7) 0.0100(7) 0.0078(6) 0.0137(6)
    C9 0.0376(8) 0.0428(9) 0.0319(7) 0.0159(7) 0.0100(6) 0.0158(7)
    C5 0.0388(9) 0.0436(9) 0.0366(8) 0.0144(7) 0.0110(7) 0.0199(7)
    C26 0.0438(9) 0.0344(8) 0.0313(7) 0.0101(7) 0.0065(7) 0.0122(6)
    C10 0.0443(9) 0.0426(9) 0.0386(8) 0.0153(8) 0.0113(7) 0.0103(7)
    C17 0.0418(9) 0.0435(9) 0.0375(8) 0.0170(8) 0.0110(7) 0.0187(7)
    C15 0.0456(9) 0.0380(9) 0.0424(9) 0.0185(7) 0.0159(7) 0.0122(7)
    C19 0.0399(9) 0.0427(9) 0.0336(8) 0.0104(7) 0.0107(7) 0.0154(7)
    C20 0.0378(9) 0.0448(9) 0.0430(9) 0.0050(7) 0.0060(7) 0.0216(8)
    C30 0.0524(10) 0.0393(9) 0.0354(8) 0.0184(8) 0.0067(7) 0.0098(7)
    C14 0.0693(13) 0.0434(10) 0.0568(11) 0.0258(9) 0.0209(10) 0.0185(9)
    C1 0.0618(12) 0.0389(9) 0.0424(9) 0.0063(8) 0.0066(8) 0.0173(8)
    C32 0.0536(11) 0.0528(10) 0.0340(8) 0.0106(9) 0.0091(8) 0.0144(8)
    C27 0.0408(9) 0.0546(10) 0.0367(8) 0.0071(8) 0.0062(7) 0.0144(8)
    C34 0.0536(11) 0.0544(10) 0.0393(9) 0.0273(9) 0.0119(8) 0.0198(8)
    C31 0.0548(11) 0.0534(10) 0.0367(9) 0.0214(9) 0.0133(8) 0.0084(8)
    C33 0.0632(12) 0.0584(11) 0.0416(9) 0.0249(10) 0.0084(8) 0.0258(8)
    C11 0.0606(12) 0.0542(11) 0.0445(10) 0.0162(10) 0.0073(9) 0.0066(9)
    C4 0.0564(11) 0.0565(11) 0.0405(9) 0.0173(9) 0.0104(8) 0.0282(8)
    C25 0.0723(13) 0.0439(10) 0.0518(10) 0.0129(9) 0.0156(10) 0.0215(9)
    C3 0.0661(12) 0.0561(11) 0.0572(11) 0.0153(10) 0.0129(10) 0.0383(10)
    C21 0.0503(11) 0.0746(13) 0.0676(12) 0.0185(10) 0.0235(10) 0.0445(11)
    C28 0.0435(10) 0.0802(14) 0.0545(11) 0.0221(10) 0.0193(9) 0.0257(10)
    C23 0.0649(14) 0.0693(15) 0.1019(18) 0.0036(12) 0.0038(13) 0.0620(14)
    C12 0.0666(14) 0.0476(11) 0.0629(13) 0.0151(10) 0.0100(11) 0.0009(10)
    C13 0.0742(14) 0.0390(10) 0.0765(14) 0.0203(10) 0.0232(12) 0.0127(10)
    C2 0.0725(14) 0.0425(10) 0.0594(12) 0.0079(9) 0.0078(10) 0.0280(9)
    C35 0.0943(18) 0.0819(15) 0.0520(12) 0.0213(13) 0.0321(12) 0.0311(11)
    C24 0.0872(16) 0.0458(11) 0.0793(15) 0.0158(11) 0.0111(13) 0.0309(11)
    C22 0.0581(13) 0.0978(18) 0.0932(17) 0.0169(13) 0.0233(12) 0.0727(16)
_geom_special_details
;
All esds (except the esd in the dihedral angle between two l.s. planes) are
estimated using the full covariance matrix. The cell esds are taken into
account individually in the estimation of esds in distances, angles and
torsion angles; correlations between esds in cell parameters are only used
when they are defined by crystal symmetry. An approximate (isotropic)
treatment of cell esds is used for estimating esds involving l.s. planes.
;
loop_
    _geom_bond_atom_site_label_1
    _geom_bond_atom_site_label_2
    _geom_bond_site_symmetry_2
    _geom_bond_distance
    _geom_bond_publ_flag
    O3 C19 . 1.2184(19) ?
    C18 O2 . 1.438(2) ?
    C18 H1A . 0.9600 ?
    C18 H1B . 0.9600 ?
    C18 H1C . 0.9600 ?
    N1 C8 . 1.3013(19) ?
    N1 C15 . 1.380(2) ?
    N2 C9 . 1.3085(19) ?
    N2 C10 . 1.370(2) ?
    N3 C19 . 1.3490(19) ?
    N3 C16 . 1.4458(18) ?
    N3 H3 . 0.8600 ?
    N4 C28 . 1.451(2) ?
    N4 C27 . 1.457(2) ?
    N4 C7 . 1.460(2) ?
    O2 C17 . 1.3356(19) ?
    C8 C9 . 1.424(2) ?
    C8 C7 . 1.520(2) ?
    C16 C17 . 1.524(2) ?
    C16 C26 . 1.563(2) ?
    C16 C7 . 1.576(2) ?
    C29 C30 . 1.379(2) ?
    C29 C34 . 1.382(2) ?
    C29 C26 . 1.510(2) ?
    O1 C17 . 1.1929(19) ?
    C6 C1 . 1.377(2) ?
    C6 C5 . 1.395(2) ?
    C6 C7 . 1.543(2) ?
    C9 C5 . 1.450(2) ?
    C5 C4 . 1.386(2) ?
    C26 C27 . 1.534(2) ?
    C26 H15 . 0.9800 ?
    C10 C11 . 1.405(2) ?
    C10 C15 . 1.414(2) ?
    C15 C14 . 1.401(2) ?
    C19 C20 . 1.497(2) ?
    C20 C25 . 1.379(3) ?
    C20 C21 . 1.386(2) ?
    C30 C31 . 1.385(2) ?
    C30 H21 . 0.9300 ?
    C14 C13 . 1.363(3) ?
    C14 H22 . 0.9300 ?
    C1 C2 . 1.385(2) ?
    C1 H23 . 0.9300 ?
    C32 C33 . 1.376(3) ?
    C32 C31 . 1.379(3) ?
    C32 C35 . 1.509(2) ?
    C27 H25A . 0.9700 ?
    C27 H25B . 0.9700 ?
    C34 C33 . 1.380(2) ?
    C34 H26 . 0.9300 ?
    C31 H27 . 0.9300 ?
    C33 H28 . 0.9300 ?
    C11 C12 . 1.356(3) ?
    C11 H29 . 0.9300 ?
    C4 C3 . 1.370(3) ?
    C4 H30 . 0.9300 ?
    C25 C24 . 1.381(3) ?
    C25 H31 . 0.9300 ?
    C3 C2 . 1.378(3) ?
    C3 H32 . 0.9300 ?
    C21 C22 . 1.379(3) ?
    C21 H33 . 0.9300 ?
    C28 H34A . 0.9600 ?
    C28 H34B . 0.9600 ?
    C28 H34C . 0.9600 ?
    C23 C22 . 1.370(3) ?
    C23 C24 . 1.370(3) ?
    C23 H35 . 0.9300 ?
    C12 C13 . 1.390(3) ?
    C12 H36 . 0.9300 ?
    C13 H37 . 0.9300 ?
    C2 H38 . 0.9300 ?
    C35 H39A . 0.9600 ?
    C35 H39B . 0.9600 ?
    C35 H39C . 0.9600 ?
    C24 H40 . 0.9300 ?
    C22 H41 . 0.9300 ?
loop_
    _geom_angle_atom_site_label_1
    _geom_angle_atom_site_label_2
    _geom_angle_atom_site_label_3
    _geom_angle_site_symmetry_1
    _geom_angle_site_symmetry_3
    _geom_angle
    _geom_angle_publ_flag
    O2 C18 H1A . . 109.5 ?
    O2 C18 H1B . . 109.5 ?
    H1A C18 H1B . . 109.5 ?
    O2 C18 H1C . . 109.5 ?
    H1A C18 H1C . . 109.5 ?
    H1B C18 H1C . . 109.5 ?
    C8 N1 C15 . . 114.78(13) ?
    C9 N2 C10 . . 114.47(13) ?
    C19 N3 C16 . . 123.49(13) ?
    C19 N3 H3 . . 118.3 ?
    C16 N3 H3 . . 118.3 ?
    C28 N4 C27 . . 112.91(14) ?
    C28 N4 C7 . . 116.08(13) ?
    C27 N4 C7 . . 108.12(12) ?
    C17 O2 C18 . . 115.42(15) ?
    N1 C8 C9 . . 122.96(14) ?
    N1 C8 C7 . . 126.40(13) ?
    C9 C8 C7 . . 110.64(13) ?
    N3 C16 C17 . . 111.13(12) ?
    N3 C16 C26 . . 112.04(11) ?
    C17 C16 C26 . . 112.59(12) ?
    N3 C16 C7 . . 107.65(11) ?
    C17 C16 C7 . . 110.42(11) ?
    C26 C16 C7 . . 102.58(11) ?
    C30 C29 C34 . . 117.49(14) ?
    C30 C29 C26 . . 120.39(14) ?
    C34 C29 C26 . . 122.01(14) ?
    C1 C6 C5 . . 119.04(14) ?
    C1 C6 C7 . . 130.03(14) ?
    C5 C6 C7 . . 110.92(13) ?
    N4 C7 C8 . . 112.45(12) ?
    N4 C7 C6 . . 117.15(12) ?
    C8 C7 C6 . . 100.68(11) ?
    N4 C7 C16 . . 99.76(11) ?
    C8 C7 C16 . . 114.22(12) ?
    C6 C7 C16 . . 113.29(12) ?
    N2 C9 C8 . . 123.90(14) ?
    N2 C9 C5 . . 127.69(14) ?
    C8 C9 C5 . . 108.40(13) ?
    C4 C5 C6 . . 121.54(15) ?
    C4 C5 C9 . . 129.34(15) ?
    C6 C5 C9 . . 109.11(13) ?
    C29 C26 C27 . . 115.40(13) ?
    C29 C26 C16 . . 113.57(12) ?
    C27 C26 C16 . . 103.91(12) ?
    C29 C26 H15 . . 107.9 ?
    C27 C26 H15 . . 107.9 ?
    C16 C26 H15 . . 107.9 ?
    N2 C10 C11 . . 119.22(16) ?
    N2 C10 C15 . . 121.76(14) ?
    C11 C10 C15 . . 119.02(16) ?
    O1 C17 O2 . . 124.37(15) ?
    O1 C17 C16 . . 125.32(15) ?
    O2 C17 C16 . . 110.03(13) ?
    N1 C15 C14 . . 119.11(15) ?
    N1 C15 C10 . . 121.81(14) ?
    C14 C15 C10 . . 119.05(15) ?
    O3 C19 N3 . . 122.17(14) ?
    O3 C19 C20 . . 122.11(14) ?
    N3 C19 C20 . . 115.72(14) ?
    C25 C20 C21 . . 119.33(16) ?
    C25 C20 C19 . . 122.78(15) ?
    C21 C20 C19 . . 117.89(16) ?
    C29 C30 C31 . . 121.02(16) ?
    C29 C30 H21 . . 119.5 ?
    C31 C30 H21 . . 119.5 ?
    C13 C14 C15 . . 120.19(18) ?
    C13 C14 H22 . . 119.9 ?
    C15 C14 H22 . . 119.9 ?
    C6 C1 C2 . . 119.23(16) ?
    C6 C1 H23 . . 120.4 ?
    C2 C1 H23 . . 120.4 ?
    C33 C32 C31 . . 117.81(16) ?
    C33 C32 C35 . . 120.83(18) ?
    C31 C32 C35 . . 121.35(18) ?
    N4 C27 C26 . . 106.32(13) ?
    N4 C27 H25A . . 110.5 ?
    C26 C27 H25A . . 110.5 ?
    N4 C27 H25B . . 110.5 ?
    C26 C27 H25B . . 110.5 ?
    H25A C27 H25B . . 108.7 ?
    C33 C34 C29 . . 121.44(16) ?
    C33 C34 H26 . . 119.3 ?
    C29 C34 H26 . . 119.3 ?
    C32 C31 C30 . . 121.19(16) ?
    C32 C31 H27 . . 119.4 ?
    C30 C31 H27 . . 119.4 ?
    C32 C33 C34 . . 121.02(16) ?
    C32 C33 H28 . . 119.5 ?
    C34 C33 H28 . . 119.5 ?
    C12 C11 C10 . . 120.40(19) ?
    C12 C11 H29 . . 119.8 ?
    C10 C11 H29 . . 119.8 ?
    C3 C4 C5 . . 118.55(16) ?
    C3 C4 H30 . . 120.7 ?
    C5 C4 H30 . . 120.7 ?
    C20 C25 C24 . . 120.62(19) ?
    C20 C25 H31 . . 119.7 ?
    C24 C25 H31 . . 119.7 ?
    C4 C3 C2 . . 120.44(16) ?
    C4 C3 H32 . . 119.8 ?
    C2 C3 H32 . . 119.8 ?
    C22 C21 C20 . . 119.6(2) ?
    C22 C21 H33 . . 120.2 ?
    C20 C21 H33 . . 120.2 ?
    N4 C28 H34A . . 109.5 ?
    N4 C28 H34B . . 109.5 ?
    H34A C28 H34B . . 109.5 ?
    N4 C28 H34C . . 109.5 ?
    H34A C28 H34C . . 109.5 ?
    H34B C28 H34C . . 109.5 ?
    C22 C23 C24 . . 120.20(19) ?
    C22 C23 H35 . . 119.9 ?
    C24 C23 H35 . . 119.9 ?
    C11 C12 C13 . . 120.56(19) ?
    C11 C12 H36 . . 119.7 ?
    C13 C12 H36 . . 119.7 ?
    C14 C13 C12 . . 120.73(19) ?
    C14 C13 H37 . . 119.6 ?
    C12 C13 H37 . . 119.6 ?
    C3 C2 C1 . . 121.18(17) ?
    C3 C2 H38 . . 119.4 ?
    C1 C2 H38 . . 119.4 ?
    C32 C35 H39A . . 109.5 ?
    C32 C35 H39B . . 109.5 ?
    H39A C35 H39B . . 109.5 ?
    C32 C35 H39C . . 109.5 ?
    H39A C35 H39C . . 109.5 ?
    H39B C35 H39C . . 109.5 ?
    C23 C24 C25 . . 119.6(2) ?
    C23 C24 H40 . . 120.2 ?
    C25 C24 H40 . . 120.2 ?
    C23 C22 C21 . . 120.6(2) ?
    C23 C22 H41 . . 119.7 ?
    C21 C22 H41 . . 119.7 ?
loop_
    _geom_torsion_atom_site_label_1
    _geom_torsion_atom_site_label_2
    _geom_torsion_atom_site_label_3
    _geom_torsion_atom_site_label_4
    _geom_torsion_site_symmetry_1
    _geom_torsion_site_symmetry_2
    _geom_torsion_site_symmetry_3
    _geom_torsion_site_symmetry_4
    _geom_torsion
    _geom_torsion_publ_flag
    C15 N1 C8 C9 . . . . 5.3(2) ?
    C15 N1 C8 C7 . . . . -174.39(14) ?
    C19 N3 C16 C17 . . . . 39.35(18) ?
    C19 N3 C16 C26 . . . . -87.57(17) ?
    C19 N3 C16 C7 . . . . 160.39(13) ?
    C28 N4 C7 C8 . . . . -67.27(17) ?
    C27 N4 C7 C8 . . . . 164.69(12) ?
    C28 N4 C7 C6 . . . . 48.66(19) ?
    C27 N4 C7 C6 . . . . -79.37(15) ?
    C28 N4 C7 C16 . . . . 171.29(14) ?
    C27 N4 C7 C16 . . . . 43.26(14) ?
    N1 C8 C7 N4 . . . . -50.7(2) ?
    C9 C8 C7 N4 . . . . 129.51(13) ?
    N1 C8 C7 C6 . . . . -176.22(15) ?
    C9 C8 C7 C6 . . . . 4.03(16) ?
    N1 C8 C7 C16 . . . . 62.0(2) ?
    C9 C8 C7 C16 . . . . -117.71(14) ?
    C1 C6 C7 N4 . . . . 55.1(2) ?
    C5 C6 C7 N4 . . . . -123.65(14) ?
    C1 C6 C7 C8 . . . . 177.36(17) ?
    C5 C6 C7 C8 . . . . -1.41(16) ?
    C1 C6 C7 C16 . . . . -60.2(2) ?
    C5 C6 C7 C16 . . . . 120.99(14) ?
    N3 C16 C7 N4 . . . . 78.00(13) ?
    C17 C16 C7 N4 . . . . -160.52(12) ?
    C26 C16 C7 N4 . . . . -40.32(13) ?
    N3 C16 C7 C8 . . . . -42.15(16) ?
    C17 C16 C7 C8 . . . . 79.32(15) ?
    C26 C16 C7 C8 . . . . -160.48(12) ?
    N3 C16 C7 C6 . . . . -156.67(12) ?
    C17 C16 C7 C6 . . . . -35.19(17) ?
    C26 C16 C7 C6 . . . . 85.01(14) ?
    C10 N2 C9 C8 . . . . 0.9(2) ?
    C10 N2 C9 C5 . . . . -179.94(15) ?
    N1 C8 C9 N2 . . . . -5.7(2) ?
    C7 C8 C9 N2 . . . . 174.02(14) ?
    N1 C8 C9 C5 . . . . 174.98(14) ?
    C7 C8 C9 C5 . . . . -5.26(17) ?
    C1 C6 C5 C4 . . . . -1.6(2) ?
    C7 C6 C5 C4 . . . . 177.35(15) ?
    C1 C6 C5 C9 . . . . 179.45(15) ?
    C7 C6 C5 C9 . . . . -1.63(18) ?
    N2 C9 C5 C4 . . . . 6.1(3) ?
    C8 C9 C5 C4 . . . . -174.62(17) ?
    N2 C9 C5 C6 . . . . -174.99(15) ?
    C8 C9 C5 C6 . . . . 4.25(18) ?
    C30 C29 C26 C27 . . . . -144.82(16) ?
    C34 C29 C26 C27 . . . . 39.2(2) ?
    C30 C29 C26 C16 . . . . 95.34(17) ?
    C34 C29 C26 C16 . . . . -80.66(19) ?
    N3 C16 C26 C29 . . . . 35.05(17) ?
    C17 C16 C26 C29 . . . . -91.08(15) ?
    C7 C16 C26 C29 . . . . 150.23(12) ?
    N3 C16 C26 C27 . . . . -91.12(14) ?
    C17 C16 C26 C27 . . . . 142.74(13) ?
    C7 C16 C26 C27 . . . . 24.05(14) ?
    C9 N2 C10 C11 . . . . -176.11(15) ?
    C9 N2 C10 C15 . . . . 3.4(2) ?
    C18 O2 C17 O1 . . . . 2.3(2) ?
    C18 O2 C17 C16 . . . . 176.53(15) ?
    N3 C16 C17 O1 . . . . -131.07(16) ?
    C26 C16 C17 O1 . . . . -4.4(2) ?
    C7 C16 C17 O1 . . . . 109.54(17) ?
    N3 C16 C17 O2 . . . . 54.81(16) ?
    C26 C16 C17 O2 . . . . -178.56(12) ?
    C7 C16 C17 O2 . . . . -64.57(16) ?
    C8 N1 C15 C14 . . . . 177.13(15) ?
    C8 N1 C15 C10 . . . . -1.0(2) ?
    N2 C10 C15 N1 . . . . -3.6(3) ?
    C11 C10 C15 N1 . . . . 175.92(15) ?
    N2 C10 C15 C14 . . . . 178.32(16) ?
    C11 C10 C15 C14 . . . . -2.2(2) ?
    C16 N3 C19 O3 . . . . -4.5(2) ?
    C16 N3 C19 C20 . . . . 175.11(13) ?
    O3 C19 C20 C25 . . . . -153.06(18) ?
    N3 C19 C20 C25 . . . . 27.3(2) ?
    O3 C19 C20 C21 . . . . 27.2(2) ?
    N3 C19 C20 C21 . . . . -152.45(16) ?
    C34 C29 C30 C31 . . . . 1.7(2) ?
    C26 C29 C30 C31 . . . . -174.49(15) ?
    N1 C15 C14 C13 . . . . -175.62(17) ?
    C10 C15 C14 C13 . . . . 2.6(3) ?
    C5 C6 C1 C2 . . . . 1.5(3) ?
    C7 C6 C1 C2 . . . . -177.21(17) ?
    C28 N4 C27 C26 . . . . -158.68(14) ?
    C7 N4 C27 C26 . . . . -28.85(16) ?
    C29 C26 C27 N4 . . . . -123.90(14) ?
    C16 C26 C27 N4 . . . . 1.11(16) ?
    C30 C29 C34 C33 . . . . -2.2(3) ?
    C26 C29 C34 C33 . . . . 173.90(16) ?
    C33 C32 C31 C30 . . . . -1.6(3) ?
    C35 C32 C31 C30 . . . . 176.85(18) ?
    C29 C30 C31 C32 . . . . 0.2(3) ?
    C31 C32 C33 C34 . . . . 1.1(3) ?
    C35 C32 C33 C34 . . . . -177.38(18) ?
    C29 C34 C33 C32 . . . . 0.9(3) ?
    N2 C10 C11 C12 . . . . 179.90(18) ?
    C15 C10 C11 C12 . . . . 0.4(3) ?
    C6 C5 C4 C3 . . . . 0.4(3) ?
    C9 C5 C4 C3 . . . . 179.20(17) ?
    C21 C20 C25 C24 . . . . -1.6(3) ?
    C19 C20 C25 C24 . . . . 178.65(18) ?
    C5 C4 C3 C2 . . . . 0.8(3) ?
    C25 C20 C21 C22 . . . . 0.8(3) ?
    C19 C20 C21 C22 . . . . -179.47(17) ?
    C10 C11 C12 C13 . . . . 1.1(3) ?
    C15 C14 C13 C12 . . . . -1.1(3) ?
    C11 C12 C13 C14 . . . . -0.8(3) ?
    C4 C3 C2 C1 . . . . -0.8(3) ?
    C6 C1 C2 C3 . . . . -0.3(3) ?
    C22 C23 C24 C25 . . . . 0.5(3) ?
    C20 C25 C24 C23 . . . . 1.0(3) ?
    C24 C23 C22 C21 . . . . -1.3(4) ?
    C20 C21 C22 C23 . . . . 0.7(3) ?
loop_
    _geom_hbond_atom_site_label_d
    _geom_hbond_atom_site_label_h
    _geom_hbond_atom_site_label_a
    _geom_hbond_site_symmetry_a
    _geom_hbond_distance_dh
    _geom_hbond_distance_ha
    _geom_hbond_distance_da
    _geom_hbond_angle_dha
    _geom_hbond_publ_flag
    N3 H3 N1 . 0.86 2.27 2.8107(18) 121 y
    C21 H33 O3 2_765 0.93 2.54 3.347(2) 146 y
_shelx_hkl_file
;
  -1   0   0  111.30    1.83
  -1   0   0  108.21    1.84
   1   0   0   98.54    1.92
   1   0   0  117.37    2.71
  -2   0   0   87.44    2.08
  -2   0   0   88.41    1.57
  -2   0   0   86.48    2.29
  -2   0   0   87.70    1.64
  -2   0   0   88.98    1.58
  -2   0   0   85.24    1.57
   2   0   0   88.09    2.08
   2   0   0   86.38    1.57
   2   0   0   86.12    1.56
   2   0   0   89.68    1.58
   2   0   0   86.90    1.53
  -3   0   0   -0.29    0.07
  -3   0   0   -0.04    0.07
  -3   0   0    0.13    0.10
  -3   0   0   -0.20    0.08
  -3   0   0   -0.24    0.07
  -3   0   0    0.02    0.07
   3   0   0   -0.07    0.07
   3   0   0   -0.17    0.07
   3   0   0    0.06    0.08
   3   0   0   -0.22    0.08
   3   0   0    0.03    0.04
  -4   0   0   58.45    1.27
  -4   0   0   60.95    1.66
  -4   0   0   60.50    1.26
  -4   0   0   59.39    1.32
  -4   0   0   58.94    1.80
  -4   0   0   59.62    1.48
  -4   0   0   61.55    1.27
   4   0   0   59.58    1.26
   4   0   0   58.70    1.12
   4   0   0   59.56    1.26
   4   0   0   60.24    1.28
   4   0   0   60.04    1.65
  -5   0   0    0.56    0.16
  -5   0   0    0.49    0.16
  -5   0   0    0.35    0.15
   5   0   0    0.46    0.16
   5   0   0    0.39    0.14
   5   0   0    0.55    0.14
   5   0   0    0.50    0.07
  -6   0   0    1.02    0.22
  -6   0   0    0.94    0.22
  -6   0   0    1.01    0.22
   6   0   0    1.31    0.20
   6   0   0    1.54    0.20
   6   0   0    1.57    0.23
   6   0   0    1.63    0.12
  -7   0   0   12.73    0.75
  -7   0   0   11.76    0.58
  -7   0   0   11.90    0.76
   7   0   0   12.19    0.57
   7   0   0   12.05    0.33
   7   0   0   12.67    0.60
   7   0   0   13.48    0.52
  -8   0   0    5.12    0.60
  -8   0   0    6.05    0.48
  -8   0   0    6.46    0.63
   8   0   0    6.15    0.49
   8   0   0    5.66    0.19
   8   0   0    5.37    0.37
   8   0   0    6.40    0.48
  -9   0   0   -0.07    0.25
  -9   0   0   -0.03    0.24
  -9   0   0    0.41    0.27
   9   0   0    0.17    0.24
   9   0   0    0.47    0.19
   9   0   0    0.46    0.21
   9   0   0    0.25    0.18
 -10   0   0   -0.05    0.26
 -10   0   0   -0.06    0.22
 -10   0   0    0.03    0.27
  10   0   0    0.19    0.19
  10   0   0    0.16    0.20
  10   0   0    0.27    0.27
  10   0   0    0.09    0.24
 -11   0   0    0.08    0.28
 -11   0   0   -0.25    0.28
  11   0   0    0.26    0.22
  11   0   0    0.51    0.30
  11   0   0    0.09    0.28
 -12   0   0    1.31    0.45
  12   0   0    0.76    0.39
  12   0   0    1.51    0.38
  12  -1   0    0.08    0.30
 -12   1   0    0.22    0.32
 -12   1   0   -0.08    0.35
  11  -1   0    4.30    0.56
  11  -1   0    3.86    0.46
  11  -1   0    4.94    0.45
  11  -1   0    3.82    0.45
 -11   1   0    3.23    0.57
 -11   1   0    3.51    0.53
  10  -1   0    0.16    0.19
  10  -1   0    0.53    0.28
  10  -1   0    0.49    0.22
  10  -1   0    0.32    0.25
 -10   1   0    0.40    0.30
 -10   1   0    0.31    0.29
   9  -1   0    0.88    0.24
   9  -1   0    0.85    0.26
   9  -1   0    0.56    0.26
   9  -1   0    0.30    0.17
  -9   1   0    0.70    0.28
  -9   1   0    0.49    0.28
  -9   1   0    0.65    0.27
   8  -1   0    0.19    0.07
   8  -1   0    0.50    0.19
   8  -1   0    0.34    0.22
   8  -1   0    0.20    0.14
   8  -1   0    0.16    0.14
  -8   1   0    0.11    0.21
  -8   1   0    0.30    0.20
  -8   1   0    0.25    0.20
   7  -1   0    0.06    0.06
   7  -1   0   -0.10    0.15
   7  -1   0    0.07    0.12
   7  -1   0   -0.08    0.10
  -7   1   0   -0.08    0.16
  -7   1   0    0.19    0.16
  -7   1   0    0.13    0.14
   6  -1   0    1.34    0.22
   6  -1   0    1.38    0.20
   6  -1   0    1.72    0.20
   6  -1   0    1.96    0.14
  -6   1   0    1.09    0.20
  -6   1   0    1.43    0.27
  -6   1   0    1.44    0.23
   5  -1   0    1.48    0.22
   5  -1   0    1.83    0.13
   5  -1   0    1.18    0.22
   5  -1   0    2.00    0.22
   5  -1   0    1.84    0.21
   5  -1   0    1.57    0.18
   5  -1   0    1.73    0.21
   5  -1   0    1.18    0.18
  -5   1   0    1.65    0.21
  -5   1   0    1.25    0.22
  -5   1   0    1.20    0.18
   4  -1   0  135.81    2.51
   4  -1   0  136.63    3.67
   4  -1   0  135.67    2.49
   4  -1   0  136.46    2.50
   4  -1   0  136.34    2.61
   4  -1   0  134.94    2.42
   4  -1   0  139.56    3.25
   4  -1   0  132.74    2.40
  -4   1   0  139.58    2.61
  -4   1   0  136.28    2.50
  -4   1   0  137.03    2.50
  -4   1   0  136.91    2.43
  -4   1   0  135.12    2.49
  -4   1   0  136.82    3.24
  -4   1   0  132.88    3.65
   3  -1   0  467.89    8.00
   3  -1   0  455.70   10.16
   3  -1   0  453.16    8.19
   3  -1   0  448.95    7.51
   3  -1   0  460.90    7.63
   3  -1   0  458.50    7.66
   3  -1   0  467.86   11.30
   3  -1   0  461.72    7.67
  -3   1   0  462.22   10.60
  -3   1   0  451.46    7.66
  -3   1   0  459.36    7.66
  -3   1   0  452.34    8.12
  -3   1   0  463.10   11.29
  -3   1   0  467.64    7.64
  -3   1   0  460.67    7.99
   2  -1   0  356.97    5.83
   2  -1   0  349.39    6.10
   2  -1   0  349.04    5.74
   2  -1   0  341.61    8.63
   2  -1   0  350.90    6.13
   2  -1   0  368.51    5.86
   2  -1   0  355.29    8.10
   2  -1   0  351.08    5.86
  -2   1   0  354.53    8.79
  -2   1   0  364.78    5.86
  -2   1   0  347.07    6.24
  -2   1   0  342.83    5.78
  -2   1   0  354.18    5.83
  -2   1   0  348.10    8.17
  -2   1   0  352.90    5.85
  -2   1   0  351.29    6.10
   1  -1   0    5.66    0.16
   1  -1   0    5.94    0.14
   1  -1   0    5.54    0.25
   1  -1   0    4.89    0.16
   1  -1   0    5.13    0.16
  -1   1   0    6.18    0.17
  -1   1   0    6.12    0.17
  -1   1   0    5.75    0.25
  -1   1   0    5.67    0.16
  -1   1   0    5.87    0.17
  -1   1   0    5.24    0.14
   0  -1   0  157.83    3.47
   0   1   0  191.22    4.15
   0   1   0  181.88    4.32
   0   1   0  177.76    3.02
  -1  -1   0   67.09    1.43
  -1  -1   0   70.75    1.22
  -1  -1   0   58.11    1.14
  -1  -1   0   66.77    1.21
  -1  -1   0   66.78    1.18
  -1  -1   0   68.28    1.63
   1   1   0   66.15    1.43
   1   1   0   66.89    1.18
   1   1   0   65.40    1.21
   1   1   0   66.00    1.15
   1   1   0   67.93    1.21
   1   1   0   69.46    1.63
  -2  -1   0  207.58    3.56
  -2  -1   0  211.64    3.61
  -2  -1   0  209.38    4.24
  -2  -1   0  211.35    4.83
  -2  -1   0  207.57    3.60
   2   1   0  211.06    4.83
   2   1   0  206.20    3.59
   2   1   0  214.36    3.62
   2   1   0  214.36    3.61
   2   1   0  210.01    3.56
   2   1   0  204.74    4.24
  -3  -1   0   29.75    0.71
  -3  -1   0   28.93    0.68
  -3  -1   0   27.98    0.71
  -3  -1   0   28.88    0.83
  -3  -1   0   28.81    0.95
   3   1   0   28.28    0.70
   3   1   0   29.04    0.94
   3   1   0   28.47    0.68
   3   1   0   28.15    0.61
   3   1   0   27.15    0.70
  -4  -1   0    0.85    0.20
  -4  -1   0    0.70    0.17
  -4  -1   0    0.93    0.17
  -4  -1   0    0.86    0.13
  -4  -1   0    0.64    0.14
   4   1   0    0.84    0.16
   4   1   0    0.87    0.16
   4   1   0    0.71    0.17
   4   1   0    0.87    0.14
   4   1   0    1.01    0.12
  -5  -1   0    0.37    0.15
  -5  -1   0    0.39    0.17
  -5  -1   0    0.26    0.17
   5   1   0    0.55    0.12
   5   1   0    0.65    0.16
   5   1   0    0.35    0.16
  -6  -1   0   -0.09    0.15
  -6  -1   0   -0.02    0.12
  -6  -1   0    0.00    0.18
   6   1   0   -0.18    0.13
   6   1   0    0.02    0.06
   6   1   0    0.15    0.14
   6   1   0    0.12    0.10
  -7  -1   0    0.07    0.16
  -7  -1   0    0.01    0.15
  -7  -1   0    0.15    0.21
   7   1   0    0.01    0.06
   7   1   0   -0.03    0.11
   7   1   0    0.24    0.17
   7   1   0   -0.08    0.18
  -8  -1   0    0.09    0.22
  -8  -1   0    0.13    0.25
  -8  -1   0    0.33    0.22
   8   1   0    0.47    0.17
   8   1   0    0.49    0.25
   8   1   0    0.00    0.19
  -9  -1   0    9.61    0.80
  -9  -1   0   11.16    0.69
  -9  -1   0    9.66    0.86
   9   1   0    9.55    0.66
   9   1   0    9.50    0.49
   9   1   0    9.93    0.63
 -10  -1   0    0.17    0.28
 -10  -1   0    0.18    0.28
 -10  -1   0   -0.23    0.28
  10   1   0    0.18    0.24
  10   1   0    0.03    0.29
 -11  -1   0    0.07    0.26
 -11  -1   0    0.01    0.34
 -11  -1   0    0.06    0.31
  11   1   0    0.24    0.25
  11   1   0    0.09    0.26
  11   1   0    0.02    0.30
 -12  -1   0   -0.19    0.35
  12   1   0   -0.39    0.29
  12   1   0   -0.01    0.33
  12   1   0    0.06    0.24
 -13   2   0   -0.43    0.35
  12  -2   0    0.14    0.23
  12  -2   0   -0.19    0.28
 -12   2   0   -0.51    0.25
 -12   2   0   -0.29    0.29
  11  -2   0    3.47    0.45
  11  -2   0    2.99    0.37
  11  -2   0    2.95    0.48
 -11   2   0    2.69    0.46
 -11   2   0    2.54    0.52
  10  -2   0    0.14    0.17
  10  -2   0    0.17    0.20
  10  -2   0    0.14    0.22
  10  -2   0    0.09    0.23
 -10   2   0   -0.02    0.26
 -10   2   0    0.06    0.27
   9  -2   0    0.59    0.27
   9  -2   0    0.90    0.25
   9  -2   0    0.81    0.26
   9  -2   0    0.61    0.11
   9  -2   0    0.46    0.17
  -9   2   0    0.27    0.28
  -9   2   0    0.40    0.27
   8  -2   0   17.08    0.47
   8  -2   0   16.54    0.70
   8  -2   0   17.46    0.73
   8  -2   0   16.81    0.61
  -8   2   0   17.07    0.73
  -8   2   0   18.20    1.05
   7  -2   0   26.67    0.77
   7  -2   0   27.29    0.66
   7  -2   0   27.68    0.89
   7  -2   0   28.51    0.92
   7  -2   0   28.48    0.89
  -7   2   0   30.22    1.31
  -7   2   0   28.54    1.04
  -7   2   0   28.47    0.89
   6  -2   0   39.57    0.87
   6  -2   0   41.42    1.07
   6  -2   0   42.28    1.10
   6  -2   0   41.84    1.24
   6  -2   0   40.63    0.94
   6  -2   0   39.98    1.05
  -6   2   0   41.70    0.90
  -6   2   0   39.89    1.23
  -6   2   0   40.31    1.05
  -6   2   0   39.25    1.51
   5  -2   0   69.40    1.53
   5  -2   0   74.82    1.89
   5  -2   0   74.68    1.60
   5  -2   0   71.88    1.42
   5  -2   0   73.55    1.43
   5  -2   0   73.38    1.56
   5  -2   0   73.95    1.53
  -5   2   0   73.30    2.27
  -5   2   0   76.60    1.56
  -5   2   0   74.68    1.89
  -5   2   0   73.37    1.44
   4  -2   0   39.60    0.91
   4  -2   0   37.55    0.89
   4  -2   0   39.49    0.82
   4  -2   0   39.01    1.02
   4  -2   0   36.13    0.88
   4  -2   0   38.27    0.80
   4  -2   0   39.41    1.32
  -4   2   0   38.21    0.82
  -4   2   0   37.91    1.31
  -4   2   0   39.03    0.89
  -4   2   0   37.47    0.89
  -4   2   0   37.84    0.90
  -4   2   0   37.91    0.88
   3  -2   0    1.46    0.15
   3  -2   0    1.51    0.14
   3  -2   0    0.97    0.11
   3  -2   0    1.11    0.11
   3  -2   0    1.24    0.14
   3  -2   0    1.11    0.18
   3  -2   0    1.46    0.12
  -3   2   0    1.13    0.13
  -3   2   0    1.24    0.14
  -3   2   0    0.94    0.16
  -3   2   0    1.13    0.14
  -3   2   0    0.99    0.11
  -3   2   0    1.29    0.14
  -3   2   0    1.14    0.11
   2  -2   0   78.25    1.48
   2  -2   0   75.91    1.43
   2  -2   0   77.54    2.12
   2  -2   0   78.66    1.47
   2  -2   0   77.81    1.43
  -2   2   0   77.36    1.43
  -2   2   0   78.65    1.36
  -2   2   0   77.74    1.30
  -2   2   0   77.91    1.43
  -2   2   0   77.63    1.47
  -2   2   0   77.35    1.47
  -2   2   0   79.06    2.14
   1  -2   0  301.84    5.86
   1  -2   0  297.87    5.16
   1  -2   0  298.64    4.98
   1  -2   0  290.37    4.80
   1  -2   0  294.15    7.47
   1  -2   0  296.88    6.93
   1  -2   0  294.95    4.97
  -1   2   0  293.83    4.55
  -1   2   0  304.33    5.17
  -1   2   0  296.12    4.97
  -1   2   0  300.38    5.86
  -1   2   0  302.17    4.98
  -1   2   0  301.16    7.49
  -1   2   0  299.24    6.89
   0  -2   0  137.53    3.44
   0  -2   0  133.04    2.37
   0  -2   0  138.78    3.15
   0  -2   0  140.86    2.38
   0  -2   0  136.68    2.80
   0  -2   0  136.13    2.45
   0   2   0  136.59    2.45
   0   2   0  136.64    3.44
   0   2   0  137.46    3.15
   0   2   0  138.01    2.81
   0   2   0  135.47    2.38
   0   2   0  132.48    2.37
  -1  -2   0   95.22    1.70
  -1  -2   0   95.80    2.07
  -1  -2   0   98.16    1.77
  -1  -2   0   97.99    1.76
  -1  -2   0   93.79    2.34
   1   2   0   94.58    1.77
   1   2   0   95.34    1.75
   1   2   0   94.47    2.07
   1   2   0   97.87    1.76
   1   2   0   96.81    2.35
   1   2   0   94.14    1.70
  -2  -2   0    1.23    0.15
  -2  -2   0    1.20    0.12
  -2  -2   0    1.62    0.21
  -2  -2   0    1.16    0.16
  -2  -2   0    1.31    0.16
   2   2   0    1.20    0.17
   2   2   0    1.17    0.12
   2   2   0    1.23    0.15
   2   2   0    1.37    0.16
   2   2   0    0.97    0.17
  -3  -2   0   28.81    0.71
  -3  -2   0   28.94    1.01
  -3  -2   0   28.22    0.87
  -3  -2   0   27.92    0.74
  -3  -2   0   27.70    0.74
   3   2   0   29.09    0.75
   3   2   0   28.07    0.99
   3   2   0   28.43    0.59
   3   2   0   28.40    0.75
   3   2   0   28.16    0.70
   3   2   0   27.85    0.88
  -4  -2   0    0.27    0.14
  -4  -2   0    0.33    0.11
  -4  -2   0    0.05    0.10
   4   2   0    0.27    0.11
   4   2   0    0.20    0.12
   4   2   0    0.42    0.08
   4   2   0    0.03    0.12
  -5  -2   0   15.42    0.61
  -5  -2   0   13.74    0.76
  -5  -2   0   15.60    0.76
   5   2   0   14.84    0.60
   5   2   0   15.13    0.56
   5   2   0   15.13    0.44
  -6  -2   0    0.01    0.17
  -6  -2   0    0.06    0.13
  -6  -2   0    0.02    0.16
   6   2   0   -0.13    0.15
   6   2   0    0.12    0.14
   6   2   0    0.03    0.09
   6   2   0    0.01    0.07
  -7  -2   0    1.91    0.32
  -7  -2   0    2.37    0.35
  -7  -2   0    1.70    0.33
   7   2   0    2.87    0.33
   7   2   0    2.18    0.21
   7   2   0    2.25    0.18
   7   2   0    2.33    0.18
   7   2   0    2.46    0.36
  -8  -2   0    1.75    0.34
  -8  -2   0    2.18    0.37
  -8  -2   0    1.90    0.41
   8   2   0    2.15    0.37
   8   2   0    2.01    0.25
   8   2   0    2.73    0.36
  -9  -2   0    2.59    0.44
  -9  -2   0    1.72    0.43
  -9  -2   0    1.74    0.36
   9   2   0    2.35    0.42
   9   2   0    2.09    0.35
 -10  -2   0   -0.01    0.33
 -10  -2   0   -0.03    0.20
 -10  -2   0   -0.23    0.30
  10   2   0   -0.12    0.25
  10   2   0   -0.26    0.26
 -11  -2   0   -0.04    0.34
 -11  -2   0    0.03    0.38
  11   2   0   -0.03    0.31
  11   2   0   -0.08    0.26
 -12  -2   0   -0.03    0.37
  12   2   0   -0.06    0.25
  12   2   0    0.25    0.30
 -14   3   0   -0.87    0.40
  13  -3   0    0.00    0.31
 -13   3   0   -0.57    0.39
  12  -3   0   -0.33    0.27
  12  -3   0    0.66    0.31
 -12   3   0    0.25    0.39
 -12   3   0    0.17    0.31
  11  -3   0    2.15    0.42
  11  -3   0    2.30    0.40
  11  -3   0    2.83    0.34
 -11   3   0    2.12    0.52
 -11   3   0    2.56    0.46
  10  -3   0    1.46    0.32
  10  -3   0    1.24    0.23
  10  -3   0    1.69    0.35
 -10   3   0    2.05    0.38
 -10   3   0    1.03    0.38
   9  -3   0    2.39    0.28
   9  -3   0    2.59    0.21
   9  -3   0    1.91    0.34
   9  -3   0    3.24    0.41
  -9   3   0    1.56    0.40
  -9   3   0    2.52    0.38
   8  -3   0    1.22    0.15
   8  -3   0    1.20    0.26
   8  -3   0    1.56    0.28
   8  -3   0    1.04    0.19
  -8   3   0    1.28    0.34
  -8   3   0    0.99    0.15
  -8   3   0    1.06    0.27
   7  -3   0    5.63    0.28
   7  -3   0    5.26    0.38
   7  -3   0    5.30    0.36
   7  -3   0    5.29    0.31
   7  -3   0    4.73    0.38
  -7   3   0    5.29    0.29
  -7   3   0    5.31    0.39
  -7   3   0    5.56    0.54
   6  -3   0    0.03    0.09
   6  -3   0   -0.03    0.07
   6  -3   0    0.08    0.09
   6  -3   0    0.06    0.10
  -6   3   0    0.12    0.15
  -6   3   0   -0.04    0.08
  -6   3   0    0.13    0.18
   5  -3   0    1.69    0.20
   5  -3   0    1.77    0.17
   5  -3   0    2.01    0.23
   5  -3   0    1.90    0.22
   5  -3   0    1.40    0.16
   5  -3   0    1.79    0.17
  -5   3   0    2.23    0.16
  -5   3   0    1.78    0.22
  -5   3   0    1.38    0.27
  -5   3   0    1.67    0.17
   4  -3   0   22.39    0.59
   4  -3   0   21.97    0.62
   4  -3   0   22.88    0.62
   4  -3   0   22.32    0.63
   4  -3   0   22.83    0.94
   4  -3   0   22.54    0.60
  -4   3   0   22.48    0.60
  -4   3   0   22.96    0.96
  -4   3   0   23.22    0.54
  -4   3   0   22.30    0.62
  -4   3   0   22.64    0.63
  -4   3   0   21.88    0.62
  -4   3   0   22.20    0.62
  -4   3   0   23.39    0.55
   3  -3   0    5.59    0.18
   3  -3   0    6.41    0.28
   3  -3   0    6.40    0.27
   3  -3   0    6.26    0.27
   3  -3   0    6.00    0.39
   3  -3   0    6.27    0.27
  -3   3   0    6.36    0.22
  -3   3   0    6.02    0.32
  -3   3   0    5.85    0.22
  -3   3   0    6.16    0.27
  -3   3   0    6.14    0.27
  -3   3   0    6.22    0.27
  -3   3   0    6.19    0.41
   2  -3   0    1.92    0.23
   2  -3   0    1.98    0.12
   2  -3   0    1.81    0.15
   2  -3   0    1.66    0.15
   2  -3   0    1.81    0.11
   2  -3   0    1.92    0.17
   2  -3   0    1.81    0.13
   2  -3   0    1.69    0.17
  -2   3   0    1.91    0.16
  -2   3   0    1.85    0.11
  -2   3   0    1.77    0.18
  -2   3   0    1.91    0.15
  -2   3   0    1.68    0.11
  -2   3   0    1.87    0.15
  -2   3   0    2.28    0.24
   1  -3   0    0.92    0.12
   1  -3   0    0.74    0.13
   1  -3   0    1.18    0.13
   1  -3   0    1.08    0.05
   1  -3   0    1.00    0.16
   1  -3   0    1.14    0.12
   1  -3   0    0.95    0.12
  -1   3   0    1.02    0.12
  -1   3   0    0.85    0.12
  -1   3   0    0.98    0.16
  -1   3   0    0.95    0.12
  -1   3   0    1.03    0.12
  -1   3   0    1.10    0.12
   0  -3   0    8.64    0.37
   0  -3   0    8.29    0.31
   0  -3   0    9.00    0.40
   0  -3   0    8.80    0.42
   0  -3   0    8.50    0.31
   0   3   0    9.15    0.32
   0   3   0    8.75    0.39
   0   3   0    8.61    0.31
   0   3   0    8.65    0.43
   0   3   0    8.80    0.39
   0   3   0    8.91    0.32
  -1  -3   0  118.06    2.56
  -1  -3   0  114.45    1.72
  -1  -3   0  114.83    2.17
  -1  -3   0  117.21    2.16
  -1  -3   0  116.84    2.89
  -1  -3   0  118.38    3.05
   1   3   0  118.01    2.89
   1   3   0  116.18    2.56
   1   3   0  115.10    2.16
   1   3   0  114.53    2.16
   1   3   0  113.47    2.09
   1   3   0  120.02    2.20
  -2  -3   0   12.62    0.40
  -2  -3   0   12.24    0.45
  -2  -3   0   11.66    0.58
  -2  -3   0   12.22    0.54
  -2  -3   0   12.35    0.26
  -2  -3   0   12.77    0.45
   2   3   0   12.13    0.44
   2   3   0   12.59    0.55
   2   3   0   11.58    0.57
   2   3   0   11.89    0.39
   2   3   0   12.20    0.39
   2   3   0   12.27    0.44
  -3  -3   0    6.55    0.36
  -3  -3   0    6.64    0.47
  -3  -3   0    6.32    0.31
   3   3   0    6.03    0.34
   3   3   0    5.95    0.40
   3   3   0    6.49    0.28
   3   3   0    6.65    0.31
  -4  -3   0    4.28    0.43
  -4  -3   0    4.23    0.33
   4   3   0    4.58    0.30
   4   3   0    3.91    0.32
   4   3   0    4.72    0.42
   4   3   0    4.79    0.26
  -5  -3   0   17.59    0.68
  -5  -3   0   15.50    0.86
   5   3   0   16.19    0.50
   5   3   0   17.64    0.69
   5   3   0   16.15    0.60
   5   3   0   15.85    0.78
  -6  -3   0    0.07    0.19
  -6  -3   0    0.27    0.16
  -6  -3   0    0.15    0.21
   6   3   0    0.00    0.14
   6   3   0   -0.08    0.18
   6   3   0    0.13    0.10
   6   3   0    0.17    0.08
  -7  -3   0    0.39    0.30
  -7  -3   0    1.12    0.28
  -7  -3   0    0.93    0.30
   7   3   0    0.55    0.21
   7   3   0    0.96    0.15
   7   3   0    0.79    0.28
  -8  -3   0    0.36    0.22
  -8  -3   0    0.51    0.34
  -8  -3   0    0.78    0.32
   8   3   0    0.86    0.26
   8   3   0    1.01    0.32
  -9  -3   0    0.33    0.26
  -9  -3   0    0.35    0.30
  -9  -3   0   -0.03    0.33
   9   3   0    0.42    0.29
   9   3   0    0.76    0.33
 -10  -3   0   -0.19    0.32
 -10  -3   0    0.26    0.40
  10   3   0   -0.28    0.23
  10   3   0    0.18    0.30
 -11  -3   0   -0.46    0.38
 -11  -3   0   -0.15    0.35
  11   3   0   -0.38    0.29
  11   3   0   -0.22    0.33
 -12  -3   0    0.06    0.42
 -14   4   0   -0.43    0.49
  13  -4   0   -0.07    0.29
  13  -4   0    0.06    0.30
 -13   4   0   -0.05    0.34
  12  -4   0    0.03    0.26
  12  -4   0   -0.11    0.25
 -12   4   0   -0.10    0.38
 -12   4   0    0.21    0.32
  11  -4   0   -0.26    0.22
  11  -4   0    0.18    0.24
 -11   4   0   -0.28    0.30
 -11   4   0   -0.03    0.27
  10  -4   0    2.93    0.32
  10  -4   0    3.14    0.43
  10  -4   0    3.45    0.44
 -10   4   0    2.36    0.49
 -10   4   0    3.75    0.47
   9  -4   0    4.61    0.44
   9  -4   0    4.79    0.34
   9  -4   0    4.35    0.30
   9  -4   0    4.30    0.46
  -9   4   0    3.52    0.55
  -9   4   0    4.62    0.48
   8  -4   0    3.71    0.40
   8  -4   0    3.34    0.30
   8  -4   0    3.24    0.38
   8  -4   0    3.42    0.27
   8  -4   0    2.72    0.26
  -8   4   0    3.49    0.39
  -8   4   0    3.01    0.26
  -8   4   0    2.99    0.48
   7  -4   0    2.93    0.24
   7  -4   0    3.04    0.26
   7  -4   0    2.75    0.31
   7  -4   0    3.00    0.32
   7  -4   0    2.57    0.23
  -7   4   0    3.19    0.26
  -7   4   0    2.32    0.29
  -7   4   0    2.06    0.39
   6  -4   0   31.03    0.90
   6  -4   0   31.94    0.83
   6  -4   0   32.36    0.92
   6  -4   0   32.77    0.88
  -6   4   0   33.28    0.79
  -6   4   0   31.73    0.91
  -6   4   0   31.42    0.85
  -6   4   0   33.18    1.40
   5  -4   0   -0.06    0.09
   5  -4   0    0.07    0.12
   5  -4   0    0.01    0.11
   5  -4   0   -0.06    0.03
   5  -4   0   -0.11    0.11
  -5   4   0    0.02    0.07
  -5   4   0   -0.03    0.06
  -5   4   0    0.01    0.11
  -5   4   0   -0.10    0.08
  -5   4   0   -0.10    0.10
   4  -4   0    7.58    0.35
   4  -4   0    8.45    0.37
   4  -4   0    7.98    0.36
   4  -4   0    7.72    0.36
  -4   4   0    8.16    0.30
  -4   4   0    8.40    0.29
  -4   4   0    8.08    0.36
  -4   4   0    7.91    0.43
  -4   4   0    7.97    0.35
  -4   4   0    8.19    0.36
  -4   4   0    7.98    0.57
   3  -4   0    0.40    0.13
   3  -4   0    0.55    0.12
   3  -4   0    0.52    0.12
   3  -4   0    0.32    0.05
   3  -4   0    0.48    0.09
   3  -4   0    0.38    0.11
   3  -4   0    0.46    0.12
  -3   4   0    0.43    0.13
  -3   4   0    0.54    0.12
  -3   4   0    0.42    0.15
  -3   4   0    0.39    0.12
  -3   4   0    0.46    0.09
  -3   4   0    0.44    0.11
   2  -4   0    2.55    0.18
   2  -4   0    2.38    0.21
   2  -4   0    2.47    0.26
   2  -4   0    2.48    0.19
   2  -4   0    2.50    0.19
   2  -4   0    2.73    0.23
   2  -4   0    2.34    0.15
   2  -4   0    2.59    0.20
  -2   4   0    2.40    0.17
  -2   4   0    2.42    0.23
  -2   4   0    2.44    0.19
  -2   4   0    2.53    0.20
  -2   4   0    2.75    0.22
  -2   4   0    2.49    0.29
  -2   4   0    2.40    0.10
   1  -4   0   39.03    0.91
   1  -4   0   40.53    1.08
   1  -4   0   39.66    1.12
   1  -4   0   38.99    0.94
   1  -4   0   38.87    0.66
   1  -4   0   40.99    1.30
   1  -4   0   40.93    0.92
  -1   4   0   39.51    1.09
  -1   4   0   41.63    1.32
  -1   4   0   39.42    0.94
  -1   4   0   38.90    0.91
  -1   4   0   40.07    1.12
  -1   4   0   38.52    0.90
   0  -4   0    0.61    0.15
   0  -4   0    0.66    0.14
   0  -4   0    0.47    0.13
   0  -4   0    0.92    0.15
   0  -4   0    0.54    0.14
   0   4   0    0.66    0.13
   0   4   0    0.40    0.14
   0   4   0    0.56    0.13
   0   4   0    0.61    0.13
   0   4   0    0.47    0.13
   0   4   0    0.81    0.18
   0   4   0    0.75    0.04
  -1  -4   0   15.53    0.53
  -1  -4   0   15.47    0.68
  -1  -4   0   16.63    0.54
  -1  -4   0   16.15    0.68
   1   4   0   16.44    0.66
   1   4   0   15.32    0.48
   1   4   0   15.79    0.52
   1   4   0   16.14    0.69
   1   4   0   15.90    0.53
  -2  -4   0   66.61    1.92
  -2  -4   0   64.63    1.17
  -2  -4   0   64.18    1.03
  -2  -4   0   66.08    1.36
  -2  -4   0   65.29    1.45
  -2  -4   0   66.28    1.93
   2   4   0   62.67    1.70
   2   4   0   64.49    1.44
   2   4   0   66.37    1.41
   2   4   0   66.89    1.36
  -3  -4   0    2.15    0.23
  -3  -4   0    2.23    0.27
  -3  -4   0    1.84    0.30
  -3  -4   0    2.28    0.13
   3   4   0    2.10    0.22
   3   4   0    1.85    0.28
   3   4   0    2.22    0.21
   3   4   0    1.98    0.26
  -4  -4   0    7.30    0.63
  -4  -4   0    6.80    0.42
   4   4   0    7.55    0.45
   4   4   0    6.89    0.39
   4   4   0    7.01    0.54
  -5  -4   0    0.29    0.17
  -5  -4   0    0.31    0.26
   5   4   0    0.27    0.22
   5   4   0    0.10    0.18
   5   4   0    0.11    0.16
  -6  -4   0    0.96    0.29
  -6  -4   0    0.80    0.28
   6   4   0    0.79    0.27
   6   4   0    0.83    0.22
  -7  -4   0    2.58    0.39
  -7  -4   0    3.29    0.46
  -7  -4   0    2.61    0.45
   7   4   0    3.06    0.37
   7   4   0    3.02    0.43
  -8  -4   0    0.18    0.22
  -8  -4   0    0.05    0.32
  -8  -4   0    0.36    0.31
   8   4   0    0.06    0.24
   8   4   0    0.05    0.26
  -9  -4   0   -0.45    0.33
  -9  -4   0    0.03    0.30
   9   4   0   -0.14    0.22
   9   4   0   -0.22    0.26
 -10  -4   0   -0.50    0.36
 -10  -4   0   -0.09    0.34
  10   4   0    0.03    0.27
  10   4   0    0.01    0.31
 -11  -4   0   -0.32    0.40
  14  -5   0    0.13    0.34
  13  -5   0    0.56    0.35
  13  -5   0    0.37    0.36
 -13   5   0   -0.68    0.41
  12  -5   0   -0.22    0.25
  12  -5   0    0.25    0.31
 -12   5   0   -0.20    0.28
 -12   5   0   -0.59    0.36
  11  -5   0   -0.22    0.20
  11  -5   0   -0.13    0.25
 -11   5   0   -0.12    0.26
 -11   5   0   -0.25    0.25
  10  -5   0   -0.11    0.14
  10  -5   0    0.05    0.14
  10  -5   0   -0.08    0.20
  10  -5   0    0.04    0.23
 -10   5   0    0.03    0.25
 -10   5   0   -0.43    0.31
   9  -5   0   -0.04    0.20
   9  -5   0   -0.15    0.17
   9  -5   0   -0.08    0.12
  -9   5   0   -0.12    0.28
  -9   5   0    0.02    0.21
   8  -5   0   -0.23    0.10
   8  -5   0   -0.25    0.15
   8  -5   0   -0.11    0.14
   8  -5   0   -0.02    0.06
  -8   5   0   -0.12    0.25
  -8   5   0    0.03    0.20
   7  -5   0    2.92    0.33
   7  -5   0    3.72    0.30
   7  -5   0    4.13    0.32
   7  -5   0    3.48    0.19
  -7   5   0    3.03    0.33
  -7   5   0    2.46    0.41
   6  -5   0   16.39    0.63
   6  -5   0   17.26    0.60
   6  -5   0   17.26    0.64
  -6   5   0   16.26    0.52
  -6   5   0   16.65    0.64
  -6   5   0   17.81    1.01
  -6   5   0   17.14    0.53
   5  -5   0   18.54    0.63
   5  -5   0   18.87    0.63
   5  -5   0   18.63    0.64
   5  -5   0   17.36    0.68
  -5   5   0   18.65    0.52
  -5   5   0   17.76    0.73
  -5   5   0   18.39    0.98
  -5   5   0   18.41    0.54
  -5   5   0   17.93    0.62
   4  -5   0    0.01    0.11
   4  -5   0    0.12    0.11
   4  -5   0   -0.07    0.07
   4  -5   0    0.04    0.03
   4  -5   0   -0.11    0.09
   4  -5   0    0.03    0.10
  -4   5   0    0.07    0.11
  -4   5   0    0.07    0.18
  -4   5   0    0.03    0.06
  -4   5   0    0.05    0.08
  -4   5   0   -0.13    0.10
   3  -5   0    9.41    0.35
   3  -5   0    9.10    0.41
   3  -5   0    9.82    0.41
   3  -5   0    9.34    0.41
   3  -5   0    9.16    0.33
   3  -5   0    9.51    0.40
  -3   5   0    9.14    0.48
  -3   5   0    9.33    0.36
  -3   5   0    9.34    0.63
  -3   5   0    9.38    0.24
  -3   5   0    9.88    0.41
   2  -5   0   45.27    1.06
   2  -5   0   45.66    1.12
   2  -5   0   44.18    1.62
   2  -5   0   44.14    1.06
   2  -5   0   46.37    0.94
   2  -5   0   46.35    1.24
  -2   5   0   45.59    1.25
  -2   5   0   44.85    1.55
  -2   5   0   44.07    1.06
  -2   5   0   45.64    1.27
   1  -5   0    3.34    0.29
   1  -5   0    3.21    0.24
   1  -5   0    3.35    0.25
   1  -5   0    2.89    0.12
   1  -5   0    3.47    0.36
   1  -5   0    3.00    0.24
  -1   5   0    3.45    0.29
  -1   5   0    3.38    0.38
  -1   5   0    2.94    0.28
  -1   5   0    2.93    0.24
   0  -5   0    3.69    0.28
   0  -5   0    3.96    0.38
   0  -5   0    3.77    0.35
   0   5   0    3.71    0.08
   0   5   0    3.63    0.28
   0   5   0    3.55    0.36
   0   5   0    3.67    0.36
   0   5   0    4.20    0.34
   0   5   0    3.32    0.24
  -1  -5   0    0.21    0.16
  -1  -5   0    0.15    0.14
  -1  -5   0    0.31    0.17
   1   5   0    0.14    0.14
   1   5   0    0.31    0.13
   1   5   0    0.30    0.11
  -2  -5   0   20.15    0.43
  -2  -5   0   20.73    0.86
  -2  -5   0   20.16    0.70
  -2  -5   0   19.91    0.91
   2   5   0   19.40    0.84
   2   5   0   20.00    0.70
   2   5   0   19.86    0.62
  -3  -5   0    6.43    0.41
  -3  -5   0    5.81    0.18
  -3  -5   0    6.13    0.58
  -3  -5   0    5.74    0.45
   3   5   0    5.39    0.46
   3   5   0    5.51    0.38
   3   5   0    5.53    0.33
  -4  -5   0    4.75    0.59
  -4  -5   0    3.47    0.39
  -4  -5   0    4.16    0.18
   4   5   0    4.39    0.40
   4   5   0    3.17    0.42
   4   5   0    3.35    0.30
  -5  -5   0    0.15    0.20
  -5  -5   0   -0.06    0.21
   5   5   0    0.12    0.20
   5   5   0    0.27    0.22
   5   5   0    0.02    0.15
  -6  -5   0    0.98    0.37
  -6  -5   0    1.80    0.34
   6   5   0    2.04    0.42
   6   5   0    2.09    0.37
   6   5   0    1.31    0.28
  -7  -5   0    0.18    0.20
  -7  -5   0   -0.02    0.33
  -7  -5   0   -0.14    0.26
   7   5   0   -0.13    0.18
   7   5   0   -0.18    0.21
  -8  -5   0   -0.22    0.34
  -8  -5   0    0.19    0.31
   8   5   0   -0.14    0.21
   8   5   0   -0.11    0.19
  -9  -5   0    0.11    0.32
  -9  -5   0   -0.45    0.23
   9   5   0    0.70    0.36
   9   5   0   -0.18    0.23
 -10  -5   0   -0.38    0.36
  13  -6   0    0.00    0.34
  13  -6   0   -0.02    0.31
  12  -6   0    0.06    0.29
  12  -6   0   -0.17    0.17
  12  -6   0   -0.17    0.25
 -12   6   0   -0.36    0.43
  11  -6   0    1.28    0.33
  11  -6   0    0.57    0.31
 -11   6   0    0.44    0.29
 -11   6   0    0.16    0.34
  10  -6   0    0.07    0.21
  10  -6   0   -0.28    0.21
  10  -6   0   -0.01    0.15
 -10   6   0   -0.29    0.24
 -10   6   0    0.03    0.25
   9  -6   0   -0.10    0.17
   9  -6   0   -0.07    0.12
   9  -6   0   -0.04    0.20
  -9   6   0   -0.12    0.22
  -9   6   0   -0.15    0.20
   8  -6   0    7.43    0.49
   8  -6   0    7.90    0.46
   8  -6   0    8.01    0.52
  -8   6   0    7.68    0.51
  -8   6   0    7.47    0.58
  -8   6   0    8.64    0.88
   7  -6   0    7.77    0.46
   7  -6   0    7.57    0.47
   7  -6   0    6.72    0.43
  -7   6   0    7.47    0.55
  -7   6   0    7.41    0.47
  -7   6   0    7.78    0.80
   6  -6   0    0.18    0.15
   6  -6   0    0.11    0.14
   6  -6   0    0.16    0.15
  -6   6   0    0.05    0.16
  -6   6   0    0.09    0.15
  -6   6   0    0.22    0.21
   5  -6   0    6.33    0.39
   5  -6   0    5.51    0.36
   5  -6   0    5.46    0.36
  -5   6   0    5.79    0.29
  -5   6   0    5.94    0.45
  -5   6   0    6.51    0.67
  -5   6   0    6.42    0.39
   4  -6   0    0.37    0.15
   4  -6   0    0.27    0.08
   4  -6   0    0.34    0.11
   4  -6   0    0.32    0.13
   4  -6   0    0.24    0.14
  -4   6   0    0.62    0.17
  -4   6   0    0.44    0.08
  -4   6   0    0.55    0.19
  -4   6   0    0.38    0.25
   3  -6   0   13.37    0.56
   3  -6   0   13.92    0.52
   3  -6   0   13.98    0.45
   3  -6   0   13.62    0.52
   3  -6   0   13.35    0.53
  -3   6   0   13.68    0.29
  -3   6   0   13.38    0.64
  -3   6   0   13.17    0.78
  -3   6   0   14.76    0.56
  -3   6   0   13.96    0.53
   2  -6   0    2.97    0.27
   2  -6   0    2.51    0.27
   2  -6   0    2.24    0.26
   2  -6   0    2.51    0.22
  -2   6   0    2.41    0.31
  -2   6   0    1.72    0.31
  -2   6   0    2.28    0.26
  -2   6   0    2.84    0.26
   1  -6   0    2.45    0.28
   1  -6   0    2.33    0.12
   1  -6   0    2.89    0.33
  -1   6   0    2.33    0.26
  -1   6   0    2.13    0.31
  -1   6   0    1.98    0.30
  -1   6   0    2.43    0.28
   0  -6   0    4.65    0.43
   0  -6   0    5.43    0.36
   0   6   0    4.68    0.41
   0   6   0    4.89    0.35
   0   6   0    4.75    0.30
  -1  -6   0    0.10    0.13
  -1  -6   0   -0.23    0.12
   1   6   0    0.10    0.21
   1   6   0    0.02    0.10
   1   6   0   -0.07    0.13
  -2  -6   0    0.61    0.21
  -2  -6   0    0.65    0.25
  -2  -6   0    0.91    0.09
   2   6   0    0.39    0.16
   2   6   0    0.56    0.21
   2   6   0    0.88    0.28
  -3  -6   0    0.98    0.31
  -3  -6   0    1.35    0.29
   3   6   0    0.97    0.19
   3   6   0    1.21    0.27
   3   6   0    1.36    0.34
  -4  -6   0    6.12    0.50
  -4  -6   0    6.77    0.74
   4   6   0    5.62    0.61
   4   6   0    6.24    0.50
   4   6   0    5.85    0.41
  -5  -6   0   19.71    0.88
  -5  -6   0   18.64    1.13
   5   6   0   18.97    0.74
   5   6   0   18.78    0.86
   5   6   0   18.48    1.00
  -6  -6   0    8.05    0.64
  -6  -6   0    7.97    0.91
   6   6   0    9.68    0.68
   6   6   0    9.14    0.80
   6   6   0    6.82    0.50
  -7  -6   0   -0.11    0.26
  -7  -6   0   -0.22    0.28
   7   6   0    0.11    0.27
   7   6   0    0.02    0.20
  -8  -6   0    0.18    0.32
  -8  -6   0   -0.22    0.28
   8   6   0    0.34    0.31
   8   6   0   -0.39    0.23
  -9  -6   0   -0.58    0.38
  -9  -6   0    0.06    0.33
   9   6   0    0.34    0.38
  13  -7   0   -0.14    0.32
  13  -7   0    0.47    0.34
 -13   7   0   -0.35    0.37
  12  -7   0    0.70    0.33
  12  -7   0    0.37    0.28
 -12   7   0   -0.25    0.49
  11  -7   0    1.72    0.38
  11  -7   0    2.01    0.41
 -11   7   0    2.32    0.42
 -11   7   0    2.05    0.42
 -11   7   0    1.19    0.57
  10  -7   0    0.91    0.30
  10  -7   0    0.67    0.28
  10  -7   0    0.60    0.21
 -10   7   0    0.95    0.30
 -10   7   0    0.26    0.43
 -10   7   0    0.83    0.29
   9  -7   0    0.54    0.26
   9  -7   0    0.46    0.22
   9  -7   0    0.56    0.24
  -9   7   0    1.08    0.31
  -9   7   0   -0.12    0.35
  -9   7   0    0.66    0.27
   8  -7   0    2.89    0.38
   8  -7   0    2.81    0.35
   8  -7   0    2.75    0.38
  -8   7   0    2.66    0.38
  -8   7   0    2.21    0.38
  -8   7   0    1.98    0.50
   7  -7   0    7.68    0.51
   7  -7   0    8.54    0.50
   7  -7   0    8.35    0.51
  -7   7   0    8.63    0.54
  -7   7   0    9.86    0.64
  -7   7   0    8.06    0.81
   6  -7   0    5.43    0.40
   6  -7   0    5.80    0.43
   6  -7   0    5.85    0.43
  -6   7   0    6.11    0.77
  -6   7   0    5.17    0.42
  -6   7   0    5.19    0.49
  -6   7   0    5.60    0.26
   5  -7   0    9.55    0.53
   5  -7   0    9.92    0.51
   5  -7   0    9.77    0.40
   5  -7   0    9.65    0.49
  -5   7   0   10.70    0.53
  -5   7   0    9.85    0.61
  -5   7   0    9.97    0.79
  -5   7   0   10.02    0.30
   4  -7   0    1.29    0.16
   4  -7   0    1.61    0.26
   4  -7   0    1.53    0.25
   4  -7   0    1.69    0.26
   4  -7   0    1.55    0.19
  -4   7   0    1.33    0.24
  -4   7   0    1.62    0.38
  -4   7   0    1.46    0.28
  -4   7   0    1.59    0.11
   3  -7   0    0.16    0.11
   3  -7   0    0.00    0.15
   3  -7   0    0.05    0.11
   3  -7   0    0.10    0.14
   3  -7   0    0.07    0.14
  -3   7   0    0.16    0.15
  -3   7   0    0.05    0.17
  -3   7   0    0.15    0.10
  -3   7   0    0.15    0.24
   2  -7   0    1.17    0.23
   2  -7   0    0.80    0.19
   2  -7   0    1.16    0.18
  -2   7   0    1.03    0.19
  -2   7   0    0.86    0.25
  -2   7   0    0.96    0.21
  -2   7   0    0.99    0.25
   1  -7   0    0.98    0.22
   1  -7   0    0.81    0.21
   1  -7   0    1.21    0.10
  -1   7   0    1.09    0.23
  -1   7   0    1.08    0.28
  -1   7   0    0.91    0.26
   0  -7   0   20.46    0.76
   0  -7   0   20.59    0.95
   0   7   0   19.43    0.67
   0   7   0   19.58    0.93
   0   7   0   19.30    0.75
  -1  -7   0   11.78    0.78
  -1  -7   0   11.56    0.58
   1   7   0   12.19    0.61
   1   7   0   10.99    0.51
   1   7   0   11.52    0.76
  -2  -7   0   21.28    0.84
  -2  -7   0   19.32    0.46
  -2  -7   0   20.68    1.10
   2   7   0   21.01    1.03
   2   7   0   21.06    0.84
   2   7   0   19.57    0.70
  -3  -7   0    6.20    0.66
  -3  -7   0    7.08    0.54
   3   7   0    5.74    0.41
   3   7   0    6.93    0.54
   3   7   0    6.12    0.67
  -4  -7   0    1.75    0.38
  -4  -7   0    1.10    0.39
   4   7   0    1.83    0.36
   4   7   0    1.40    0.27
   4   7   0    1.79    0.41
  -5  -7   0    4.09    0.53
  -5  -7   0    2.22    0.47
   5   7   0    2.97    0.52
   5   7   0    3.21    0.47
   5   7   0    3.26    0.36
  -6  -7   0    1.23    0.40
  -6  -7   0    0.56    0.41
   6   7   0    0.95    0.32
   6   7   0    0.45    0.25
   6   7   0    0.33    0.31
  -7  -7   0   -0.36    0.29
  -7  -7   0    0.00    0.29
   7   7   0    0.31    0.32
  -8  -7   0    0.22    0.37
  -8  -7   0   -0.31    0.42
   8   7   0   -0.19    0.30
  13  -8   0   -0.15    0.23
  12  -8   0    0.81    0.34
  12  -8   0    1.35    0.37
 -12   8   0    0.82    0.34
 -12   8   0   -0.19    0.57
  11  -8   0    1.68    0.41
  11  -8   0    1.43    0.36
 -11   8   0    1.31    0.38
 -11   8   0    1.71    0.45
 -11   8   0    0.52    0.56
  10  -8   0    1.11    0.31
  10  -8   0    1.13    0.32
 -10   8   0    1.50    0.37
 -10   8   0    1.38    0.35
 -10   8   0    1.09    0.47
   9  -8   0    2.13    0.38
   9  -8   0    2.29    0.38
   9  -8   0    1.58    0.30
  -9   8   0    1.74    0.35
  -9   8   0    1.62    0.36
  -9   8   0    1.06    0.52
   8  -8   0    1.43    0.31
   8  -8   0    1.23    0.28
   8  -8   0    1.01    0.29
  -8   8   0    1.29    0.31
  -8   8   0    1.18    0.48
  -8   8   0    1.52    0.34
   7  -8   0    0.25    0.21
   7  -8   0    0.10    0.19
   7  -8   0   -0.01    0.19
  -7   8   0    0.12    0.22
  -7   8   0    0.29    0.30
  -7   8   0   -0.10    0.21
   6  -8   0   -0.06    0.17
   6  -8   0   -0.27    0.16
   6  -8   0   -0.12    0.16
  -6   8   0    0.16    0.27
  -6   8   0   -0.34    0.17
  -6   8   0    0.11    0.22
   5  -8   0    7.34    0.49
   5  -8   0    8.69    0.55
   5  -8   0    7.38    0.37
   5  -8   0    7.12    0.46
   5  -8   0    6.85    0.30
  -5   8   0    7.37    0.84
  -5   8   0    7.19    0.59
  -5   8   0    7.44    0.25
  -5   8   0    7.46    0.50
   4  -8   0    0.33    0.20
   4  -8   0    0.30    0.15
   4  -8   0    0.25    0.13
   4  -8   0    0.37    0.19
  -4   8   0    0.42    0.13
  -4   8   0    0.62    0.22
  -4   8   0    0.26    0.24
  -4   8   0    0.52    0.26
   3  -8   0    0.11    0.16
   3  -8   0    0.31    0.17
   3  -8   0    0.00    0.14
   3  -8   0    0.00    0.12
  -3   8   0    0.22    0.19
  -3   8   0    0.08    0.11
  -3   8   0    0.01    0.16
  -3   8   0    0.07    0.26
   2  -8   0    0.07    0.17
   2  -8   0    0.05    0.18
   2  -8   0    0.18    0.14
  -2   8   0   -0.27    0.22
  -2   8   0    0.15    0.24
  -2   8   0    0.04    0.17
   1  -8   0   43.55    1.51
   1  -8   0   44.31    1.26
   1  -8   0   42.45    0.78
  -1   8   0   40.74    0.67
  -1   8   0   43.56    1.25
  -1   8   0   42.22    1.47
  -1   8   0   43.59    1.70
   0  -8   0   13.89    0.85
   0  -8   0   13.02    0.67
   0  -8   0   12.66    0.38
   0   8   0   13.61    0.68
   0   8   0   13.35    0.59
   0   8   0   13.41    0.86
  -1  -8   0    1.64    0.34
  -1  -8   0    1.17    0.35
   1   8   0    1.55    0.26
   1   8   0    1.77    0.43
   1   8   0    1.90    0.34
  -2  -8   0    5.78    0.73
  -2  -8   0    5.49    0.52
   2   8   0    4.46    0.40
   2   8   0    6.02    0.68
   2   8   0    5.52    0.52
  -3  -8   0   -0.43    0.26
  -3  -8   0   -0.30    0.23
   3   8   0   -0.27    0.19
   3   8   0   -0.07    0.17
   3   8   0   -0.34    0.21
  -4  -8   0   -0.44    0.27
  -4  -8   0   -0.41    0.24
   4   8   0    0.16    0.31
   4   8   0   -0.23    0.14
   4   8   0    0.27    0.28
  -5  -8   0   -0.29    0.29
  -5  -8   0    0.13    0.27
   5   8   0   -0.27    0.24
   5   8   0    0.16    0.19
   5   8   0    0.53    0.36
  -6  -8   0    0.19    0.42
  -6  -8   0    0.69    0.36
   6   8   0    0.55    0.33
   6   8   0    1.25    0.42
  -7  -8   0    1.79    0.49
  -7  -8   0    1.41    0.50
   7   8   0    2.17    0.50
  13  -9   0    0.19    0.32
  12  -9   0    0.10    0.33
  12  -9   0   -0.24    0.24
 -12   9   0    0.50    0.36
 -12   9   0   -0.71    0.39
  11  -9   0    0.22    0.30
  11  -9   0   -0.37    0.23
 -11   9   0   -0.06    0.26
 -11   9   0   -0.80    0.31
  10  -9   0   -0.14    0.23
  10  -9   0   -0.05    0.25
 -10   9   0   -0.61    0.46
 -10   9   0   -0.02    0.27
 -10   9   0    0.35    0.29
   9  -9   0    0.61    0.27
   9  -9   0    0.71    0.30
  -9   9   0    0.75    0.30
  -9   9   0    0.91    0.31
  -9   9   0   -0.51    0.44
   8  -9   0    0.09    0.21
   8  -9   0   -0.10    0.20
  -8   9   0   -0.49    0.40
  -8   9   0    0.00    0.23
  -8   9   0    0.56    0.28
   7  -9   0   -0.10    0.17
   7  -9   0    0.08    0.20
  -7   9   0   -0.01    0.31
  -7   9   0    0.11    0.24
  -7   9   0   -0.07    0.21
   6  -9   0    0.34    0.21
   6  -9   0    0.13    0.22
  -6   9   0    0.06    0.23
  -6   9   0   -0.14    0.27
  -6   9   0   -0.13    0.23
   5  -9   0    1.35    0.22
   5  -9   0    1.12    0.30
   5  -9   0    0.92    0.15
   5  -9   0    1.38    0.29
  -5   9   0    0.82    0.32
  -5   9   0    0.76    0.35
  -5   9   0    1.01    0.29
   4  -9   0    1.26    0.22
   4  -9   0    1.04    0.29
   4  -9   0    1.14    0.28
   4  -9   0    0.71    0.18
  -4   9   0    1.06    0.30
  -4   9   0    1.20    0.30
  -4   9   0    0.73    0.40
   3  -9   0   31.56    1.18
   3  -9   0   32.53    1.10
   3  -9   0   33.46    1.09
   3  -9   0   32.03    0.92
  -3   9   0   33.17    1.60
  -3   9   0   34.98    1.12
  -3   9   0   32.05    1.28
   2  -9   0    8.77    0.50
   2  -9   0    9.28    0.60
   2  -9   0    8.91    0.65
  -2   9   0    8.84    0.69
  -2   9   0    9.40    0.83
  -2   9   0    8.84    0.59
   1  -9   0   15.84    0.78
   1  -9   0   15.48    0.90
  -1   9   0   14.54    0.88
  -1   9   0   16.28    0.71
  -1   9   0   15.84    0.75
   0  -9   0    2.31    0.42
   0  -9   0    3.10    0.44
   0   9   0    2.92    0.34
   0   9   0    2.79    0.41
   0   9   0    2.35    0.48
  -1  -9   0    5.59    0.50
  -1  -9   0    3.65    0.53
   1   9   0    5.24    0.44
   1   9   0    4.25    0.60
   1   9   0    4.27    0.50
  -2  -9   0    0.29    0.26
  -2  -9   0    0.41    0.27
   2   9   0    0.47    0.30
   2   9   0   -0.07    0.24
   2   9   0    0.58    0.21
  -3  -9   0    1.08    0.37
  -3  -9   0    0.74    0.33
   3   9   0    1.45    0.45
   3   9   0    0.37    0.29
   3   9   0    1.06    0.24
  -4  -9   0    0.43    0.39
  -4  -9   0    1.09    0.39
   4   9   0    2.11    0.50
   4   9   0    1.61    0.42
  -5  -9   0    0.33    0.44
  -5  -9   0    0.29    0.35
   5   9   0    0.19    0.27
   5   9   0    0.05    0.31
  -6  -9   0    0.78    0.39
  -6  -9   0    0.11    0.47
   6   9   0    0.97    0.41
   6   9   0    1.18    0.41
  13 -10   0   -0.12    0.34
  12 -10   0    1.01    0.36
 -12  10   0    0.91    0.42
  11 -10   0    0.26    0.33
  11 -10   0    0.08    0.27
 -11  10   0   -1.33    0.54
 -11  10   0    0.11    0.29
  10 -10   0   -0.05    0.22
  10 -10   0    0.13    0.28
 -10  10   0   -0.37    0.41
 -10  10   0    0.16    0.30
   9 -10   0    3.21    0.47
   9 -10   0    3.08    0.47
  -9  10   0    2.39    0.47
  -9  10   0    2.72    0.44
  -9  10   0    1.75    0.58
   8 -10   0    0.29    0.26
   8 -10   0    0.44    0.25
  -8  10   0   -0.37    0.46
  -8  10   0    0.50    0.29
  -8  10   0    0.19    0.29
   7 -10   0   -0.26    0.17
   7 -10   0    0.10    0.23
  -7  10   0   -0.52    0.25
  -7  10   0   -0.03    0.26
  -7  10   0   -0.29    0.21
   6 -10   0   -0.22    0.21
   6 -10   0    0.33    0.17
   6 -10   0    0.41    0.23
  -6  10   0    0.20    0.25
  -6  10   0    0.36    0.31
  -6  10   0    0.45    0.45
   5 -10   0    1.84    0.34
   5 -10   0    1.23    0.24
   5 -10   0    1.87    0.36
  -5  10   0    0.87    0.39
  -5  10   0    2.23    0.38
  -5  10   0    1.12    0.38
   4 -10   0   10.06    0.61
   4 -10   0    9.59    0.64
   4 -10   0    9.47    0.50
  -4  10   0   10.02    0.65
  -4  10   0    9.68    0.98
  -4  10   0    9.74    0.80
   3 -10   0    0.25    0.17
   3 -10   0    0.19    0.24
   3 -10   0   -0.04    0.19
   3 -10   0    0.12    0.23
  -3  10   0    0.32    0.33
  -3  10   0    0.79    0.38
  -3  10   0    0.07    0.24
   2 -10   0    2.76    0.44
   2 -10   0    2.05    0.36
   2 -10   0    3.18    0.37
  -2  10   0    3.25    0.45
  -2  10   0    2.20    0.43
  -2  10   0    2.20    0.48
   1 -10   0    3.15    0.46
   1 -10   0    3.09    0.37
   1 -10   0    1.87    0.38
  -1  10   0    2.65    0.53
  -1  10   0    2.10    0.33
  -1  10   0    2.75    0.43
   0 -10   0    0.74    0.33
   0 -10   0    1.38    0.36
   0  10   0    0.72    0.42
   0  10   0    0.56    0.30
   0  10   0    0.98    0.23
  -1 -10   0    0.55    0.31
  -1 -10   0    0.11    0.29
   1  10   0    0.35    0.30
   1  10   0    0.08    0.36
   1  10   0    0.42    0.21
  -2 -10   0   -0.32    0.30
  -2 -10   0    0.22    0.29
   2  10   0   -0.23    0.25
   2  10   0    0.09    0.29
  -3 -10   0   -0.32    0.28
  -3 -10   0   -0.25    0.32
   3  10   0   -0.28    0.28
   3  10   0   -0.37    0.32
  -4 -10   0   -0.30    0.31
  -4 -10   0   -0.53    0.37
   4  10   0   -0.51    0.25
   4  10   0    0.18    0.37
  -5 -10   0   -0.17    0.43
  -5 -10   0    0.20    0.39
   5  10   0   -0.06    0.32
  11 -11   0   -0.23    0.26
 -11  11   0   -0.05    0.32
  10 -11   0   -0.31    0.23
  10 -11   0    0.35    0.32
 -10  11   0   -0.81    0.57
 -10  11   0    0.49    0.35
   9 -11   0    0.83    0.36
   9 -11   0    1.35    0.36
  -9  11   0    0.50    0.61
  -9  11   0    0.97    0.39
   8 -11   0    0.50    0.31
   8 -11   0    0.17    0.24
  -8  11   0   -0.37    0.27
  -8  11   0   -0.59    0.46
  -8  11   0    0.29    0.29
   7 -11   0    0.32    0.27
   7 -11   0   -0.13    0.23
  -7  11   0    0.08    0.27
  -7  11   0    0.33    0.32
  -7  11   0    0.30    0.39
   6 -11   0   -0.03    0.21
   6 -11   0    0.18    0.27
  -6  11   0   -0.01    0.23
  -6  11   0   -0.55    0.39
  -6  11   0   -0.39    0.27
   5 -11   0    0.11    0.22
   5 -11   0    0.48    0.29
  -5  11   0    0.35    0.42
  -5  11   0    0.66    0.38
  -5  11   0    0.12    0.27
   4 -11   0    5.56    0.52
   4 -11   0    5.49    0.40
   4 -11   0    4.48    0.55
  -4  11   0    3.70    0.63
  -4  11   0    3.77    0.55
  -4  11   0    4.12    0.50
   3 -11   0    2.35    0.41
   3 -11   0    2.07    0.41
   3 -11   0    1.50    0.30
  -3  11   0    1.33    0.41
  -3  11   0    1.58    0.48
  -3  11   0    1.75    0.38
   2 -11   0   -0.24    0.24
   2 -11   0   -0.17    0.23
   2 -11   0    0.11    0.20
  -2  11   0   -0.08    0.36
  -2  11   0    0.00    0.20
  -2  11   0   -0.10    0.24
   1 -11   0   -0.06    0.21
   1 -11   0    0.05    0.26
   1 -11   0    0.26    0.29
  -1  11   0   -0.19    0.37
  -1  11   0    0.36    0.29
  -1  11   0    0.04    0.21
   0 -11   0    1.99    0.44
   0 -11   0    0.75    0.36
   0  11   0    1.22    0.38
   0  11   0    0.38    0.42
  -1 -11   0   -0.21    0.29
  -1 -11   0   -0.27    0.29
   1  11   0    0.28    0.31
   1  11   0   -0.28    0.25
  -2 -11   0   -0.09    0.29
  -2 -11   0   -0.64    0.30
   2  11   0    0.39    0.36
   2  11   0   -0.10    0.31
  -3 -11   0   -0.01    0.35
  -3 -11   0   -0.37    0.38
   3  11   0   -0.09    0.33
   3  11   0   -0.36    0.37
   4  11   0    0.23    0.36
  10 -12   0   -0.23    0.25
 -10  12   0    0.21    0.36
   9 -12   0    0.03    0.31
   9 -12   0    0.57    0.33
  -9  12   0   -0.61    0.56
  -9  12   0   -0.01    0.34
   8 -12   0   -0.43    0.26
   8 -12   0    0.20    0.27
  -8  12   0    0.05    0.40
  -8  12   0   -0.44    0.35
   7 -12   0    0.39    0.30
   7 -12   0    0.26    0.27
  -7  12   0   -0.58    0.33
  -7  12   0   -0.39    0.33
   6 -12   0    0.10    0.24
   6 -12   0    0.21    0.28
  -6  12   0    0.23    0.30
  -6  12   0   -0.20    0.27
  -6  12   0   -0.18    0.42
   5 -12   0    0.64    0.33
   5 -12   0    0.52    0.28
  -5  12   0    0.65    0.43
  -5  12   0   -0.09    0.37
  -5  12   0    1.02    0.34
   4 -12   0    0.06    0.23
   4 -12   0   -0.14    0.25
  -4  12   0   -0.06    0.30
  -4  12   0   -0.10    0.27
  -4  12   0   -0.83    0.33
   3 -12   0    0.29    0.27
   3 -12   0    0.29    0.31
  -3  12   0    0.53    0.34
  -3  12   0   -0.88    0.33
   2 -12   0   -0.17    0.28
   2 -12   0   -0.19    0.17
  -2  12   0   -0.70    0.37
  -2  12   0    0.24    0.30
   1 -12   0    1.02    0.31
   1 -12   0    0.14    0.32
   1 -12   0    1.65    0.42
  -1  12   0    0.92    0.37
  -1  12   0    0.28    0.47
   0 -12   0    0.23    0.26
   0 -12   0   -0.25    0.31
   0 -12   0   -0.40    0.31
   0  12   0   -0.29    0.44
   0  12   0    0.58    0.36
  -1 -12   0   -0.59    0.31
  -1 -12   0    0.18    0.34
   1  12   0   -0.64    0.40
   1  12   0    0.41    0.34
  -2 -12   0   -0.51    0.37
   2  12   0   -0.24    0.33
 -10  13   0   -0.67    0.37
  -9  13   0   -0.18    0.41
   8 -13   0    0.01    0.27
  -8  13   0   -0.41    0.54
  -8  13   0   -0.95    0.36
   7 -13   0   -0.12    0.30
   7 -13   0    0.14    0.27
  -7  13   0   -0.22    0.47
  -7  13   0   -0.05    0.44
   6 -13   0    0.14    0.29
   6 -13   0    0.41    0.36
  -6  13   0   -0.50    0.39
  -6  13   0   -0.08    0.43
   5 -13   0    0.00    0.32
   5 -13   0    0.10    0.27
  -5  13   0    0.24    0.37
  -5  13   0   -0.89    0.39
   4 -13   0    0.49    0.37
   4 -13   0    0.05    0.27
  -4  13   0   -0.76    0.38
  -4  13   0    1.26    0.40
   3 -13   0    0.78    0.35
   3 -13   0    0.77    0.38
  -3  13   0    0.31    0.51
  -3  13   0    0.82    0.36
   2 -13   0    0.21    0.36
  -2  13   0   -0.86    0.42
  -2  13   0    0.27    0.34
  -1  13   0    0.46    0.37
   0  13   0    1.90    0.53
  -1 -13   0    0.79    0.35
  -1 -13   0    0.05    0.44
   1  13   0    0.70    0.43
   6 -14   0    0.36    0.31
  -6  14   0    0.36    0.40
   5 -14   0    0.81    0.36
   4 -14   0    0.12    0.32
   3 -14   0    2.22    0.50
   2 -14   1    0.75    0.37
   3 -14   1    1.24    0.43
   4 -14   1    0.03    0.27
  -6  14  -1    0.55    0.46
  -6  14  -1   -0.93    0.43
  -1 -13   1    0.29    0.30
  -1 -13   1   -0.29    0.36
   0 -13   1    2.68    0.47
  -1  13  -1    0.59    0.56
  -1  13  -1    2.08    0.48
   1 -13   1    1.24    0.42
   1 -13   1    0.64    0.30
  -2  13  -1    1.10    0.56
   2 -13   1    2.23    0.50
  -3  13  -1   -1.08    0.40
  -3  13  -1    0.47    0.28
   3 -13   1    0.18    0.28
   3 -13   1    0.40    0.34
  -4  13  -1    0.97    0.42
  -4  13  -1    0.13    0.35
   4 -13   1    0.68    0.30
   4 -13   1    0.12    0.32
  -5  13  -1   -0.41    0.40
  -5  13  -1   -0.59    0.31
   5 -13   1    0.12    0.30
   5 -13   1    0.17    0.30
  -6  13  -1   -0.15    0.31
  -6  13  -1   -0.70    0.36
   6 -13   1   -0.11    0.23
   6 -13   1   -0.22    0.25
  -7  13  -1   -0.79    0.46
  -7  13  -1   -0.72    0.36
   7 -13   1    0.14    0.30
   7 -13   1    0.23    0.26
  -8  13  -1   -0.73    0.53
  -8  13  -1   -0.34    0.36
  -9  13  -1   -0.05    0.40
 -10  13  -1   -0.26    0.38
   3  12  -1    0.89    0.43
  -3 -12   1   -0.02    0.45
   2  12  -1    0.77    0.38
  -2 -12   1   -0.06    0.38
  -2 -12   1    0.26    0.38
   1  12  -1    1.09    0.40
   1  12  -1   -0.03    0.46
  -1 -12   1   -0.03    0.31
  -1 -12   1   -0.51    0.29
   0  12  -1   -0.17    0.29
   0  12  -1   -0.49    0.43
   0 -12   1   -0.29    0.28
   0 -12   1   -0.19    0.29
   0 -12   1    0.10    0.25
  -1  12  -1   -0.65    0.37
  -1  12  -1   -0.05    0.22
  -1  12  -1    0.05    0.26
   1 -12   1   -0.43    0.27
   1 -12   1   -0.05    0.21
   1 -12   1    0.01    0.28
  -2  12  -1    0.51    0.32
  -2  12  -1    0.60    0.27
  -2  12  -1   -0.23    0.39
   2 -12   1    0.51    0.23
   2 -12   1    0.78    0.33
  -3  12  -1   -0.78    0.35
  -3  12  -1    0.47    0.29
  -3  12  -1   -0.25    0.25
   3 -12   1   -0.11    0.18
   3 -12   1   -0.05    0.26
   3 -12   1   -0.17    0.25
  -4  12  -1    0.56    0.29
  -4  12  -1   -0.12    0.38
  -4  12  -1    0.68    0.40
   4 -12   1    1.12    0.27
   4 -12   1    0.67    0.28
   4 -12   1    0.33    0.29
  -5  12  -1   -0.13    0.38
  -5  12  -1    0.16    0.39
  -5  12  -1    0.14    0.27
   5 -12   1    0.21    0.23
   5 -12   1    0.25    0.28
  -6  12  -1    0.44    0.38
  -6  12  -1    0.36    0.42
   6 -12   1    0.77    0.28
   6 -12   1    0.82    0.34
  -7  12  -1    0.54    0.34
  -7  12  -1    0.02    0.51
   7 -12   1    0.52    0.28
   7 -12   1    0.35    0.32
  -8  12  -1   -1.05    0.46
  -8  12  -1   -0.43    0.32
   8 -12   1    0.01    0.30
   8 -12   1    0.11    0.28
  -9  12  -1   -0.11    0.35
  -9  12  -1   -1.21    0.49
   9 -12   1    0.38    0.31
   9 -12   1   -0.04    0.24
 -10  12  -1    0.24    0.38
 -11  12  -1   -0.06    0.40
   4  11  -1    0.11    0.34
  -4 -11   1   -0.05    0.34
  -4 -11   1   -0.71    0.36
   3  11  -1    0.01    0.40
   3  11  -1    0.04    0.31
  -3 -11   1   -0.36    0.24
  -3 -11   1   -0.54    0.29
   2  11  -1   -0.35    0.24
   2  11  -1   -0.53    0.34
  -2 -11   1   -0.51    0.26
  -2 -11   1   -0.40    0.31
   1  11  -1    0.16    0.31
   1  11  -1   -0.14    0.29
   1  11  -1   -0.26    0.19
  -1 -11   1   -0.27    0.27
  -1 -11   1    0.17    0.31
   0  11  -1   -0.18    0.23
   0  11  -1    0.27    0.22
   0  11  -1    0.20    0.40
   0 -11   1    0.08    0.26
   0 -11   1   -0.31    0.24
  -1  11  -1    0.30    0.22
  -1  11  -1    0.35    0.27
  -1  11  -1   -0.26    0.36
   1 -11   1    0.17    0.20
   1 -11   1   -0.05    0.25
   1 -11   1    0.02    0.28
  -2  11  -1   -0.05    0.21
  -2  11  -1    0.04    0.24
  -2  11  -1    0.47    0.27
  -2  11  -1   -0.33    0.23
   2 -11   1   -0.06    0.17
   2 -11   1   -0.01    0.24
   2 -11   1    0.04    0.25
  -3  11  -1    5.35    0.69
  -3  11  -1    8.02    0.60
  -3  11  -1    7.75    0.85
   3 -11   1    8.57    0.63
   3 -11   1    7.65    0.57
   3 -11   1    8.30    0.53
  -4  11  -1    2.52    0.52
  -4  11  -1    2.28    0.54
  -4  11  -1    2.99    0.43
   4 -11   1    2.80    0.35
   4 -11   1    3.32    0.47
   4 -11   1    2.61    0.39
  -5  11  -1    0.71    0.46
  -5  11  -1    1.69    0.36
  -5  11  -1    1.56    0.45
   5 -11   1    1.66    0.36
   5 -11   1    1.14    0.24
   5 -11   1    1.66    0.34
  -6  11  -1    1.34    0.42
  -6  11  -1    0.53    0.49
  -6  11  -1    2.35    0.41
   6 -11   1    1.48    0.36
   6 -11   1    1.16    0.25
   6 -11   1    1.45    0.31
  -7  11  -1   -0.11    0.30
  -7  11  -1    0.38    0.26
  -7  11  -1   -0.71    0.42
   7 -11   1    0.35    0.25
   7 -11   1   -0.05    0.23
  -8  11  -1    1.91    0.45
  -8  11  -1    0.58    0.59
   8 -11   1    2.13    0.42
   8 -11   1    2.17    0.39
  -9  11  -1    0.50    0.37
  -9  11  -1   -0.38    0.55
   9 -11   1    0.57    0.28
   9 -11   1    0.42    0.32
 -10  11  -1   -0.65    0.60
 -10  11  -1    0.22    0.34
  10 -11   1    0.54    0.29
  10 -11   1    0.57    0.34
 -11  11  -1    0.54    0.38
  11 -11   1    0.83    0.34
 -12  11  -1    0.45    0.42
   6  10  -1    0.19    0.36
   5  10  -1    0.14    0.33
   5  10  -1    0.64    0.36
  -5 -10   1    0.39    0.39
  -5 -10   1   -0.57    0.39
   4  10  -1    0.20    0.31
   4  10  -1   -0.19    0.35
  -4 -10   1   -0.03    0.31
  -4 -10   1   -0.47    0.34
   3  10  -1    0.04    0.37
   3  10  -1    0.54    0.35
   3  10  -1    0.69    0.26
  -3 -10   1   -0.03    0.34
  -3 -10   1    0.89    0.38
   2  10  -1    0.65    0.23
   2  10  -1    0.79    0.34
   2  10  -1    1.03    0.43
  -2 -10   1    0.35    0.34
  -2 -10   1    1.16    0.37
   1  10  -1    0.90    0.34
   1  10  -1    0.62    0.24
   1  10  -1    0.60    0.41
  -1 -10   1    0.46    0.32
  -1 -10   1    0.79    0.34
   0  10  -1    1.28    0.38
   0  10  -1    1.59    0.29
   0  10  -1    1.88    0.38
   0 -10   1    1.17    0.34
   0 -10   1    1.19    0.35
  -1  10  -1    5.55    0.67
  -1  10  -1    6.93    0.50
  -1  10  -1    6.62    0.56
   1 -10   1    7.44    0.59
   1 -10   1    6.95    0.66
   1 -10   1    6.70    0.47
  -2  10  -1    4.73    0.61
  -2  10  -1    5.75    0.52
  -2  10  -1    5.87    0.70
   2 -10   1    5.62    0.42
   2 -10   1    4.57    0.56
   2 -10   1    5.48    0.51
  -3  10  -1    0.03    0.24
  -3  10  -1    0.02    0.30
  -3  10  -1    0.03    0.20
   3 -10   1   -0.24    0.16
   3 -10   1    0.04    0.20
   3 -10   1   -0.11    0.14
   3 -10   1    0.25    0.21
  -4  10  -1    4.18    0.57
  -4  10  -1    3.17    0.57
  -4  10  -1    5.63    0.51
   4 -10   1    4.55    0.42
   4 -10   1    4.45    0.37
   4 -10   1    5.40    0.49
   4 -10   1    3.91    0.39
  -5  10  -1    0.25    0.25
  -5  10  -1    0.29    0.23
  -5  10  -1   -0.01    0.37
   5 -10   1    0.26    0.17
   5 -10   1    0.12    0.23
   5 -10   1    0.62    0.27
  -6  10  -1    1.78    0.55
  -6  10  -1    2.82    0.49
  -6  10  -1    2.62    0.40
   6 -10   1    3.19    0.44
   6 -10   1    2.67    0.38
   6 -10   1    2.64    0.32
  -7  10  -1    2.25    0.40
  -7  10  -1    1.15    0.55
  -7  10  -1    1.58    0.40
   7 -10   1    2.83    0.42
   7 -10   1    2.39    0.37
  -8  10  -1    0.89    0.33
  -8  10  -1    0.95    0.56
  -8  10  -1    1.36    0.34
   8 -10   1    0.78    0.30
   8 -10   1    1.11    0.29
  -9  10  -1    1.03    0.61
  -9  10  -1    2.30    0.47
   9 -10   1    1.54    0.34
   9 -10   1    2.29    0.42
 -10  10  -1   -0.57    0.51
 -10  10  -1    0.62    0.37
  10 -10   1    0.65    0.31
  10 -10   1    0.57    0.29
 -11  10  -1    0.19    0.34
 -11  10  -1   -1.18    0.50
  11 -10   1   -0.10    0.23
  11 -10   1    0.32    0.32
 -12  10  -1    1.56    0.48
  12 -10   1    1.86    0.43
   7   9  -1    0.29    0.38
   6   9  -1    0.99    0.45
   6   9  -1    0.68    0.38
  -6  -9   1   -0.05    0.34
  -6  -9   1    0.08    0.45
   5   9  -1    1.94    0.45
   5   9  -1    1.45    0.46
  -5  -9   1    0.43    0.43
  -5  -9   1    1.40    0.42
   4   9  -1   -0.11    0.18
   4   9  -1    0.30    0.29
   4   9  -1    0.43    0.30
  -4  -9   1   -0.08    0.25
  -4  -9   1    0.03    0.28
   3   9  -1   -0.03    0.18
   3   9  -1    0.01    0.26
   3   9  -1    0.56    0.37
  -3  -9   1   -0.15    0.27
  -3  -9   1   -0.13    0.20
   2   9  -1    1.61    0.39
   2   9  -1    2.04    0.38
   2   9  -1    1.40    0.27
  -2  -9   1    1.29    0.40
  -2  -9   1    1.27    0.34
   1   9  -1    0.02    0.22
   1   9  -1   -0.23    0.31
   1   9  -1    0.02    0.20
  -1  -9   1    0.10    0.13
  -1  -9   1    0.35    0.27
  -1  -9   1    0.17    0.27
   0   9  -1    2.57    0.39
   0   9  -1    3.12    0.53
   0   9  -1    2.27    0.32
   0  -9   1    3.52    0.45
   0  -9   1    2.66    0.21
   0  -9   1    2.28    0.40
  -1   9  -1    0.32    0.21
  -1   9  -1    0.09    0.23
  -1   9  -1    0.03    0.31
  -1   9  -1    0.45    0.27
   1  -9   1    0.26    0.22
   1  -9   1    0.36    0.19
   1  -9   1    0.26    0.09
   1  -9   1    0.06    0.23
  -2   9  -1   16.73    0.74
  -2   9  -1   16.06    0.94
  -2   9  -1   16.02    1.02
   2  -9   1   15.14    0.79
   2  -9   1   15.56    0.73
   2  -9   1   16.46    0.65
  -3   9  -1   20.79    0.81
  -3   9  -1   17.80    0.93
  -3   9  -1   18.69    1.16
   3  -9   1   19.16    0.81
   3  -9   1   18.55    0.68
   3  -9   1   19.25    0.77
   3  -9   1   19.76    0.80
  -4   9  -1    1.29    0.33
  -4   9  -1    2.01    0.33
  -4   9  -1    1.20    0.36
   4  -9   1    2.02    0.32
   4  -9   1    1.29    0.20
   4  -9   1    1.73    0.31
   4  -9   1    1.27    0.25
  -5   9  -1    1.72    0.49
  -5   9  -1    2.52    0.36
  -5   9  -1    2.32    0.43
   5  -9   1    3.10    0.38
   5  -9   1    3.11    0.40
   5  -9   1    2.71    0.32
  -6   9  -1    1.35    0.42
  -6   9  -1    2.00    0.34
  -6   9  -1    1.39    0.36
   6  -9   1    1.75    0.30
   6  -9   1    1.98    0.33
  -7   9  -1    5.46    0.48
  -7   9  -1    4.74    0.57
  -7   9  -1    3.46    0.60
   7  -9   1    5.37    0.49
   7  -9   1    4.85    0.43
  -8   9  -1    5.63    0.61
  -8   9  -1    5.68    0.50
   8  -9   1    5.22    0.49
   8  -9   1    4.24    0.43
  -9   9  -1   -0.12    0.26
  -9   9  -1    0.43    0.25
  -9   9  -1   -0.16    0.43
   9  -9   1    0.04    0.21
   9  -9   1   -0.10    0.20
 -10   9  -1    1.31    0.40
 -10   9  -1    0.00    0.38
  10  -9   1    0.83    0.31
  10  -9   1    0.36    0.29
 -11   9  -1    0.71    0.37
 -11   9  -1   -0.23    0.54
  11  -9   1    0.61    0.33
  11  -9   1    0.55    0.31
 -12   9  -1    0.73    0.40
 -12   9  -1   -0.86    0.53
  12  -9   1    0.16    0.35
  12  -9   1    0.81    0.32
  12  -9   1    0.67    0.36
 -13   9  -1    0.36    0.36
  13  -9   1    0.37    0.31
   8   8  -1    0.11    0.34
  -8  -8   1    0.82    0.46
   7   8  -1    1.11    0.44
   7   8  -1    0.62    0.38
  -7  -8   1    0.46    0.49
  -7  -8   1    1.05    0.43
   6   8  -1    0.40    0.32
   6   8  -1    0.39    0.24
   6   8  -1    1.17    0.42
  -6  -8   1   -0.03    0.32
  -6  -8   1    0.06    0.37
   5   8  -1    0.68    0.34
   5   8  -1    1.07    0.39
   5   8  -1    0.71    0.27
  -5  -8   1    0.52    0.31
  -5  -8   1   -0.03    0.30
   4   8  -1    2.11    0.33
   4   8  -1    2.75    0.51
   4   8  -1    2.34    0.41
  -4  -8   1    1.70    0.40
  -4  -8   1    2.51    0.45
   3   8  -1    1.70    0.39
   3   8  -1    1.72    0.28
   3   8  -1    2.35    0.39
  -3  -8   1    2.11    0.44
  -3  -8   1    2.37    0.39
   2   8  -1   29.44    1.05
   2   8  -1   30.40    0.98
   2   8  -1   28.45    1.24
  -2  -8   1   29.36    1.05
  -2  -8   1   27.67    1.31
   1   8  -1   23.52    1.08
   1   8  -1   22.47    0.81
   1   8  -1   25.19    0.92
  -1  -8   1   22.69    0.89
  -1  -8   1   25.09    1.19
   0   8  -1   -0.06    0.14
   0   8  -1   -0.14    0.18
   0   8  -1   -0.07    0.27
   0  -8   1    0.38    0.11
   0  -8   1    0.18    0.21
   0  -8   1    0.11    0.20
  -1   8  -1    1.38    0.27
  -1   8  -1    1.29    0.30
  -1   8  -1    0.87    0.28
   1  -8   1    1.08    0.13
   1  -8   1    1.38    0.27
   1  -8   1    1.04    0.25
  -2   8  -1    0.62    0.28
  -2   8  -1    0.83    0.29
  -2   8  -1    1.35    0.25
   2  -8   1    1.30    0.25
   2  -8   1    1.13    0.23
   2  -8   1    1.00    0.21
  -3   8  -1    1.36    0.25
  -3   8  -1    1.09    0.18
  -3   8  -1    1.20    0.35
  -3   8  -1    0.76    0.27
   3  -8   1    0.83    0.17
   3  -8   1    1.30    0.24
   3  -8   1    1.47    0.22
   3  -8   1    1.55    0.27
  -4   8  -1    1.06    0.24
  -4   8  -1    0.58    0.12
  -4   8  -1    0.60    0.32
  -4   8  -1    0.17    0.23
   4  -8   1    0.92    0.18
   4  -8   1    0.81    0.22
   4  -8   1    0.66    0.22
  -5   8  -1   19.96    1.17
  -5   8  -1   20.42    0.50
  -5   8  -1   19.27    0.76
  -5   8  -1   19.37    0.90
   5  -8   1   20.60    0.78
   5  -8   1   20.69    0.74
   5  -8   1   19.98    0.65
  -6   8  -1    0.51    0.35
  -6   8  -1    0.17    0.23
  -6   8  -1    0.19    0.21
   6  -8   1   -0.01    0.18
   6  -8   1   -0.10    0.16
  -7   8  -1    0.83    0.35
  -7   8  -1    1.10    0.29
  -7   8  -1    1.03    0.31
   7  -8   1    1.15    0.29
   7  -8   1    1.87    0.31
  -8   8  -1    0.86    0.43
  -8   8  -1    0.86    0.30
  -8   8  -1    1.08    0.30
   8  -8   1    1.51    0.32
   8  -8   1    1.23    0.29
  -9   8  -1    0.06    0.40
  -9   8  -1    0.51    0.27
  -9   8  -1    0.04    0.22
   9  -8   1    0.05    0.20
   9  -8   1    0.26    0.23
 -10   8  -1   -0.34    0.41
 -10   8  -1    0.15    0.25
 -10   8  -1    0.53    0.28
  10  -8   1    0.68    0.28
  10  -8   1    0.54    0.27
 -11   8  -1   -0.08    0.48
 -11   8  -1    0.71    0.34
  11  -8   1    1.29    0.34
  11  -8   1    0.75    0.34
 -12   8  -1    1.65    0.44
 -12   8  -1    0.54    0.59
  12  -8   1    1.39    0.39
  12  -8   1    2.00    0.42
  12  -8   1    2.17    0.47
 -13   8  -1    0.22    0.35
  13  -8   1    0.34    0.29
  -9  -7   1   -0.26    0.35
   8   7  -1   -0.50    0.26
  -8  -7   1   -0.72    0.34
  -8  -7   1   -0.02    0.33
   7   7  -1    0.38    0.32
   7   7  -1    0.12    0.24
   7   7  -1   -0.06    0.22
  -7  -7   1    0.04    0.32
  -7  -7   1   -0.46    0.33
   6   7  -1    0.34    0.31
   6   7  -1    0.08    0.27
   6   7  -1   -0.09    0.19
  -6  -7   1    0.15    0.23
  -6  -7   1   -0.22    0.32
   5   7  -1    8.82    0.55
   5   7  -1    9.32    0.80
   5   7  -1    8.90    0.65
  -5  -7   1    9.00    0.66
  -5  -7   1    8.88    0.83
   4   7  -1   13.29    0.63
   4   7  -1   15.68    0.94
   4   7  -1   14.98    0.75
  -4  -7   1   13.55    0.72
  -4  -7   1   14.19    1.02
   3   7  -1    0.19    0.29
   3   7  -1   -0.07    0.19
   3   7  -1   -0.15    0.18
  -3  -7   1   -0.01    0.17
  -3  -7   1    0.21    0.27
   2   7  -1    3.61    0.39
   2   7  -1    2.97    0.44
   2   7  -1    2.75    0.30
  -2  -7   1    2.52    0.41
  -2  -7   1    3.56    0.40
   1   7  -1   11.47    0.73
   1   7  -1   11.67    0.58
   1   7  -1   12.26    0.55
  -1  -7   1   11.86    0.58
  -1  -7   1   12.40    0.78
   0   7  -1   30.12    0.93
   0   7  -1   29.79    1.11
   0   7  -1   30.46    0.89
   0  -7   1   29.14    0.65
   0  -7   1   30.18    1.17
   0  -7   1   29.18    0.92
  -1   7  -1   -0.02    0.13
  -1   7  -1    0.00    0.19
  -1   7  -1    0.11    0.18
   1  -7   1   -0.03    0.13
   1  -7   1   -0.01    0.06
   1  -7   1    0.03    0.15
  -2   7  -1    1.81    0.26
  -2   7  -1    1.29    0.30
  -2   7  -1    2.15    0.26
  -2   7  -1    1.55    0.29
   2  -7   1    1.51    0.22
   2  -7   1    1.82    0.26
   2  -7   1    1.95    0.23
  -3   7  -1   13.82    0.56
  -3   7  -1   13.04    0.85
  -3   7  -1   12.74    0.66
  -3   7  -1   13.64    0.54
   3  -7   1   12.73    0.52
   3  -7   1   12.53    0.54
   3  -7   1   12.80    0.48
   3  -7   1   12.73    0.53
  -4   7  -1    0.79    0.20
  -4   7  -1    0.66    0.28
  -4   7  -1    0.72    0.11
  -4   7  -1    0.45    0.17
   4  -7   1    0.62    0.15
   4  -7   1    1.12    0.22
   4  -7   1    0.87    0.19
  -5   7  -1    0.88    0.21
  -5   7  -1    0.63    0.30
  -5   7  -1    0.71    0.23
  -5   7  -1    0.81    0.12
   5  -7   1    0.81    0.20
   5  -7   1    0.70    0.19
   5  -7   1    0.74    0.16
  -6   7  -1    4.19    0.45
  -6   7  -1    4.20    0.57
  -6   7  -1    4.31    0.37
   6  -7   1    3.38    0.36
   6  -7   1    3.34    0.32
   6  -7   1    3.53    0.32
  -7   7  -1   33.70    1.65
  -7   7  -1   34.58    1.27
  -7   7  -1   33.70    1.04
   7  -7   1   32.16    1.00
   7  -7   1   30.93    1.02
  -8   7  -1   12.08    1.05
  -8   7  -1   11.97    0.63
  -8   7  -1   12.47    0.74
   8  -7   1   11.17    0.62
   8  -7   1   12.15    0.63
  -9   7  -1    0.55    0.27
  -9   7  -1    0.46    0.33
  -9   7  -1    1.18    0.31
   9  -7   1    0.99    0.29
   9  -7   1    0.55    0.24
 -10   7  -1    1.58    0.34
 -10   7  -1    0.46    0.45
  10  -7   1    1.25    0.31
  10  -7   1    1.59    0.34
 -11   7  -1   -0.35    0.26
  11  -7   1    0.05    0.24
  11  -7   1    0.48    0.28
 -12   7  -1    0.52    0.55
  12  -7   1    1.14    0.36
  12  -7   1    1.25    0.41
  12  -7   1    1.38    0.40
 -13   7  -1   -0.45    0.36
  13  -7   1    0.02    0.33
   9   6  -1    0.53    0.38
   9   6  -1   -0.20    0.26
  -9  -6   1   -0.65    0.35
  -9  -6   1    0.09    0.37
   8   6  -1    0.31    0.32
   8   6  -1   -0.25    0.23
  -8  -6   1   -0.27    0.36
  -8  -6   1    0.36    0.32
   7   6  -1    1.03    0.34
   7   6  -1    0.82    0.27
  -7  -6   1    1.11    0.37
  -7  -6   1    0.58    0.32
   6   6  -1    0.42    0.27
   6   6  -1    0.16    0.22
   6   6  -1    0.60    0.27
  -6  -6   1    0.10    0.28
  -6  -6   1    0.40    0.35
   5   6  -1   -0.06    0.16
   5   6  -1   -0.06    0.25
   5   6  -1    0.12    0.23
  -5  -6   1    0.09    0.23
  -5  -6   1   -0.16    0.26
   4   6  -1    2.10    0.39
   4   6  -1    1.69    0.27
   4   6  -1    1.96    0.32
  -4  -6   1    1.53    0.29
  -4  -6   1    1.76    0.35
  -4  -6   1    2.13    0.34
  -4  -6   1    1.83    0.11
   3   6  -1    1.86    0.26
   3   6  -1    2.11    0.37
   3   6  -1    2.21    0.31
  -3  -6   1    1.79    0.26
  -3  -6   1    1.76    0.30
  -3  -6   1    1.81    0.36
   2   6  -1   10.43    0.52
   2   6  -1    9.62    0.47
   2   6  -1    9.55    0.64
  -2  -6   1   10.36    0.71
  -2  -6   1   10.42    0.52
  -2  -6   1    9.68    0.58
   1   6  -1    0.88    0.25
   1   6  -1    0.92    0.18
   1   6  -1    1.10    0.21
  -1  -6   1    0.29    0.18
  -1  -6   1    0.74    0.19
  -1  -6   1    0.77    0.18
   0   6  -1    3.67    0.36
   0   6  -1    4.01    0.29
   0   6  -1    3.70    0.30
   0   6  -1    3.91    0.38
   0  -6   1    3.75    0.39
   0  -6   1    3.58    0.36
   0  -6   1    4.04    0.20
   0  -6   1    3.78    0.30
  -1   6  -1    3.72    0.40
  -1   6  -1    3.19    0.29
  -1   6  -1    3.31    0.27
  -1   6  -1    2.99    0.32
   1  -6   1    3.51    0.35
   1  -6   1    2.89    0.27
   1  -6   1    3.01    0.38
   1  -6   1    3.03    0.15
   1  -6   1    2.84    0.25
  -2   6  -1   24.45    0.81
  -2   6  -1   25.52    0.91
  -2   6  -1   23.74    0.72
  -2   6  -1   23.46    1.04
   2  -6   1   22.78    0.65
   2  -6   1   25.74    0.73
   2  -6   1   23.29    0.72
   2  -6   1   24.91    0.81
  -3   6  -1   11.18    0.30
  -3   6  -1   11.20    0.58
  -3   6  -1   10.94    0.47
  -3   6  -1   10.62    0.68
  -3   6  -1   11.04    0.43
   3  -6   1   11.14    0.45
   3  -6   1   11.44    0.47
   3  -6   1   11.51    0.41
   3  -6   1   10.53    0.46
   3  -6   1   11.02    0.42
  -4   6  -1   62.38    1.40
  -4   6  -1   60.29    1.11
  -4   6  -1   60.08    2.09
  -4   6  -1   61.92    1.25
  -4   6  -1   62.88    1.70
   4  -6   1   62.67    1.39
   4  -6   1   59.79    1.38
   4  -6   1   61.77    1.41
   4  -6   1   61.72    1.45
   4  -6   1   61.06    1.26
  -5   6  -1    7.76    0.41
  -5   6  -1    7.53    0.63
  -5   6  -1    8.16    0.52
   5  -6   1    7.35    0.40
   5  -6   1    7.09    0.41
   5  -6   1    7.35    0.41
   5  -6   1    7.12    0.40
  -6   6  -1   10.68    0.63
  -6   6  -1   10.93    0.52
  -6   6  -1   10.18    0.78
   6  -6   1   10.50    0.51
   6  -6   1   10.82    0.50
   6  -6   1   10.63    0.49
  -7   6  -1    1.77    0.30
  -7   6  -1    2.05    0.30
  -7   6  -1    1.67    0.36
   7  -6   1    2.16    0.30
   7  -6   1    1.60    0.23
   7  -6   1    2.18    0.31
  -8   6  -1    6.05    0.46
  -8   6  -1    6.56    0.81
   8  -6   1    6.28    0.47
   8  -6   1    5.76    0.43
   8  -6   1    6.30    0.39
  -9   6  -1    0.14    0.26
  -9   6  -1    0.62    0.27
   9  -6   1    0.39    0.22
   9  -6   1    0.23    0.23
 -10   6  -1    1.85    0.36
 -10   6  -1    1.07    0.41
  10  -6   1    1.93    0.38
  10  -6   1    1.82    0.34
 -11   6  -1   -0.35    0.37
 -11   6  -1    0.13    0.26
  11  -6   1    0.02    0.22
  11  -6   1    0.42    0.28
  11  -6   1    0.28    0.28
 -12   6  -1   -0.32    0.42
  12  -6   1   -0.05    0.27
  12  -6   1   -0.20    0.26
 -13   6  -1   -0.07    0.37
  13  -6   1   -0.03    0.34
  13  -6   1   -0.17    0.30
  10   5  -1   -0.14    0.27
  10   5  -1    0.05    0.35
 -10  -5   1   -0.49    0.38
 -10  -5   1   -0.47    0.33
   9   5  -1    2.08    0.46
   9   5  -1    1.43    0.36
  -9  -5   1    1.76    0.46
  -9  -5   1    0.91    0.39
   8   5  -1    0.15    0.23
   8   5  -1    0.27    0.27
  -8  -5   1    0.07    0.34
  -8  -5   1    0.40    0.30
   7   5  -1    1.46    0.31
   7   5  -1    1.13    0.33
  -7  -5   1    1.91    0.41
  -7  -5   1    1.46    0.29
  -7  -5   1    1.20    0.42
   6   5  -1    0.95    0.28
   6   5  -1    1.26    0.28
   6   5  -1    0.90    0.25
  -6  -5   1    0.64    0.29
  -6  -5   1    0.97    0.24
  -6  -5   1    1.12    0.28
   5   5  -1    4.07    0.49
   5   5  -1    4.07    0.44
   5   5  -1    4.36    0.40
  -5  -5   1    3.07    0.47
  -5  -5   1    3.08    0.40
   4   5  -1   -0.16    0.19
   4   5  -1    0.02    0.15
   4   5  -1   -0.09    0.13
  -4  -5   1    0.07    0.10
  -4  -5   1    0.19    0.18
  -4  -5   1    0.28    0.23
   3   5  -1   12.40    0.69
   3   5  -1   12.83    0.51
   3   5  -1   12.12    0.55
  -3  -5   1   12.63    0.27
  -3  -5   1   12.87    0.61
  -3  -5   1   11.96    0.55
  -3  -5   1   13.04    0.76
   2   5  -1    1.66    0.23
   2   5  -1    1.61    0.28
   2   5  -1    1.72    0.20
  -2  -5   1    1.59    0.26
  -2  -5   1    1.86    0.25
  -2  -5   1    1.41    0.21
   1   5  -1    4.18    0.29
   1   5  -1    4.03    0.27
   1   5  -1    4.03    0.39
  -1  -5   1    4.37    0.30
  -1  -5   1    3.58    0.38
  -1  -5   1    3.97    0.35
   0   5  -1    3.30    0.25
   0   5  -1    3.34    0.30
   0   5  -1    3.61    0.33
   0   5  -1    3.53    0.31
   0  -5   1    3.45    0.26
   0  -5   1    3.88    0.32
   0  -5   1    2.99    0.30
   0  -5   1    3.45    0.25
  -1   5  -1   11.67    0.44
  -1   5  -1   12.20    0.51
  -1   5  -1   12.73    0.64
  -1   5  -1   12.66    0.57
   1  -5   1   12.40    0.45
   1  -5   1   12.03    0.45
   1  -5   1   12.68    0.53
   1  -5   1   12.30    0.61
   1  -5   1   12.03    0.30
  -2   5  -1   20.36    0.74
  -2   5  -1   20.76    0.65
  -2   5  -1   19.94    0.60
  -2   5  -1   20.20    0.42
  -2   5  -1   20.83    0.90
   2  -5   1   20.33    0.55
   2  -5   1   20.77    0.60
   2  -5   1   19.63    0.60
   2  -5   1   21.06    0.65
   2  -5   1   20.83    0.87
  -3   5  -1    1.79    0.12
  -3   5  -1    1.58    0.23
  -3   5  -1    1.88    0.21
  -3   5  -1    1.83    0.18
  -3   5  -1    1.74    0.12
  -3   5  -1    1.62    0.26
   3  -5   1    1.78    0.18
   3  -5   1    1.91    0.17
   3  -5   1    1.64    0.19
   3  -5   1    1.74    0.20
   3  -5   1    1.38    0.18
  -4   5  -1    9.53    0.40
  -4   5  -1    9.53    0.65
  -4   5  -1    8.76    0.38
  -4   5  -1    9.67    0.37
  -4   5  -1    9.47    0.51
  -4   5  -1    9.92    0.36
   4  -5   1    8.94    0.40
   4  -5   1    9.41    0.40
   4  -5   1    9.22    0.35
   4  -5   1    9.38    0.39
   4  -5   1    9.48    0.40
  -5   5  -1    3.62    0.25
  -5   5  -1    3.10    0.41
  -5   5  -1    3.42    0.28
  -5   5  -1    3.35    0.23
  -5   5  -1    3.25    0.31
   5  -5   1    3.01    0.25
   5  -5   1    3.36    0.26
   5  -5   1    3.18    0.27
   5  -5   1    3.19    0.27
  -6   5  -1    0.01    0.13
  -6   5  -1    0.02    0.14
   6  -5   1   -0.07    0.11
   6  -5   1    0.07    0.13
   6  -5   1   -0.03    0.13
  -7   5  -1    2.46    0.43
  -7   5  -1    2.70    0.31
   7  -5   1    3.25    0.34
   7  -5   1    2.62    0.31
   7  -5   1    2.53    0.24
   7  -5   1    2.53    0.17
  -8   5  -1    1.51    0.36
  -8   5  -1    1.90    0.31
   8  -5   1    1.44    0.20
   8  -5   1    1.52    0.28
   8  -5   1    1.42    0.18
   8  -5   1    1.33    0.21
   8  -5   1    1.39    0.28
  -9   5  -1   -0.14    0.17
  -9   5  -1    0.08    0.22
   9  -5   1    0.16    0.15
   9  -5   1    0.02    0.13
   9  -5   1   -0.05    0.20
 -10   5  -1    0.67    0.38
 -10   5  -1    1.12    0.32
  10  -5   1    0.37    0.26
  10  -5   1    0.57    0.19
  10  -5   1    0.60    0.27
  10  -5   1    0.63    0.25
 -11   5  -1    1.70    0.38
 -11   5  -1    0.64    0.44
  11  -5   1    1.66    0.35
  11  -5   1    1.44    0.27
  11  -5   1    1.05    0.34
 -12   5  -1   -0.78    0.34
  12  -5   1   -0.27    0.26
  12  -5   1    0.22    0.28
 -13   5  -1   -0.53    0.45
  13  -5   1    0.52    0.33
  13  -5   1   -0.14    0.32
  14  -5   1    0.36    0.37
  11   4  -1   -0.02    0.31
 -11  -4   1    0.88    0.45
  10   4  -1    1.29    0.42
  10   4  -1    0.59    0.33
 -10  -4   1    1.38    0.45
 -10  -4   1    0.39    0.43
   9   4  -1    1.75    0.40
   9   4  -1    1.01    0.33
  -9  -4   1    1.48    0.42
  -9  -4   1    1.29    0.46
   8   4  -1    0.85    0.28
   8   4  -1    0.98    0.33
  -8  -4   1    0.63    0.32
  -8  -4   1    1.33    0.38
  -8  -4   1    1.02    0.27
   7   4  -1   -0.04    0.20
   7   4  -1    0.02    0.21
  -7  -4   1    0.10    0.16
  -7  -4   1   -0.18    0.26
  -7  -4   1    0.23    0.25
   6   4  -1   -0.03    0.20
   6   4  -1   -0.01    0.19
   6   4  -1   -0.17    0.14
  -6  -4   1    0.01    0.18
  -6  -4   1   -0.05    0.19
  -6  -4   1    0.20    0.14
   5   4  -1   11.12    0.58
   5   4  -1   12.32    0.55
   5   4  -1   12.48    0.71
  -5  -4   1   11.47    0.58
  -5  -4   1   12.70    0.84
   4   4  -1    0.19    0.14
   4   4  -1    0.56    0.22
   4   4  -1    0.33    0.17
  -4  -4   1    0.39    0.18
  -4  -4   1    0.20    0.17
   3   4  -1    0.15    0.10
   3   4  -1    0.32    0.15
   3   4  -1    0.18    0.18
   3   4  -1    0.12    0.11
  -3  -4   1    0.31    0.15
  -3  -4   1    0.24    0.12
   2   4  -1    7.34    0.34
   2   4  -1    8.67    0.39
   2   4  -1    7.45    0.34
   2   4  -1    7.28    0.44
  -2  -4   1    6.68    0.36
  -2  -4   1    8.01    0.38
  -2  -4   1    7.47    0.40
  -2  -4   1    7.83    0.35
  -2  -4   1    7.75    0.52
   1   4  -1  150.25    2.80
   1   4  -1  144.52    3.23
   1   4  -1  147.79    3.63
   1   4  -1  147.61    2.69
   1   4  -1  146.41    2.73
  -1  -4   1  149.31    3.80
  -1  -4   1  150.06    3.31
  -1  -4   1  147.26    2.72
  -1  -4   1  145.64    2.73
  -1  -4   1  148.85    3.63
   0   4  -1    1.51    0.17
   0   4  -1    1.60    0.05
   0   4  -1    1.62    0.15
   0   4  -1    1.64    0.20
   0   4  -1    1.19    0.20
   0   4  -1    1.68    0.18
   0   4  -1    1.69    0.22
   0  -4   1    1.59    0.17
   0  -4   1    1.84    0.20
   0  -4   1    1.87    0.23
   0  -4   1    1.70    0.21
   0  -4   1    1.61    0.15
  -1   4  -1    0.05    0.07
  -1   4  -1    0.07    0.09
  -1   4  -1    0.12    0.11
  -1   4  -1    0.03    0.08
  -1   4  -1    0.03    0.06
  -1   4  -1    0.07    0.10
   1  -4   1    0.08    0.07
   1  -4   1   -0.01    0.06
   1  -4   1    0.09    0.08
   1  -4   1    0.13    0.08
   1  -4   1   -0.01    0.04
   1  -4   1    0.21    0.10
   1  -4   1    0.05    0.06
  -2   4  -1    5.44    0.18
  -2   4  -1    5.56    0.23
  -2   4  -1    5.43    0.25
  -2   4  -1    6.34    0.43
  -2   4  -1    5.77    0.23
  -2   4  -1    5.33    0.28
  -2   4  -1    5.95    0.34
  -2   4  -1    5.41    0.25
   2  -4   1    5.41    0.36
   2  -4   1    5.32    0.25
   2  -4   1    5.35    0.31
   2  -4   1    5.25    0.23
   2  -4   1    5.47    0.24
   2  -4   1    5.68    0.24
   2  -4   1    5.61    0.26
  -3   4  -1    4.59    0.26
  -3   4  -1    4.37    0.24
  -3   4  -1    4.15    0.39
  -3   4  -1    4.62    0.23
  -3   4  -1    4.75    0.32
  -3   4  -1    4.02    0.22
  -3   4  -1    4.45    0.24
  -3   4  -1    4.47    0.21
   3  -4   1    4.64    0.25
   3  -4   1    4.36    0.23
   3  -4   1    4.25    0.22
   3  -4   1    4.40    0.22
   3  -4   1    4.45    0.37
   3  -4   1    4.39    0.24
  -4   4  -1   23.91    1.02
  -4   4  -1   23.25    0.65
  -4   4  -1   24.88    0.61
  -4   4  -1   24.15    0.65
  -4   4  -1   25.23    0.67
  -4   4  -1   24.25    0.62
   4  -4   1   24.42    0.66
   4  -4   1   24.73    0.67
   4  -4   1   24.51    0.66
   4  -4   1   24.30    0.66
  -5   4  -1   12.99    0.44
  -5   4  -1   12.82    0.45
  -5   4  -1   12.86    0.75
  -5   4  -1   13.17    0.44
  -5   4  -1   13.48    0.49
   5  -4   1   12.84    0.48
   5  -4   1   12.89    0.49
   5  -4   1   12.76    0.44
   5  -4   1   12.32    0.42
   5  -4   1   12.89    0.48
   5  -4   1   12.63    0.37
  -6   4  -1    3.66    0.44
  -6   4  -1    3.49    0.25
  -6   4  -1    4.01    0.31
   6  -4   1    3.58    0.22
   6  -4   1    4.11    0.30
   6  -4   1    4.10    0.30
   6  -4   1    3.74    0.30
   6  -4   1    3.66    0.24
   6  -4   1    3.62    0.24
  -7   4  -1   -0.13    0.15
  -7   4  -1   -0.07    0.09
  -7   4  -1   -0.19    0.19
   7  -4   1    0.00    0.07
   7  -4   1   -0.01    0.09
   7  -4   1    0.00    0.14
   7  -4   1   -0.07    0.10
   7  -4   1   -0.06    0.13
  -8   4  -1    0.88    0.25
  -8   4  -1    0.76    0.14
  -8   4  -1    0.77    0.27
   8  -4   1    0.98    0.24
   8  -4   1    1.05    0.20
   8  -4   1    0.86    0.14
   8  -4   1    0.83    0.23
   8  -4   1    0.64    0.15
  -9   4  -1   10.32    0.93
  -9   4  -1   10.45    0.60
   9  -4   1   10.11    0.49
   9  -4   1    9.32    0.55
 -10   4  -1    2.61    0.53
 -10   4  -1    3.80    0.45
  10  -4   1    3.57    0.46
  10  -4   1    3.52    0.36
 -11   4  -1    0.10    0.33
 -11   4  -1    0.66    0.32
  11  -4   1    0.10    0.17
  11  -4   1    0.71    0.30
 -12   4  -1    0.35    0.43
  12  -4   1    0.48    0.30
 -13   4  -1    0.35    0.48
  13  -4   1    0.46    0.35
  13  -4   1    0.41    0.35
  12   3  -1   -0.44    0.28
 -12  -3   1   -0.02    0.43
  11   3  -1   -0.10    0.28
  11   3  -1   -0.06    0.33
 -11  -3   1   -0.11    0.35
  10   3  -1   -0.13    0.25
  10   3  -1    0.25    0.30
 -10  -3   1   -0.49    0.29
 -10  -3   1    0.02    0.36
   9   3  -1    3.40    0.44
   9   3  -1    5.03    0.57
  -9  -3   1    2.90    0.54
  -9  -3   1    5.31    0.61
  -9  -3   1    5.04    0.58
   8   3  -1    0.13    0.23
   8   3  -1    0.34    0.24
  -8  -3   1    0.46    0.29
  -8  -3   1    0.12    0.22
  -8  -3   1    0.42    0.20
   7   3  -1    0.58    0.21
   7   3  -1    0.95    0.27
   7   3  -1    0.50    0.12
  -7  -3   1    0.32    0.18
  -7  -3   1    0.37    0.29
  -7  -3   1    0.25    0.24
   6   3  -1    1.10    0.22
   6   3  -1    0.95    0.12
   6   3  -1    0.81    0.24
  -6  -3   1    1.29    0.27
  -6  -3   1    0.73    0.24
  -6  -3   1    0.70    0.20
   5   3  -1    1.73    0.25
   5   3  -1    1.33    0.21
   5   3  -1    1.58    0.26
   5   3  -1    1.46    0.11
  -5  -3   1    1.12    0.28
  -5  -3   1    1.55    0.25
  -5  -3   1    1.26    0.21
   4   3  -1   13.00    0.49
   4   3  -1   12.18    0.52
   4   3  -1   12.05    0.60
  -4  -3   1   12.26    0.51
  -4  -3   1   11.47    0.67
   3   3  -1   -0.12    0.07
   3   3  -1   -0.11    0.14
   3   3  -1   -0.05    0.07
  -3  -3   1   -0.03    0.09
  -3  -3   1    0.14    0.09
  -3  -3   1    0.05    0.11
   2   3  -1   35.76    1.13
   2   3  -1   33.12    0.98
   2   3  -1   34.44    0.83
   2   3  -1   34.07    0.81
   2   3  -1   34.05    0.83
  -2  -3   1   34.85    0.81
  -2  -3   1   34.46    0.84
  -2  -3   1   34.88    0.84
  -2  -3   1   34.41    1.12
  -2  -3   1   34.38    0.99
   1   3  -1    1.26    0.17
   1   3  -1    1.49    0.16
   1   3  -1    1.25    0.15
   1   3  -1    1.25    0.13
   1   3  -1    1.37    0.19
  -1  -3   1    1.40    0.15
  -1  -3   1    1.29    0.16
  -1  -3   1    1.58    0.17
  -1  -3   1    1.09    0.17
  -1  -3   1    1.27    0.15
   0   3  -1    6.81    0.26
   0   3  -1    6.74    0.27
   0   3  -1    6.81    0.34
   0   3  -1    6.65    0.26
   0   3  -1    6.89    0.33
   0   3  -1    7.17    0.34
   0   3  -1    6.72    0.13
   0  -3   1    6.85    0.26
   0  -3   1    6.89    0.33
   0  -3   1    6.95    0.33
   0  -3   1    6.83    0.33
   0  -3   1    7.04    0.26
  -1   3  -1   58.57    1.17
  -1   3  -1   61.98    1.24
  -1   3  -1   61.52    1.18
  -1   3  -1   62.24    1.01
  -1   3  -1   62.12    1.72
  -1   3  -1   62.75    1.48
  -1   3  -1   59.54    1.42
   1  -3   1   61.67    1.71
   1  -3   1   62.59    1.43
   1  -3   1   59.44    1.17
   1  -3   1   60.09    1.11
   1  -3   1   60.66    1.01
   1  -3   1   62.14    1.48
   1  -3   1   61.63    1.17
  -2   3  -1   64.10    1.13
  -2   3  -1   62.80    1.47
  -2   3  -1   61.95    1.40
  -2   3  -1   62.24    1.81
  -2   3  -1   60.58    1.19
  -2   3  -1   61.82    1.25
  -2   3  -1   60.36    1.05
  -2   3  -1   62.63    1.20
   2  -3   1   62.66    1.25
   2  -3   1   63.10    1.22
   2  -3   1   62.47    1.20
   2  -3   1   61.16    1.79
   2  -3   1   61.80    1.13
   2  -3   1   63.84    1.20
  -3   3  -1   -0.03    0.05
  -3   3  -1   -0.09    0.06
  -3   3  -1   -0.04    0.06
  -3   3  -1    0.00    0.10
  -3   3  -1   -0.01    0.07
  -3   3  -1   -0.04    0.06
   3  -3   1    0.05    0.07
   3  -3   1   -0.15    0.05
   3  -3   1   -0.04    0.08
   3  -3   1    0.02    0.06
   3  -3   1   -0.08    0.06
  -4   3  -1    0.47    0.10
  -4   3  -1    0.38    0.11
  -4   3  -1    0.45    0.12
  -4   3  -1    0.32    0.13
  -4   3  -1    0.54    0.09
  -4   3  -1    0.26    0.12
  -4   3  -1    0.26    0.10
  -4   3  -1    0.32    0.09
   4  -3   1    0.28    0.11
   4  -3   1    0.38    0.11
   4  -3   1    0.28    0.13
   4  -3   1    0.32    0.06
   4  -3   1    0.49    0.09
   4  -3   1    0.39    0.11
   4  -3   1    0.15    0.09
  -5   3  -1   40.41    1.49
  -5   3  -1   40.28    0.89
  -5   3  -1   41.27    1.09
  -5   3  -1   42.22    1.07
  -5   3  -1   39.85    0.91
  -5   3  -1   40.02    0.97
   5  -3   1   39.92    1.09
   5  -3   1   39.85    0.88
   5  -3   1   41.77    1.00
   5  -3   1   40.72    0.97
   5  -3   1   40.44    0.91
  -6   3  -1    1.30    0.26
  -6   3  -1    1.37    0.22
  -6   3  -1    1.17    0.17
  -6   3  -1    1.43    0.15
   6  -3   1    1.86    0.20
   6  -3   1    1.62    0.22
   6  -3   1    1.19    0.13
   6  -3   1    1.49    0.22
   6  -3   1    1.57    0.19
   6  -3   1    1.59    0.23
  -7   3  -1    1.56    0.31
  -7   3  -1    1.87    0.18
  -7   3  -1    1.56    0.23
  -7   3  -1    1.94    0.28
   7  -3   1    1.87    0.17
   7  -3   1    2.13    0.28
   7  -3   1    2.21    0.29
   7  -3   1    1.77    0.23
   7  -3   1    2.08    0.26
  -8   3  -1    0.17    0.23
  -8   3  -1   -0.02    0.18
  -8   3  -1    0.09    0.08
  -8   3  -1    0.30    0.17
   8  -3   1    0.10    0.16
   8  -3   1    0.29    0.19
  -9   3  -1    3.70    0.43
  -9   3  -1    2.87    0.49
   9  -3   1    4.45    0.37
   9  -3   1    4.05    0.44
   9  -3   1    4.39    0.46
 -10   3  -1    0.88    0.30
 -10   3  -1    0.20    0.31
  10  -3   1    0.44    0.26
  10  -3   1    0.83    0.24
  10  -3   1    0.64    0.23
 -11   3  -1    0.01    0.28
 -11   3  -1    0.11    0.32
  11  -3   1   -0.11    0.22
  11  -3   1    0.33    0.28
  11  -3   1   -0.19    0.19
 -12   3  -1    0.08    0.35
  12  -3   1    0.01    0.26
  12  -3   1    0.23    0.30
 -13   3  -1   -0.12    0.39
  13  -3   1   -0.14    0.35
 -14   3  -1   -0.56    0.56
  12   2  -1    0.42    0.34
 -12  -2   1    0.11    0.41
  11   2  -1    0.26    0.29
  11   2  -1    0.35    0.34
 -11  -2   1    0.04    0.37
  10   2  -1    0.30    0.30
  10   2  -1    0.80    0.31
 -10  -2   1    0.44    0.30
 -10  -2   1    0.20    0.28
 -10  -2   1    0.69    0.37
   9   2  -1    1.73    0.34
   9   2  -1    3.08    0.45
  -9  -2   1    1.62    0.36
  -9  -2   1    2.13    0.42
  -9  -2   1    1.90    0.44
   8   2  -1    9.80    0.39
   8   2  -1   10.52    0.61
   8   2  -1    9.64    0.43
   8   2  -1   10.24    0.61
  -8  -2   1   10.01    0.86
  -8  -2   1   10.63    0.72
  -8  -2   1   10.60    0.64
   7   2  -1    0.51    0.17
   7   2  -1    0.75    0.15
   7   2  -1    0.77    0.13
   7   2  -1    0.49    0.24
  -7  -2   1    0.74    0.23
  -7  -2   1    0.76    0.21
  -7  -2   1    0.59    0.23
   6   2  -1    8.20    0.32
   6   2  -1    7.26    0.42
   6   2  -1    7.65    0.47
  -6  -2   1    8.35    0.49
  -6  -2   1    8.01    0.65
  -6  -2   1    8.29    0.56
   5   2  -1   12.87    0.55
   5   2  -1   13.09    0.39
   5   2  -1   13.28    0.53
  -5  -2   1   12.91    0.73
  -5  -2   1   13.84    0.66
  -5  -2   1   12.76    0.54
   4   2  -1    8.21    0.38
   4   2  -1    7.96    0.25
   4   2  -1    7.47    0.43
   4   2  -1    7.65    0.38
  -4  -2   1    8.09    0.51
  -4  -2   1    7.35    0.38
  -4  -2   1    7.73    0.43
   3   2  -1   19.45    0.58
   3   2  -1   19.79    0.77
   3   2  -1   19.18    0.66
   3   2  -1   19.31    0.56
   3   2  -1   20.33    0.58
   3   2  -1   19.30    0.41
  -3  -2   1   19.34    0.58
  -3  -2   1   20.51    0.78
  -3  -2   1   19.43    0.66
  -3  -2   1   19.47    0.57
  -3  -2   1   20.19    0.57
   2   2  -1   17.61    0.50
   2   2  -1   18.50    0.50
   2   2  -1   18.12    0.48
   2   2  -1   18.67    0.68
   2   2  -1   18.11    0.58
  -2  -2   1   17.55    0.50
  -2  -2   1   18.23    0.50
  -2  -2   1   18.81    0.69
  -2  -2   1   18.21    0.49
  -2  -2   1   17.66    0.58
   1   2  -1   45.17    0.91
   1   2  -1   45.67    0.92
   1   2  -1   46.81    1.09
   1   2  -1   45.34    1.22
   1   2  -1   45.67    0.91
  -1  -2   1   45.07    1.19
  -1  -2   1   46.93    0.92
  -1  -2   1   45.29    1.08
  -1  -2   1   46.69    1.23
  -1  -2   1   45.84    0.91
  -1  -2   1   44.66    0.91
   0   2  -1  419.41    7.02
   0   2  -1  408.62    6.22
   0   2  -1  419.60    9.77
   0   2  -1  426.35   10.60
   0   2  -1  420.47    7.01
   0   2  -1  421.49    8.36
   0  -2   1  428.51    7.08
   0  -2   1  412.48    9.39
   0  -2   1  414.44    8.23
   0  -2   1  416.67   10.62
   0  -2   1  396.92    7.07
  -1   2  -1    7.79    0.34
  -1   2  -1    7.93    0.19
  -1   2  -1    7.83    0.29
  -1   2  -1    7.89    0.22
  -1   2  -1    8.02    0.24
  -1   2  -1    7.91    0.23
  -1   2  -1    7.78    0.22
  -1   2  -1    7.31    0.21
   1  -2   1    7.56    0.22
   1  -2   1    7.78    0.34
   1  -2   1    7.97    0.21
   1  -2   1    7.48    0.22
   1  -2   1    7.63    0.29
   1  -2   1    7.47    0.22
   1  -2   1    7.49    0.19
  -2   2  -1   64.21    1.17
  -2   2  -1   65.28    1.43
  -2   2  -1   64.49    1.13
  -2   2  -1   64.10    1.79
  -2   2  -1   63.26    1.20
  -2   2  -1   62.80    1.17
  -2   2  -1   63.89    1.20
   2  -2   1   64.00    1.20
   2  -2   1   62.24    1.16
   2  -2   1   62.32    1.18
   2  -2   1   65.28    1.18
   2  -2   1   64.08    1.21
   2  -2   1   63.37    1.79
  -3   2  -1    0.62    0.10
  -3   2  -1    0.27    0.12
  -3   2  -1    0.93    0.11
  -3   2  -1    0.60    0.09
  -3   2  -1    0.60    0.09
  -3   2  -1    0.54    0.10
  -3   2  -1    0.32    0.07
  -3   2  -1    0.54    0.10
   3  -2   1    0.48    0.09
   3  -2   1    0.64    0.14
   3  -2   1    0.45    0.07
   3  -2   1    0.43    0.07
   3  -2   1    0.44    0.10
   3  -2   1    0.62    0.10
  -4   2  -1  113.45    2.16
  -4   2  -1  120.40    2.74
  -4   2  -1  113.10    2.14
  -4   2  -1  118.10    2.15
  -4   2  -1  116.49    3.23
  -4   2  -1  112.72    2.21
  -4   2  -1  116.03    2.09
   4  -2   1  113.93    2.07
   4  -2   1  114.85    2.16
   4  -2   1  116.11    2.23
   4  -2   1  115.28    3.22
   4  -2   1  117.26    2.15
   4  -2   1  115.81    2.73
   4  -2   1  113.62    2.09
  -5   2  -1    0.41    0.13
  -5   2  -1    0.48    0.08
  -5   2  -1    0.94    0.17
  -5   2  -1    0.70    0.19
   5  -2   1    0.61    0.14
   5  -2   1    0.52    0.15
   5  -2   1    0.51    0.15
   5  -2   1    0.57    0.08
   5  -2   1    0.58    0.13
   5  -2   1    0.95    0.15
  -6   2  -1   12.70    0.77
  -6   2  -1   12.28    0.51
  -6   2  -1   12.29    0.59
  -6   2  -1   11.81    0.34
   6  -2   1   11.96    0.52
   6  -2   1   12.21    0.51
   6  -2   1   11.97    0.46
   6  -2   1   12.61    0.53
   6  -2   1   12.22    0.33
   6  -2   1   12.29    0.57
   6  -2   1   12.22    0.49
  -7   2  -1   11.29    0.54
  -7   2  -1   10.71    0.78
  -7   2  -1   11.17    0.62
   7  -2   1   11.31    0.54
   7  -2   1   10.38    0.47
   7  -2   1   10.14    0.51
   7  -2   1   10.92    0.51
   7  -2   1   10.41    0.29
  -8   2  -1    2.08    0.33
  -8   2  -1    1.76    0.30
  -8   2  -1    1.78    0.37
   8  -2   1    2.50    0.34
   8  -2   1    2.25    0.29
   8  -2   1    2.31    0.28
   8  -2   1    2.49    0.33
  -9   2  -1    6.91    0.55
  -9   2  -1    6.68    0.62
  -9   2  -1    6.51    0.68
   9  -2   1    6.47    0.51
   9  -2   1    6.46    0.45
   9  -2   1    6.73    0.47
 -10   2  -1    0.17    0.27
 -10   2  -1    0.24    0.25
 -10   2  -1    0.19    0.30
  10  -2   1    0.50    0.24
  10  -2   1    0.90    0.30
  10  -2   1    0.47    0.24
 -11   2  -1    0.76    0.34
 -11   2  -1    0.83    0.42
  11  -2   1    0.47    0.27
  11  -2   1    0.80    0.29
  11  -2   1    0.32    0.28
 -12   2  -1   -0.04    0.32
  12  -2   1    0.31    0.27
  12  -2   1    0.25    0.31
  12  -2   1    0.15    0.24
 -13   2  -1    1.04    0.49
 -13  -1   1    0.07    0.45
  12   1  -1    0.54    0.38
  12   1  -1    0.23    0.33
 -12  -1   1    0.18    0.38
  11   1  -1   -0.29    0.25
  11   1  -1    0.15    0.29
  11   1  -1    0.05    0.21
 -11  -1   1    0.00    0.31
  10   1  -1    1.22    0.36
  10   1  -1    0.70    0.30
 -10  -1   1    1.09    0.34
 -10  -1   1    0.95    0.37
 -10  -1   1    1.23    0.38
   9   1  -1    1.89    0.27
   9   1  -1    1.91    0.37
   9   1  -1    1.29    0.28
  -9  -1   1    1.29    0.34
  -9  -1   1    0.97    0.36
  -9  -1   1    1.61    0.37
   8   1  -1    0.06    0.08
   8   1  -1    0.08    0.21
   8   1  -1   -0.11    0.12
   8   1  -1   -0.15    0.18
  -8  -1   1    0.00    0.23
  -8  -1   1   -0.09    0.23
  -8  -1   1   -0.08    0.17
   7   1  -1    7.41    0.36
   7   1  -1    7.32    0.31
   7   1  -1    6.58    0.46
   7   1  -1    6.49    0.47
  -7  -1   1    7.79    0.64
  -7  -1   1    7.08    0.56
  -7  -1   1    6.85    0.48
   6   1  -1    3.49    0.29
   6   1  -1    3.16    0.20
   6   1  -1    3.00    0.23
   6   1  -1    2.64    0.30
  -6  -1   1    3.02    0.37
  -6  -1   1    2.90    0.32
  -6  -1   1    3.09    0.35
   5   1  -1    0.18    0.07
   5   1  -1   -0.08    0.11
   5   1  -1    0.27    0.13
  -5  -1   1   -0.04    0.13
  -5  -1   1    0.09    0.14
  -5  -1   1    0.14    0.10
   4   1  -1   13.56    0.49
   4   1  -1   14.24    0.64
   4   1  -1   14.44    0.49
   4   1  -1   13.88    0.47
  -4  -1   1   13.81    0.64
  -4  -1   1   13.86    0.60
  -4  -1   1   14.80    0.56
  -4  -1   1   13.79    0.49
  -4  -1   1   14.57    0.49
  -4  -1   1   14.62    0.49
   3   1  -1   10.04    0.48
   3   1  -1   10.22    0.41
   3   1  -1    9.73    0.36
   3   1  -1   10.03    0.36
   3   1  -1    9.44    0.36
  -3  -1   1   10.07    0.38
  -3  -1   1   10.44    0.36
  -3  -1   1   11.89    0.51
  -3  -1   1    9.67    0.36
  -3  -1   1   10.36    0.42
  -3  -1   1    9.78    0.36
  -3  -1   1    9.56    0.43
   2   1  -1   23.09    0.62
   2   1  -1   22.34    0.54
   2   1  -1   22.63    0.54
   2   1  -1   23.68    0.54
   2   1  -1   23.50    0.72
  -2  -1   1   22.51    0.61
  -2  -1   1   22.63    0.53
  -2  -1   1   22.10    0.53
  -2  -1   1   23.21    0.55
  -2  -1   1   22.29    0.68
  -2  -1   1   22.14    0.55
  -2  -1   1   22.83    0.72
   1   1  -1   66.55    1.20
   1   1  -1   67.61    1.41
   1   1  -1   67.29    1.21
   1   1  -1   67.76    1.21
   1   1  -1   66.99    1.62
  -1  -1   1   67.53    1.41
  -1  -1   1   67.45    1.21
  -1  -1   1   67.61    1.21
  -1  -1   1   66.04    1.20
  -1  -1   1   69.25    1.63
   0   1  -1    2.42    0.08
   0   1  -1    2.43    0.08
  -1   1  -1  659.01   10.95
  -1   1  -1  658.59   14.05
  -1   1  -1  570.30   10.03
  -1   1  -1  622.41   15.97
  -1   1  -1  660.85   10.61
  -1   1  -1  662.70   10.55
  -1   1  -1  644.91   10.54
   1  -1   1  572.85   10.55
   1  -1   1  635.19   11.14
   1  -1   1  598.13   10.90
   1  -1   1  625.62   15.59
   1  -1   1  618.54   14.09
   1  -1   1  632.29   10.61
  -2   1  -1  173.25    4.40
  -2   1  -1  173.58    2.94
  -2   1  -1  176.41    3.90
  -2   1  -1  171.54    3.06
  -2   1  -1  172.90    2.92
  -2   1  -1  175.09    2.95
  -2   1  -1  171.44    2.94
  -2   1  -1  170.61    3.07
   2  -1   1  175.86    3.90
   2  -1   1  169.84    4.39
   2  -1   1  177.79    3.07
   2  -1   1  170.72    2.92
   2  -1   1  172.66    2.94
   2  -1   1  173.03    2.94
  -3   1  -1  220.81    3.82
  -3   1  -1  226.31    5.70
  -3   1  -1  223.27    3.82
  -3   1  -1  223.69    3.81
  -3   1  -1  221.27    3.82
  -3   1  -1  238.20    5.08
  -3   1  -1  218.23    3.98
   3  -1   1  218.37    3.83
   3  -1   1  226.24    5.07
   3  -1   1  221.49    3.84
   3  -1   1  223.70    4.00
   3  -1   1  218.16    3.77
   3  -1   1  220.96    3.82
   3  -1   1  221.91    3.82
  -4   1  -1   34.32    1.22
  -4   1  -1   34.80    0.83
  -4   1  -1   34.55    0.84
  -4   1  -1   34.88    1.04
  -4   1  -1   33.11    0.81
  -4   1  -1   33.72    0.81
   4  -1   1   34.03    0.81
   4  -1   1   34.73    0.83
   4  -1   1   35.26    1.04
   4  -1   1   34.84    0.64
   4  -1   1   34.70    0.83
   4  -1   1   33.79    0.79
  -5   1  -1   56.10    1.84
  -5   1  -1   55.46    1.58
  -5   1  -1   54.48    1.23
   5  -1   1   55.77    1.23
   5  -1   1   53.74    0.99
   5  -1   1   55.29    1.19
   5  -1   1   56.33    1.24
   5  -1   1   53.91    1.23
   5  -1   1   53.24    1.24
   5  -1   1   56.13    1.58
  -6   1  -1    8.59    0.43
  -6   1  -1    9.19    0.64
  -6   1  -1    9.26    0.55
   6  -1   1    8.55    0.40
   6  -1   1    8.55    0.40
   6  -1   1    8.38    0.43
   6  -1   1    8.80    0.44
   6  -1   1    8.36    0.20
  -7   1  -1    1.02    0.24
  -7   1  -1    0.72    0.21
  -7   1  -1    0.71    0.22
   7  -1   1    0.78    0.18
   7  -1   1    0.51    0.16
   7  -1   1    0.77    0.19
   7  -1   1    0.87    0.22
  -8   1  -1    0.84    0.26
  -8   1  -1    1.38    0.29
  -8   1  -1    1.06    0.32
   8  -1   1    1.54    0.29
   8  -1   1    1.54    0.26
   8  -1   1    1.63    0.25
   8  -1   1    1.19    0.23
  -9   1  -1    7.72    0.69
  -9   1  -1    8.09    0.57
  -9   1  -1    8.72    0.81
   9  -1   1    8.10    0.50
   9  -1   1    8.17    0.58
   9  -1   1    8.01    0.52
   9  -1   1    7.75    0.51
 -10   1  -1    0.17    0.26
 -10   1  -1   -0.15    0.27
 -10   1  -1   -0.05    0.24
  10  -1   1   -0.05    0.22
  10  -1   1   -0.13    0.17
  10  -1   1    0.12    0.22
  10  -1   1   -0.14    0.17
 -11   1  -1   -0.19    0.26
 -11   1  -1   -0.54    0.26
 -11   1  -1    0.11    0.29
  11  -1   1   -0.09    0.24
  11  -1   1    0.13    0.24
  11  -1   1   -0.11    0.25
 -12   1  -1    0.08    0.34
  12  -1   1    0.02    0.31
  12  -1   1   -0.19    0.26
  13   0  -1    0.53    0.35
 -13   0   1   -0.54    0.39
  12   0  -1    0.47    0.35
  12   0  -1    0.42    0.31
 -12   0   1   -0.17    0.31
  11   0  -1    0.60    0.32
  11   0  -1    0.35    0.29
  11   0  -1    0.23    0.23
 -11   0   1   -0.14    0.31
 -11   0   1    0.19    0.29
  10   0  -1    3.23    0.41
  10   0  -1    3.26    0.37
  10   0  -1    2.79    0.45
  10   0  -1    3.48    0.40
 -10   0   1    2.34    0.44
 -10   0   1    3.51    0.47
   9   0  -1   -0.02    0.15
   9   0  -1   -0.31    0.15
   9   0  -1    0.35    0.25
  -9   0   1   -0.19    0.23
  -9   0   1   -0.10    0.19
  -9   0   1    0.14    0.26
   8   0  -1   11.62    0.63
   8   0  -1   11.36    0.52
   8   0  -1   12.71    0.63
   8   0  -1   11.68    0.38
  -8   0   1   12.88    0.82
  -8   0   1   12.35    0.64
  -8   0   1   11.79    0.80
   7   0  -1    0.09    0.17
   7   0  -1    0.61    0.11
   7   0  -1    0.56    0.20
  -7   0   1    0.51    0.21
  -7   0   1    0.29    0.19
  -7   0   1    0.64    0.22
   6   0  -1   10.78    0.35
   6   0  -1   11.56    0.51
   6   0  -1   10.53    0.50
  -6   0   1   10.70    0.62
  -6   0   1   10.61    0.50
  -6   0   1    9.97    0.62
   5   0  -1    1.39    0.21
   5   0  -1    1.39    0.22
   5   0  -1    1.58    0.20
   5   0  -1    1.69    0.14
  -5   0   1    1.31    0.21
  -5   0   1    1.52    0.21
  -5   0   1    1.17    0.20
  -5   0   1    1.56    0.21
   4   0  -1    1.77    0.19
   4   0  -1    1.38    0.19
   4   0  -1    1.30    0.18
   4   0  -1    1.43    0.17
   4   0  -1    1.70    0.18
   4   0  -1    1.56    0.21
   4   0  -1    1.63    0.13
  -4   0   1    1.20    0.18
  -4   0   1    1.45    0.17
  -4   0   1    1.69    0.20
  -4   0   1    1.67    0.23
  -4   0   1    1.40    0.17
  -4   0   1    1.58    0.19
  -4   0   1    1.50    0.19
   3   0  -1   82.14    2.23
   3   0  -1   82.84    1.54
   3   0  -1   82.95    1.58
   3   0  -1   81.41    1.56
   3   0  -1   82.26    1.64
   3   0  -1   82.69    1.57
   3   0  -1   84.78    2.06
  -3   0   1   85.08    1.80
  -3   0   1   84.00    1.58
  -3   0   1   79.61    1.62
  -3   0   1   82.02    1.57
  -3   0   1   82.25    1.57
  -3   0   1   82.69    2.06
  -3   0   1   80.44    2.22
   2   0  -1    3.85    0.17
   2   0  -1    4.10    0.22
   2   0  -1    4.16    0.19
   2   0  -1    3.96    0.15
   2   0  -1    3.83    0.17
   2   0  -1    3.89    0.18
   2   0  -1    3.77    0.21
  -2   0   1    3.82    0.17
  -2   0   1    3.78    0.17
  -2   0   1    4.13    0.22
  -2   0   1    4.09    0.15
  -2   0   1    4.09    0.18
  -2   0   1    3.90    0.17
   1   0  -1   57.88    1.21
   1   0  -1   68.83    1.22
   1   0  -1   72.79    1.77
   1   0  -1   65.72    1.22
   1   0  -1   75.57    1.28
  -1   0   1   77.29    1.28
  -1   0   1   64.52    1.22
  -1   0  -1  303.59    7.00
  -1   0  -1  303.96    5.20
  -1   0  -1  297.91    5.11
  -1   0  -1  310.69    5.12
  -1   0  -1  308.89    5.09
  -1   0  -1  296.93    5.29
   1   0   1  296.70    5.12
   1   0   1  295.38    5.20
   1   0   1  299.29    5.11
   1   0   1  299.56    5.11
   1   0   1  301.75    6.90
   1   0   1  265.49    5.20
  -2   0  -1  245.83    4.19
  -2   0  -1  248.67    4.14
  -2   0  -1  258.93    5.62
  -2   0  -1  249.14    4.28
  -2   0  -1  254.43    4.19
   2   0   1  244.39    4.29
   2   0   1  242.86    4.18
   2   0   1  248.74    5.61
   2   0   1  241.15    4.18
   2   0   1  248.12    4.14
  -3   0  -1   12.84    0.41
  -3   0  -1   12.94    0.53
  -3   0  -1   13.23    0.40
  -3   0  -1   13.35    0.41
  -3   0  -1   13.13    0.43
   3   0   1   12.91    0.38
   3   0   1   12.81    0.40
   3   0   1   14.94    0.41
   3   0   1   13.52    0.53
   3   0   1   12.72    0.41
  -4   0  -1   46.96    1.37
  -4   0  -1   45.81    1.04
  -4   0  -1   47.07    1.03
  -4   0  -1   45.33    1.23
  -4   0  -1   46.28    1.09
  -4   0  -1   44.72    1.51
   4   0   1   45.33    1.36
   4   0   1   46.46    1.02
   4   0   1   46.09    1.05
   4   0   1   45.84    1.03
   4   0   1   44.78    1.00
   4   0   1   44.69    0.82
  -5   0  -1   13.76    0.67
  -5   0  -1   13.20    0.51
  -5   0  -1   13.91    0.74
   5   0   1   12.49    0.50
   5   0   1   14.05    0.51
   5   0   1   13.25    0.28
   5   0   1   14.09    0.51
   5   0   1   13.90    0.47
  -6   0  -1    1.18    0.23
  -6   0  -1    0.91    0.21
  -6   0  -1    0.83    0.23
   6   0   1    1.13    0.23
   6   0   1    1.48    0.20
   6   0   1    0.89    0.18
  -7   0  -1    0.83    0.26
  -7   0  -1    1.37    0.28
  -7   0  -1    1.11    0.26
   7   0   1    1.45    0.22
   7   0   1    0.93    0.19
   7   0   1    0.96    0.24
  -8   0  -1   26.37    0.95
  -8   0  -1   24.42    1.24
  -8   0  -1   25.11    1.20
   8   0   1   26.94    0.92
   8   0   1   25.95    0.84
   8   0   1   26.50    0.96
  -9   0  -1    0.89    0.30
  -9   0  -1    0.82    0.33
  -9   0  -1    1.07    0.33
   9   0   1    0.79    0.29
   9   0   1    1.24    0.26
   9   0   1    0.96    0.26
   9   0   1    1.51    0.31
 -10   0  -1   -0.52    0.23
 -10   0  -1   -0.09    0.25
 -10   0  -1   -0.10    0.23
  10   0   1   -0.07    0.20
  10   0   1    0.01    0.21
  10   0   1   -0.25    0.17
  10   0   1   -0.28    0.22
 -11   0  -1    0.12    0.31
 -11   0  -1   -0.14    0.29
 -11   0  -1    0.04    0.29
  11   0   1    0.02    0.28
  11   0   1    0.04    0.22
  11   0   1   -0.06    0.23
 -12   0  -1    0.80    0.42
  12   0   1    0.83    0.39
  12   0   1    0.32    0.29
 -13   1   1    0.16    0.39
  12  -1  -1   -0.09    0.28
  12  -1  -1    0.01    0.20
 -12   1   1   -0.23    0.35
 -12   1   1   -0.36    0.25
  11  -1  -1   -0.09    0.18
  11  -1  -1    0.10    0.18
  11  -1  -1   -0.06    0.25
  11  -1  -1    0.01    0.24
 -11   1   1   -0.45    0.28
 -11   1   1   -0.16    0.24
  10  -1  -1    0.71    0.21
  10  -1  -1    0.86    0.26
  10  -1  -1    0.13    0.26
  10  -1  -1    0.85    0.25
 -10   1   1    0.59    0.30
 -10   1   1    0.44    0.31
   9  -1  -1    1.21    0.29
   9  -1  -1    1.41    0.32
   9  -1  -1    1.45    0.25
   9  -1  -1    1.32    0.15
  -9   1   1    0.87    0.33
  -9   1   1    1.23    0.34
   8  -1  -1    6.49    0.29
   8  -1  -1    6.44    0.44
   8  -1  -1    6.98    0.49
   8  -1  -1    5.83    0.35
  -8   1   1    6.44    0.49
  -8   1   1    6.10    0.62
   7  -1  -1   14.52    0.63
   7  -1  -1   14.24    0.62
   7  -1  -1   15.01    0.62
   7  -1  -1   14.66    0.51
   7  -1  -1   14.65    0.44
  -7   1   1   15.70    0.86
  -7   1   1   14.15    0.62
   6  -1  -1   14.41    0.59
   6  -1  -1   13.02    0.55
   6  -1  -1   13.64    0.45
   6  -1  -1   13.93    0.55
   6  -1  -1   14.29    0.71
   6  -1  -1   14.37    0.43
  -6   1   1   14.09    0.76
  -6   1   1   14.54    0.57
  -6   1   1   15.82    0.69
   5  -1  -1  113.18    2.80
   5  -1  -1  113.31    2.18
   5  -1  -1  110.45    2.03
   5  -1  -1  113.44    2.21
   5  -1  -1  111.23    2.28
   5  -1  -1  110.56    2.18
   5  -1  -1  112.15    2.09
   5  -1  -1  112.82    3.16
  -5   1   1  111.39    3.15
  -5   1   1  112.81    2.11
  -5   1   1  113.32    2.20
   4  -1  -1    7.26    0.35
   4  -1  -1    8.13    0.40
   4  -1  -1    7.52    0.26
   4  -1  -1    7.60    0.28
   4  -1  -1    8.27    0.36
   4  -1  -1    8.24    0.34
   4  -1  -1    7.63    0.34
   4  -1  -1    7.39    0.46
  -4   1   1    8.43    0.35
  -4   1   1    8.10    0.34
  -4   1   1    7.66    0.47
  -4   1   1    7.58    0.34
  -4   1   1    7.47    0.28
  -4   1   1    7.80    0.35
   3  -1  -1  967.73   17.37
   3  -1  -1 1000.00   22.53
   3  -1  -1  979.25   16.29
   3  -1  -1  996.15   17.71
   3  -1  -1  997.54   25.10
   3  -1  -1  999.22   16.91
   3  -1  -1  994.33   16.47
   3  -1  -1  999.10   16.71
  -3   1   1  990.37   16.62
  -3   1   1  984.13   17.38
  -3   1   1  966.74   17.41
  -3   1   1  977.00   25.11
  -3   1   1  973.74   16.55
  -3   1   1  983.49   16.77
   2  -1  -1    1.48    0.12
   2  -1  -1    1.13    0.11
   2  -1  -1    1.21    0.10
   2  -1  -1    1.11    0.14
   2  -1  -1    1.21    0.06
   2  -1  -1    1.18    0.09
   2  -1  -1    1.18    0.11
  -2   1   1    1.28    0.06
  -2   1   1    0.98    0.10
  -2   1   1    1.64    0.11
  -2   1   1    1.11    0.11
  -2   1   1    1.21    0.11
  -2   1   1    1.19    0.15
  -2   1   1    1.12    0.11
   1  -1  -1   47.34    0.90
   1  -1  -1   49.29    0.91
   1  -1  -1   49.01    0.94
   1  -1  -1   49.37    0.87
   1  -1  -1   49.70    1.02
   1  -1  -1   49.74    1.34
   1  -1  -1   48.02    0.94
  -1   1   1   48.14    0.90
  -1   1   1   48.60    1.02
  -1   1   1   49.35    0.95
  -1   1   1   49.65    0.87
  -1   1   1   48.80    1.33
  -1   1   1   47.75    0.90
  -1   1   1   48.08    0.94
   0  -1  -1   94.01    2.19
   0  -1  -1   94.67    2.41
   0  -1  -1   92.58    1.63
   0  -1  -1   93.27    1.63
   0  -1  -1   94.38    1.69
   0  -1  -1   92.84    1.91
   0   1   1   93.54    2.19
   0   1   1   95.99    1.92
   0   1   1   90.48    1.63
   0   1   1   96.59    1.64
   0   1   1   94.67    1.42
   0   1   1   94.41    1.69
  -1  -1  -1   27.61    0.55
  -1  -1  -1   28.16    0.80
  -1  -1  -1   26.21    0.69
  -1  -1  -1   26.70    0.52
  -1  -1  -1   26.99    0.58
  -1  -1  -1   27.25    0.54
  -1  -1  -1   26.56    0.58
  -1  -1  -1   26.67    0.47
   1   1   1   26.99    0.58
   1   1   1   25.95    0.69
   1   1   1   27.38    0.79
   1   1   1   26.93    0.58
   1   1   1   26.85    0.55
   1   1   1   27.06    0.52
  -2  -1  -1  366.41    6.23
  -2  -1  -1  373.65    6.45
  -2  -1  -1  393.08    6.25
  -2  -1  -1  374.78    6.13
  -2  -1  -1  367.37    7.35
  -2  -1  -1  369.80    8.37
   2   1   1  374.11    6.24
   2   1   1  362.86    6.62
   2   1   1  367.12    7.36
   2   1   1  370.18    6.23
   2   1   1  357.48    6.32
   2   1   1  371.81    8.37
   2   1   1  372.12    6.13
  -3  -1  -1    9.03    0.42
  -3  -1  -1    9.17    0.32
  -3  -1  -1    8.71    0.46
  -3  -1  -1    8.35    0.34
  -3  -1  -1    8.27    0.34
   3   1   1    8.91    0.29
   3   1   1    8.91    0.35
   3   1   1    8.65    0.24
   3   1   1    8.27    0.46
   3   1   1    8.58    0.35
   3   1   1    9.02    0.32
  -4  -1  -1    4.95    0.27
  -4  -1  -1    5.01    0.31
  -4  -1  -1    4.65    0.41
   4   1   1    5.24    0.30
   4   1   1    4.98    0.28
   4   1   1    5.09    0.24
   4   1   1    4.73    0.30
   4   1   1    5.06    0.18
  -5  -1  -1    4.30    0.42
  -5  -1  -1    4.31    0.33
  -5  -1  -1    4.10    0.44
   5   1   1    4.57    0.28
   5   1   1    4.36    0.17
   5   1   1    4.16    0.25
   5   1   1    4.81    0.34
  -6  -1  -1    0.20    0.20
  -6  -1  -1    0.10    0.16
  -6  -1  -1    0.13    0.15
   6   1   1    0.25    0.15
   6   1   1    0.14    0.05
   6   1   1    0.20    0.12
   6   1   1    0.13    0.05
   6   1   1   -0.02    0.15
  -7  -1  -1    0.22    0.21
  -7  -1  -1    0.45    0.27
  -7  -1  -1    0.27    0.20
   7   1   1    0.56    0.05
   7   1   1    0.53    0.05
   7   1   1    0.85    0.19
   7   1   1    0.69    0.23
   7   1   1    0.49    0.19
  -8  -1  -1    3.14    0.47
  -8  -1  -1    2.92    0.46
  -8  -1  -1    3.85    0.45
   8   1   1    3.80    0.44
   8   1   1    4.16    0.31
   8   1   1    4.21    0.41
  -9  -1  -1    0.19    0.23
  -9  -1  -1    0.43    0.27
  -9  -1  -1    0.03    0.29
   9   1   1    0.33    0.23
   9   1   1    0.83    0.29
   9   1   1    0.19    0.18
 -10  -1  -1    0.13    0.24
 -10  -1  -1   -0.20    0.21
 -10  -1  -1    0.10    0.28
  10   1   1   -0.24    0.26
  10   1   1    0.15    0.24
 -11  -1  -1   -0.14    0.32
 -11  -1  -1   -0.37    0.28
 -11  -1  -1   -0.48    0.31
  11   1   1    0.10    0.26
  11   1   1    0.33    0.27
  11   1   1   -0.24    0.30
 -12  -1  -1   -0.10    0.38
  12   1   1    0.50    0.31
  12   1   1    0.44    0.29
  13  -2  -1    0.18    0.37
 -13   2   1   -0.65    0.34
 -13   2   1   -0.38    0.35
  12  -2  -1   -0.07    0.26
  12  -2  -1   -0.01    0.28
 -12   2   1   -0.19    0.34
 -12   2   1   -0.34    0.30
  11  -2  -1    0.53    0.29
  11  -2  -1    0.37    0.18
  11  -2  -1    0.61    0.31
  11  -2  -1    0.73    0.27
 -11   2   1    0.27    0.31
 -11   2   1    0.33    0.31
  10  -2  -1    2.97    0.44
  10  -2  -1    2.46    0.38
  10  -2  -1    2.51    0.30
 -10   2   1    2.12    0.40
 -10   2   1    1.89    0.45
   9  -2  -1    0.18    0.11
   9  -2  -1    0.33    0.24
   9  -2  -1    0.23    0.15
   9  -2  -1    0.40    0.23
  -9   2   1   -0.10    0.24
  -9   2   1    0.14    0.24
   8  -2  -1    0.18    0.16
   8  -2  -1    0.10    0.13
   8  -2  -1    0.37    0.12
   8  -2  -1    0.15    0.16
   8  -2  -1    0.42    0.20
  -8   2   1    0.70    0.24
  -8   2   1    0.09    0.23
   7  -2  -1    8.23    0.47
   7  -2  -1    8.06    0.48
   7  -2  -1    8.01    0.34
   7  -2  -1    8.35    0.36
   7  -2  -1    7.51    0.44
  -7   2   1    9.02    0.49
  -7   2   1    7.90    0.62
  -7   2   1    8.06    0.35
   6  -2  -1    3.38    0.23
   6  -2  -1    3.78    0.32
   6  -2  -1    3.15    0.29
   6  -2  -1    2.49    0.30
   6  -2  -1    3.38    0.28
   6  -2  -1    3.28    0.22
  -6   2   1    3.03    0.22
  -6   2   1    3.35    0.31
  -6   2   1    3.87    0.45
   5  -2  -1   -0.10    0.12
   5  -2  -1   -0.01    0.11
   5  -2  -1    0.02    0.13
   5  -2  -1   -0.11    0.09
   5  -2  -1    0.02    0.11
   5  -2  -1    0.11    0.08
   5  -2  -1    0.09    0.08
  -5   2   1    0.30    0.09
  -5   2   1    0.00    0.13
  -5   2   1    0.10    0.15
   4  -2  -1   19.01    0.55
   4  -2  -1   18.65    0.78
   4  -2  -1   17.65    0.42
   4  -2  -1   17.38    0.55
   4  -2  -1   17.84    0.50
   4  -2  -1   18.17    0.58
   4  -2  -1   18.17    0.55
  -4   2   1   18.50    0.55
  -4   2   1   17.97    0.54
  -4   2   1   18.58    0.80
  -4   2   1   18.39    0.55
  -4   2   1   18.25    0.56
  -4   2   1   18.20    0.51
   3  -2  -1   55.62    1.13
   3  -2  -1   55.65    1.65
   3  -2  -1   55.97    1.12
   3  -2  -1   54.46    1.16
   3  -2  -1   53.84    1.11
   3  -2  -1   55.37    1.13
  -3   2   1   53.59    1.64
  -3   2   1   53.46    1.15
  -3   2   1   55.18    1.13
  -3   2   1   55.28    1.13
  -3   2   1   55.88    0.99
  -3   2   1   54.31    1.11
  -3   2   1   55.02    1.13
   2  -2  -1    8.91    0.31
   2  -2  -1    9.19    0.30
   2  -2  -1    9.39    0.30
   2  -2  -1    8.64    0.30
  -2   2   1    9.21    0.21
  -2   2   1    8.39    0.29
  -2   2   1    9.68    0.31
  -2   2   1    8.84    0.30
  -2   2   1    9.12    0.30
  -2   2   1    8.84    0.31
  -2   2   1    9.23    0.29
   1  -2  -1    0.21    0.06
   1  -2  -1    0.39    0.08
   1  -2  -1    0.39    0.11
   1  -2  -1    0.29    0.08
   1  -2  -1    0.33    0.07
   1  -2  -1    0.39    0.07
  -1   2   1    0.26    0.07
  -1   2   1    0.31    0.07
  -1   2   1    0.28    0.08
  -1   2   1    0.41    0.08
  -1   2   1    0.33    0.13
   0  -2  -1   18.61    0.47
   0  -2  -1   18.91    0.62
   0  -2  -1   17.85    0.48
   0  -2  -1   19.87    0.69
   0  -2  -1   20.43    0.49
   0  -2  -1   18.85    0.55
   0   2   1   19.24    0.48
   0   2   1   18.47    0.35
   0   2   1   19.73    0.63
   0   2   1   19.70    0.48
   0   2   1   19.32    0.48
   0   2   1   19.73    0.57
  -1  -2  -1  107.66    1.91
  -1  -2  -1  111.34    2.03
  -1  -2  -1  111.03    2.38
  -1  -2  -1  110.02    1.69
  -1  -2  -1  118.37    2.05
  -1  -2  -1  107.91    2.01
  -1  -2  -1  107.23    2.70
   1   2   1  112.75    2.72
   1   2   1  110.81    1.91
   1   2   1  109.46    2.02
   1   2   1  109.51    2.39
   1   2   1  112.26    2.04
   1   2   1  108.58    2.02
  -2  -2  -1   33.92    0.82
  -2  -2  -1   35.37    0.99
  -2  -2  -1   33.58    0.82
  -2  -2  -1   35.79    0.75
  -2  -2  -1   35.37    0.71
  -2  -2  -1   34.14    1.11
   2   2   1   34.37    1.10
   2   2   1   34.74    0.98
   2   2   1   35.75    0.83
   2   2   1   34.93    0.75
   2   2   1   34.94    0.74
   2   2   1   35.05    0.83
  -3  -2  -1    0.18    0.09
  -3  -2  -1    0.14    0.09
  -3  -2  -1    0.20    0.06
  -3  -2  -1    0.15    0.11
   3   2   1    0.32    0.12
   3   2   1    0.23    0.09
   3   2   1    0.13    0.14
   3   2   1    0.02    0.11
   3   2   1    0.46    0.09
  -4  -2  -1   60.50    1.28
  -4  -2  -1   60.14    1.36
  -4  -2  -1   59.38    1.83
   4   2   1   58.08    1.35
   4   2   1   58.57    1.18
   4   2   1   58.37    1.19
   4   2   1   58.90    1.26
  -5  -2  -1    6.17    0.39
  -5  -2  -1    6.31    0.57
   5   2   1    6.15    0.25
   5   2   1    6.66    0.41
   5   2   1    6.14    0.29
   5   2   1    6.71    0.37
  -6  -2  -1   19.33    0.75
  -6  -2  -1   19.57    1.02
  -6  -2  -1   19.06    0.97
   6   2   1   18.94    0.58
   6   2   1   18.59    0.49
   6   2   1   18.39    0.74
   6   2   1   19.49    0.69
  -7  -2  -1    2.59    0.38
  -7  -2  -1    1.95    0.37
  -7  -2  -1    2.52    0.39
   7   2   1    3.19    0.39
   7   2   1    2.54    0.25
   7   2   1    2.41    0.31
   7   2   1    3.00    0.18
  -8  -2  -1   -0.07    0.23
  -8  -2  -1    0.00    0.27
  -8  -2  -1    0.12    0.22
   8   2   1    0.38    0.21
   8   2   1    0.50    0.27
   8   2   1    0.29    0.16
  -9  -2  -1    0.98    0.32
  -9  -2  -1    0.95    0.39
  -9  -2  -1    1.43    0.38
   9   2   1    1.81    0.38
   9   2   1    1.02    0.29
 -10  -2  -1   -0.40    0.28
 -10  -2  -1   -0.31    0.32
 -10  -2  -1    0.06    0.25
  10   2   1   -0.21    0.26
  10   2   1   -0.20    0.22
 -11  -2  -1    0.41    0.42
 -11  -2  -1    1.42    0.43
  11   2   1    0.43    0.37
  11   2   1    0.54    0.31
  12   2   1    0.78    0.35
  12   2   1    0.06    0.32
 -14   3   1   -0.46    0.46
  13  -3  -1   -0.13    0.25
 -13   3   1    0.05    0.37
 -13   3   1   -0.43    0.38
  12  -3  -1    0.25    0.28
 -12   3   1    0.35    0.34
 -12   3   1   -0.22    0.36
  11  -3  -1    0.61    0.29
 -11   3   1   -0.15    0.32
 -11   3   1   -0.22    0.29
  10  -3  -1    4.82    0.53
  10  -3  -1    4.74    0.35
  10  -3  -1    4.00    0.48
 -10   3   1    3.76    0.59
 -10   3   1    4.55    0.51
   9  -3  -1    0.28    0.13
   9  -3  -1    0.47    0.16
   9  -3  -1    0.32    0.18
   9  -3  -1    0.42    0.24
   9  -3  -1    0.44    0.20
  -9   3   1    0.71    0.27
  -9   3   1    0.14    0.26
   8  -3  -1    2.42    0.34
   8  -3  -1    2.07    0.22
   8  -3  -1    1.97    0.23
   8  -3  -1    1.72    0.30
  -8   3   1    2.18    0.32
  -8   3   1    1.88    0.22
  -8   3   1    2.02    0.37
   7  -3  -1    0.22    0.11
   7  -3  -1    0.08    0.17
   7  -3  -1   -0.24    0.13
   7  -3  -1   -0.09    0.09
   7  -3  -1    0.11    0.10
  -7   3   1   -0.03    0.10
  -7   3   1   -0.03    0.19
  -7   3   1    0.04    0.12
   6  -3  -1   34.30    1.00
   6  -3  -1   33.63    0.76
   6  -3  -1   32.58    0.93
   6  -3  -1   33.43    0.95
   6  -3  -1   33.92    0.86
   6  -3  -1   32.66    0.92
  -6   3   1   34.06    0.87
  -6   3   1   33.99    0.94
  -6   3   1   34.88    1.39
   5  -3  -1   54.18    1.20
   5  -3  -1   56.52    1.25
   5  -3  -1   55.04    1.28
   5  -3  -1   53.67    1.05
   5  -3  -1   52.63    1.24
   5  -3  -1   54.09    1.39
  -5   3   1   54.23    1.25
  -5   3   1   52.56    1.82
  -5   3   1   54.99    1.22
  -5   3   1   54.85    1.06
   4  -3  -1   28.32    0.73
   4  -3  -1   27.22    1.07
   4  -3  -1   27.70    0.74
   4  -3  -1   27.40    0.72
   4  -3  -1   28.09    0.75
  -4   3   1   28.09    0.60
  -4   3   1   27.87    0.59
  -4   3   1   28.37    0.74
  -4   3   1   28.12    0.75
  -4   3   1   27.68    0.72
  -4   3   1   27.58    1.08
  -4   3   1   27.75    0.72
  -4   3   1   27.63    0.74
   3  -3  -1    7.50    0.32
   3  -3  -1    7.69    0.32
   3  -3  -1    6.78    0.31
   3  -3  -1    7.85    0.32
   3  -3  -1    7.46    0.29
   3  -3  -1    7.55    0.46
  -3   3   1    7.48    0.34
  -3   3   1    7.49    0.32
  -3   3   1    7.57    0.32
  -3   3   1    8.10    0.23
  -3   3   1    7.82    0.31
  -3   3   1    6.93    0.30
  -3   3   1    8.27    0.51
  -3   3   1    7.32    0.31
   2  -3  -1   24.55    0.63
   2  -3  -1   25.36    0.92
   2  -3  -1   24.54    0.64
   2  -3  -1   24.86    0.71
   2  -3  -1   24.25    0.49
   2  -3  -1   24.50    0.70
   2  -3  -1   25.40    0.66
   2  -3  -1   24.38    0.62
  -2   3   1   24.53    0.63
  -2   3   1   25.36    0.65
  -2   3   1   26.07    0.95
  -2   3   1   24.73    0.70
  -2   3   1   25.73    0.64
  -2   3   1   25.54    0.72
   1  -3  -1   20.88    0.57
   1  -3  -1   21.91    0.68
   1  -3  -1   21.14    0.56
   1  -3  -1   21.77    0.81
   1  -3  -1   21.31    0.64
   1  -3  -1   21.53    0.57
  -1   3   1   21.94    0.59
  -1   3   1   22.10    0.69
  -1   3   1   21.81    0.57
  -1   3   1   22.03    0.65
  -1   3   1   20.60    0.56
  -1   3   1   21.84    0.83
   0  -3  -1   78.20    1.78
   0  -3  -1   76.68    1.52
   0  -3  -1   79.57    2.18
   0  -3  -1   78.58    1.53
   0  -3  -1   76.96    1.55
   0  -3  -1   76.88    1.99
   0   3   1   77.55    1.56
   0   3   1   77.79    1.79
   0   3   1   79.41    2.01
   0   3   1   77.50    1.52
   0   3   1   77.62    1.53
   0   3   1   75.71    1.21
  -1  -3  -1   58.02    0.94
  -1  -3  -1   59.49    1.48
  -1  -3  -1   58.18    1.24
  -1  -3  -1   59.42    1.67
  -1  -3  -1   59.02    1.24
  -1  -3  -1   59.54    1.26
  -1  -3  -1   59.06    1.74
   1   3   1   57.79    1.13
   1   3   1   58.18    1.25
   1   3   1   60.23    1.24
   1   3   1   59.95    1.67
   1   3   1   59.69    1.25
   1   3   1   59.29    1.49
  -2  -3  -1    1.22    0.20
  -2  -3  -1    1.53    0.14
  -2  -3  -1    1.65    0.21
  -2  -3  -1    1.50    0.10
  -2  -3  -1    1.61    0.11
   2   3   1    1.47    0.19
   2   3   1    1.68    0.15
   2   3   1    1.45    0.20
   2   3   1    1.70    0.17
   2   3   1    1.32    0.23
  -3  -3  -1   24.61    1.00
  -3  -3  -1   24.25    0.75
  -3  -3  -1   25.26    0.67
  -3  -3  -1   24.35    0.52
  -3  -3  -1   25.05    0.55
   3   3   1   24.97    0.65
   3   3   1   24.94    0.75
   3   3   1   25.41    0.91
   3   3   1   24.80    0.65
  -4  -3  -1    0.35    0.16
  -4  -3  -1    0.09    0.18
  -4  -3  -1    0.18    0.12
   4   3   1    0.21    0.19
   4   3   1    0.19    0.16
   4   3   1    0.18    0.12
   4   3   1    0.07    0.09
  -5  -3  -1    3.84    0.47
  -5  -3  -1    3.49    0.33
   5   3   1    3.50    0.37
   5   3   1    3.71    0.24
   5   3   1    3.80    0.31
  -6  -3  -1    2.27    0.38
  -6  -3  -1    3.13    0.39
   6   3   1    2.98    0.23
   6   3   1    3.47    0.33
   6   3   1    3.21    0.39
  -7  -3  -1   -0.09    0.27
  -7  -3  -1    0.03    0.23
  -7  -3  -1    0.12    0.18
   7   3   1   -0.12    0.21
   7   3   1    0.06    0.20
  -8  -3  -1    0.18    0.29
  -8  -3  -1    0.10    0.31
  -8  -3  -1    0.16    0.22
   8   3   1    0.24    0.22
   8   3   1    0.24    0.26
  -9  -3  -1    0.59    0.34
  -9  -3  -1    0.01    0.34
  -9  -3  -1    0.09    0.21
   9   3   1   -0.07    0.26
   9   3   1   -0.15    0.20
 -10  -3  -1   -0.13    0.31
 -10  -3  -1   -0.80    0.32
  10   3   1   -0.27    0.21
  10   3   1   -0.20    0.28
 -11  -3  -1    0.35    0.46
 -11  -3  -1    0.78    0.45
  14  -4  -1   -0.19    0.31
 -14   4   1   -0.79    0.45
  13  -4  -1   -0.28    0.28
  13  -4  -1    0.19    0.28
 -13   4   1   -0.77    0.39
  12  -4  -1    0.21    0.28
  12  -4  -1   -0.11    0.25
 -12   4   1   -0.04    0.31
 -12   4   1   -0.53    0.36
  11  -4  -1    1.01    0.33
  11  -4  -1    0.54    0.30
 -11   4   1    1.28    0.37
 -11   4   1    0.19    0.37
  10  -4  -1    0.82    0.19
  10  -4  -1    1.15    0.32
  10  -4  -1    0.93    0.19
  10  -4  -1    1.11    0.31
 -10   4   1    1.24    0.34
 -10   4   1    0.61    0.32
   9  -4  -1   -0.26    0.18
   9  -4  -1    0.09    0.13
   9  -4  -1   -0.19    0.11
   9  -4  -1    0.00    0.13
  -9   4   1   -0.06    0.27
  -9   4   1   -0.24    0.20
   8  -4  -1   -0.26    0.11
   8  -4  -1   -0.01    0.14
   8  -4  -1    0.12    0.19
   8  -4  -1    0.21    0.14
   8  -4  -1    0.14    0.11
  -8   4   1    0.26    0.22
  -8   4   1    0.02    0.19
   7  -4  -1    0.21    0.17
   7  -4  -1    0.02    0.15
   7  -4  -1    0.05    0.09
   7  -4  -1    0.20    0.14
  -7   4   1    0.37    0.19
  -7   4   1    0.13    0.23
   6  -4  -1   11.94    0.53
   6  -4  -1   11.86    0.47
   6  -4  -1   11.10    0.43
   6  -4  -1   11.64    0.52
  -6   4   1   11.79    0.76
  -6   4   1   10.73    0.39
  -6   4   1   11.47    0.38
  -6   4   1   11.37    0.52
   5  -4  -1    7.54    0.29
   5  -4  -1    6.87    0.36
   5  -4  -1    7.22    0.37
   5  -4  -1    7.17    0.37
  -5   4   1    7.56    0.39
  -5   4   1    7.98    0.44
  -5   4   1    6.93    0.27
  -5   4   1    7.35    0.57
  -5   4   1    7.02    0.28
   4  -4  -1    2.48    0.22
   4  -4  -1    2.11    0.23
   4  -4  -1    2.75    0.16
   4  -4  -1    2.37    0.21
   4  -4  -1    2.73    0.24
  -4   4   1    2.58    0.15
  -4   4   1    2.28    0.24
  -4   4   1    2.55    0.17
  -4   4   1    2.71    0.24
  -4   4   1    1.81    0.31
  -4   4   1    2.74    0.26
   3  -4  -1    3.95    0.27
   3  -4  -1    3.74    0.25
   3  -4  -1    3.39    0.26
   3  -4  -1    3.65    0.17
   3  -4  -1    3.69    0.24
   3  -4  -1    3.69    0.25
   3  -4  -1    3.68    0.42
   3  -4  -1    3.88    0.21
  -3   4   1    3.47    0.27
  -3   4   1    3.92    0.26
  -3   4   1    4.05    0.39
  -3   4   1    3.60    0.25
   2  -4  -1    2.83    0.24
   2  -4  -1    2.60    0.29
   2  -4  -1    2.18    0.21
   2  -4  -1    2.61    0.21
   2  -4  -1    2.73    0.21
   2  -4  -1    2.68    0.15
   2  -4  -1    2.72    0.20
  -2   4   1    2.27    0.21
  -2   4   1    2.76    0.36
  -2   4   1    2.70    0.21
  -2   4   1    2.51    0.22
  -2   4   1    2.83    0.25
  -2   4   1    2.48    0.22
   1  -4  -1   11.05    0.42
   1  -4  -1   11.03    0.48
   1  -4  -1   11.09    0.58
   1  -4  -1   11.31    0.49
   1  -4  -1   10.79    0.42
   1  -4  -1   10.79    0.20
   1  -4  -1   10.61    0.41
  -1   4   1   11.28    0.42
  -1   4   1   11.27    0.61
  -1   4   1   11.49    0.43
  -1   4   1   11.64    0.50
  -1   4   1   11.25    0.48
  -1   4   1   11.26    0.43
   0  -4  -1   45.86    1.46
   0  -4  -1   43.40    1.04
   0  -4  -1   44.25    1.05
   0  -4  -1   44.77    1.05
   0  -4  -1   45.38    1.36
   0  -4  -1   45.08    1.23
   0   4   1   46.33    1.36
   0   4   1   44.97    1.05
   0   4   1   44.44    0.74
   0   4   1   46.18    1.25
   0   4   1   44.23    1.06
   0   4   1   44.27    1.05
  -1  -4  -1    0.06    0.12
  -1  -4  -1    0.10    0.12
  -1  -4  -1   -0.11    0.11
   1   4   1   -0.08    0.14
   1   4   1   -0.04    0.09
   1   4   1    0.00    0.07
   1   4   1   -0.05    0.11
  -2  -4  -1   10.05    0.59
  -2  -4  -1    9.73    0.24
  -2  -4  -1    9.50    0.45
  -2  -4  -1    9.81    0.55
  -2  -4  -1    9.51    0.29
   2   4   1   10.05    0.46
   2   4   1    9.67    0.56
   2   4   1    9.41    0.40
   2   4   1   10.73    0.38
  -3  -4  -1    1.89    0.12
  -3  -4  -1    1.54    0.23
  -3  -4  -1    1.72    0.12
  -3  -4  -1    1.48    0.27
  -3  -4  -1    1.73    0.20
   3   4   1    1.46    0.28
   3   4   1    1.59    0.25
   3   4   1    1.62    0.18
  -4  -4  -1   12.48    0.81
  -4  -4  -1   11.91    0.57
  -4  -4  -1   11.95    0.36
   4   4   1   11.90    0.70
   4   4   1   12.46    0.59
   4   4   1   12.15    0.48
  -5  -4  -1    2.50    0.35
  -5  -4  -1    1.64    0.37
   5   4   1    2.67    0.29
   5   4   1    2.98    0.37
   5   4   1    2.34    0.39
  -6  -4  -1    1.92    0.36
  -6  -4  -1    1.74    0.41
   6   4   1    2.13    0.30
   6   4   1    2.60    0.38
  -7  -4  -1    1.43    0.43
  -7  -4  -1    2.48    0.43
  -7  -4  -1    1.66    0.35
   7   4   1    1.71    0.30
   7   4   1    2.25    0.41
  -8  -4  -1    1.52    0.39
  -8  -4  -1    0.94    0.42
  -8  -4  -1    1.34    0.35
   8   4   1    1.41    0.36
   8   4   1    1.20    0.28
  -9  -4  -1   -0.05    0.31
  -9  -4  -1   -0.57    0.31
   9   4   1    0.35    0.29
   9   4   1    0.09    0.23
 -10  -4  -1   -0.53    0.25
 -10  -4  -1   -0.11    0.34
  10   4   1    0.37    0.35
 -11  -4  -1   -0.49    0.40
  14  -5  -1    0.89    0.40
 -14   5   1   -0.58    0.52
  13  -5  -1   -0.11    0.28
  13  -5  -1   -0.34    0.29
  12  -5  -1    0.05    0.29
  12  -5  -1    0.37    0.30
 -12   5   1   -0.32    0.28
 -12   5   1    0.07    0.31
  11  -5  -1    0.33    0.30
  11  -5  -1    0.75    0.30
 -11   5   1    0.74    0.33
 -11   5   1    0.44    0.44
  10  -5  -1    2.23    0.40
  10  -5  -1    2.49    0.40
  10  -5  -1    1.66    0.25
 -10   5   1    1.99    0.53
 -10   5   1    2.68    0.43
   9  -5  -1    0.40    0.24
   9  -5  -1    0.15    0.17
   9  -5  -1    0.44    0.16
  -9   5   1    0.49    0.26
  -9   5   1    0.27    0.33
   8  -5  -1    3.29    0.40
   8  -5  -1    3.12    0.24
   8  -5  -1    3.16    0.38
   8  -5  -1    2.99    0.31
  -8   5   1    3.57    0.40
  -8   5   1    2.77    0.47
   7  -5  -1    1.02    0.23
   7  -5  -1    0.86    0.20
   7  -5  -1    0.69    0.11
   7  -5  -1    0.74    0.18
  -7   5   1    0.70    0.21
  -7   5   1    0.73    0.26
  -7   5   1    1.22    0.17
   6  -5  -1    0.53    0.18
   6  -5  -1    0.52    0.16
   6  -5  -1    0.44    0.17
   6  -5  -1    0.36    0.07
   6  -5  -1    0.37    0.07
  -6   5   1    0.43    0.11
  -6   5   1    0.42    0.12
  -6   5   1    0.74    0.29
  -6   5   1    0.19    0.17
  -6   5   1    0.58    0.18
   5  -5  -1    1.95    0.26
   5  -5  -1    2.13    0.27
   5  -5  -1    1.80    0.23
   5  -5  -1    2.18    0.14
  -5   5   1    2.02    0.16
  -5   5   1    2.08    0.27
  -5   5   1    1.96    0.18
  -5   5   1    2.05    0.26
  -5   5   1    1.78    0.33
   4  -5  -1    9.42    0.44
   4  -5  -1    8.26    0.42
   4  -5  -1    8.85    0.34
   4  -5  -1    8.78    0.30
   4  -5  -1    8.80    0.41
  -4   5   1    9.02    0.69
  -4   5   1    8.93    0.47
  -4   5   1    8.79    0.42
   3  -5  -1    6.25    0.35
   3  -5  -1    6.06    0.25
   3  -5  -1    6.12    0.32
   3  -5  -1    6.86    0.38
   3  -5  -1    6.09    0.34
  -3   5   1    6.52    0.40
  -3   5   1    6.36    0.15
  -3   5   1    6.60    0.36
  -3   5   1    6.32    0.33
  -3   5   1    6.65    0.53
   2  -5  -1    0.31    0.11
   2  -5  -1    0.35    0.10
   2  -5  -1    0.33    0.14
   2  -5  -1    0.45    0.15
  -2   5   1    0.34    0.11
  -2   5   1    0.33    0.14
  -2   5   1    0.52    0.21
  -2   5   1    0.21    0.15
   1  -5  -1   22.83    0.71
   1  -5  -1   23.43    0.85
   1  -5  -1   22.67    0.72
   1  -5  -1   22.17    0.40
  -1   5   1   22.38    0.96
  -1   5   1   24.10    0.84
  -1   5   1   22.62    0.85
  -1   5   1   22.45    0.70
   0  -5  -1    0.48    0.15
   0  -5  -1    0.41    0.15
   0  -5  -1    0.29    0.18
   0  -5  -1    0.44    0.16
   0   5   1    0.54    0.06
   0   5   1    0.69    0.21
   0   5   1    0.40    0.15
   0   5   1    0.40    0.11
  -1  -5  -1   38.41    1.05
  -1  -5  -1   38.97    1.36
   1   5   1   39.27    1.05
   1   5   1   39.90    0.92
   1   5   1   39.56    1.24
  -2  -5  -1    9.97    0.31
  -2  -5  -1    9.47    0.49
  -2  -5  -1   10.49    0.69
   2   5   1    9.66    0.58
   2   5   1   10.02    0.50
   2   5   1    9.84    0.39
  -3  -5  -1    3.95    0.35
  -3  -5  -1    3.95    0.16
  -3  -5  -1    3.91    0.16
  -3  -5  -1    4.28    0.53
   3   5   1    4.18    0.37
   3   5   1    4.05    0.28
   3   5   1    3.75    0.40
  -4  -5  -1    1.82    0.15
  -4  -5  -1    1.79    0.31
  -4  -5  -1    1.24    0.34
   4   5   1    1.47    0.21
   4   5   1    1.88    0.31
   4   5   1    1.57    0.32
  -5  -5  -1    0.63    0.33
  -5  -5  -1    0.70    0.28
   5   5   1    1.11    0.28
   5   5   1    0.92    0.21
   5   5   1    0.92    0.33
  -6  -5  -1   15.85    1.14
  -6  -5  -1   16.33    0.82
   6   5   1   14.98    0.68
   6   5   1   17.24    0.84
  -7  -5  -1    3.91    0.64
  -7  -5  -1    5.07    0.58
  -7  -5  -1    4.96    0.59
   7   5   1    4.35    0.54
   7   5   1    4.77    0.44
  -8  -5  -1    0.83    0.37
  -8  -5  -1    0.58    0.43
   8   5   1    1.23    0.36
   8   5   1    1.23    0.31
  -9  -5  -1   -0.12    0.33
  -9  -5  -1   -0.64    0.37
   9   5   1    0.05    0.29
 -10  -5  -1    0.46    0.41
  13  -6  -1   -0.14    0.31
  13  -6  -1   -0.07    0.24
  13  -6  -1    0.03    0.30
 -13   6   1   -0.65    0.47
  12  -6  -1    1.04    0.36
  12  -6  -1    1.04    0.36
 -12   6   1    1.72    0.41
 -12   6   1   -0.03    0.35
  11  -6  -1    0.14    0.26
  11  -6  -1    0.21    0.23
 -11   6   1    0.02    0.27
 -11   6   1   -0.52    0.36
  10  -6  -1    0.89    0.24
  10  -6  -1    1.03    0.33
  10  -6  -1    1.31    0.34
 -10   6   1    1.21    0.33
 -10   6   1    0.67    0.44
   9  -6  -1   -0.15    0.19
   9  -6  -1   -0.20    0.14
   9  -6  -1   -0.13    0.17
  -9   6   1    0.02    0.26
  -9   6   1   -0.09    0.18
  -9   6   1   -0.06    0.19
   8  -6  -1    2.68    0.36
   8  -6  -1    2.45    0.31
   8  -6  -1    2.63    0.35
  -8   6   1    1.73    0.42
  -8   6   1    2.89    0.38
  -8   6   1    2.61    0.37
   7  -6  -1    1.08    0.25
   7  -6  -1    0.91    0.21
   7  -6  -1    1.06    0.26
  -7   6   1    1.00    0.25
  -7   6   1    0.98    0.24
  -7   6   1    0.94    0.33
   6  -6  -1   11.37    0.55
   6  -6  -1   10.14    0.51
   6  -6  -1   11.02    0.55
  -6   6   1   11.65    0.62
  -6   6   1   11.85    0.56
  -6   6   1   10.70    0.38
  -6   6   1   10.28    0.81
   5  -6  -1   21.47    0.76
   5  -6  -1   21.45    0.74
   5  -6  -1   20.39    0.73
   5  -6  -1   19.75    0.58
  -5   6   1   20.02    0.81
  -5   6   1   20.69    0.73
  -5   6   1   20.74    1.15
   4  -6  -1    7.04    0.30
   4  -6  -1    7.05    0.41
   4  -6  -1    7.13    0.41
   4  -6  -1    7.38    0.34
   4  -6  -1    7.18    0.41
  -4   6   1    6.95    0.42
  -4   6   1    7.89    0.48
  -4   6   1    6.52    0.60
  -4   6   1    7.12    0.19
   3  -6  -1    0.63    0.12
   3  -6  -1    0.54    0.13
   3  -6  -1    0.73    0.17
   3  -6  -1    0.61    0.17
   3  -6  -1    0.53    0.17
  -3   6   1    0.50    0.18
  -3   6   1    0.32    0.24
  -3   6   1    0.57    0.19
  -3   6   1    0.66    0.13
   2  -6  -1    8.66    0.35
   2  -6  -1    8.73    0.48
   2  -6  -1    8.74    0.45
   2  -6  -1    9.49    0.48
  -2   6   1    8.52    0.45
  -2   6   1    8.96    0.49
  -2   6   1    8.61    0.53
  -2   6   1    9.20    0.67
   1  -6  -1    8.51    0.20
   1  -6  -1    9.56    0.54
   1  -6  -1    8.09    0.43
   1  -6  -1    8.01    0.44
  -1   6   1    8.03    0.43
  -1   6   1    8.05    0.50
  -1   6   1    7.84    0.61
   0  -6  -1    1.51    0.26
   0  -6  -1    1.48    0.25
   0   6   1    1.47    0.25
   0   6   1    1.41    0.19
   0   6   1    1.36    0.07
   0   6   1    1.62    0.30
  -1  -6  -1   15.47    0.65
  -1  -6  -1   15.02    0.83
   1   6   1   15.59    0.65
   1   6   1   16.01    0.80
   1   6   1   15.67    0.54
  -2  -6  -1    2.35    0.16
  -2  -6  -1    2.44    0.34
  -2  -6  -1    1.68    0.33
   2   6   1    3.34    0.38
   2   6   1    2.40    0.40
   2   6   1    2.21    0.24
  -3  -6  -1    5.84    0.19
  -3  -6  -1    6.32    0.49
  -3  -6  -1    6.53    0.63
   3   6   1    6.09    0.36
   3   6   1    5.70    0.47
   3   6   1    6.05    0.60
  -4  -6  -1   11.38    0.86
  -4  -6  -1   11.68    0.68
   4   6   1   11.56    0.81
   4   6   1   12.52    0.69
   4   6   1   11.54    0.54
  -5  -6  -1    0.95    0.39
  -5  -6  -1    1.66    0.36
   5   6   1    1.14    0.25
   5   6   1    1.69    0.35
   5   6   1    1.53    0.41
  -6  -6  -1    1.77    0.40
  -6  -6  -1    0.89    0.42
   6   6   1    1.77    0.36
   6   6   1    1.67    0.30
   6   6   1    2.06    0.44
  -7  -6  -1   -0.56    0.31
  -7  -6  -1   -0.16    0.29
   7   6   1   -0.14    0.24
   7   6   1   -0.39    0.19
  -8  -6  -1    2.68    0.52
  -8  -6  -1    1.08    0.52
   8   6   1    1.64    0.44
  -9  -6  -1   -0.28    0.35
  13  -7  -1    0.31    0.33
  12  -7  -1    0.56    0.30
  12  -7  -1    0.01    0.28
 -12   7   1   -0.72    0.30
 -12   7   1    0.55    0.29
 -12   7   1    0.59    0.37
  11  -7  -1    0.40    0.27
  11  -7  -1    0.26    0.27
 -11   7   1   -0.07    0.35
 -11   7   1    0.07    0.27
 -11   7   1    0.25    0.26
  10  -7  -1    8.39    0.64
  10  -7  -1    8.67    0.63
  10  -7  -1    7.64    0.54
 -10   7   1    6.61    0.91
 -10   7   1    8.68    0.65
 -10   7   1    8.70    0.72
   9  -7  -1    0.21    0.23
   9  -7  -1   -0.22    0.18
   9  -7  -1   -0.18    0.16
  -9   7   1   -0.36    0.36
  -9   7   1    0.04    0.23
  -9   7   1    0.17    0.24
   8  -7  -1    5.30    0.48
   8  -7  -1    5.29    0.45
   8  -7  -1    5.67    0.49
  -8   7   1    5.39    0.48
  -8   7   1    5.23    0.51
  -8   7   1    3.87    0.64
   7  -7  -1    0.00    0.16
   7  -7  -1    0.09    0.18
   7  -7  -1    0.31    0.21
  -7   7   1   -0.15    0.22
  -7   7   1   -0.02    0.17
  -7   7   1    0.20    0.22
   6  -7  -1    8.21    0.49
   6  -7  -1    7.87    0.48
   6  -7  -1    7.94    0.50
  -6   7   1    7.94    0.51
  -6   7   1    7.82    0.55
  -6   7   1    7.79    0.78
   5  -7  -1    1.88    0.30
   5  -7  -1    1.15    0.14
   5  -7  -1    1.32    0.25
   5  -7  -1    1.79    0.28
   5  -7  -1    1.65    0.18
  -5   7   1    1.66    0.12
  -5   7   1    1.05    0.32
  -5   7   1    1.55    0.27
  -5   7   1    1.50    0.27
   4  -7  -1   -0.19    0.07
   4  -7  -1    0.06    0.17
   4  -7  -1    0.02    0.09
   4  -7  -1    0.03    0.11
   4  -7  -1    0.07    0.16
  -4   7   1    0.05    0.18
  -4   7   1    0.07    0.26
  -4   7   1   -0.13    0.16
   3  -7  -1    0.15    0.10
   3  -7  -1    0.10    0.11
   3  -7  -1    0.06    0.15
   3  -7  -1    0.15    0.14
   3  -7  -1   -0.18    0.12
  -3   7   1    0.17    0.19
  -3   7   1    0.35    0.18
  -3   7   1    0.18    0.11
  -3   7   1    0.38    0.27
   2  -7  -1    1.01    0.23
   2  -7  -1    0.90    0.21
   2  -7  -1    1.13    0.18
   2  -7  -1    0.80    0.19
  -2   7   1    1.24    0.26
  -2   7   1    0.86    0.29
  -2   7   1    0.93    0.20
   1  -7  -1    1.79    0.27
   1  -7  -1    1.82    0.29
   1  -7  -1    1.75    0.09
  -1   7   1    1.40    0.26
  -1   7   1    1.72    0.12
  -1   7   1    1.85    0.31
  -1   7   1    1.69    0.33
   0  -7  -1    1.26    0.29
   0  -7  -1    1.44    0.28
   0   7   1    1.61    0.29
   0   7   1    1.05    0.31
   0   7   1    1.39    0.22
  -1  -7  -1   62.14    2.06
  -1  -7  -1   59.39    1.57
   1   7   1   62.11    1.40
   1   7   1   58.76    1.85
   1   7   1   62.55    1.59
  -2  -7  -1   11.13    0.64
  -2  -7  -1   11.20    0.86
   2   7   1   10.51    0.63
   2   7   1   10.21    0.72
   2   7   1    9.90    0.48
  -3  -7  -1   20.32    1.19
  -3  -7  -1   20.91    0.89
   3   7   1   20.35    1.07
   3   7   1   18.36    0.68
   3   7   1   19.57    0.87
  -4  -7  -1    0.38    0.34
  -4  -7  -1    0.39    0.29
   4   7   1    0.94    0.31
   4   7   1    0.89    0.32
   4   7   1    0.72    0.21
  -5  -7  -1   -0.02    0.26
  -5  -7  -1    0.14    0.29
   5   7   1    0.16    0.18
   5   7   1    0.16    0.31
   5   7   1    0.41    0.28
  -6  -7  -1   -0.37    0.27
  -6  -7  -1   -0.11    0.36
   6   7   1    0.42    0.31
   6   7   1    0.21    0.31
  -7  -7  -1    0.13    0.31
  -7  -7  -1   -0.52    0.36
   7   7   1   -0.48    0.24
  -8  -7  -1    0.55    0.38
   8   7   1    0.53    0.36
  13  -8  -1    0.32    0.29
  12  -8  -1    0.14    0.31
  12  -8  -1   -0.48    0.24
 -12   8   1   -0.74    0.35
 -12   8   1    0.09    0.30
  11  -8  -1    0.49    0.30
  11  -8  -1    0.00    0.21
  11  -8  -1    0.53    0.31
 -11   8   1    0.58    0.32
 -11   8   1    0.21    0.27
 -11   8   1    0.30    0.42
  10  -8  -1    7.08    0.61
  10  -8  -1    5.82    0.50
  10  -8  -1    6.65    0.57
 -10   8   1    7.36    0.61
 -10   8   1    7.80    0.71
 -10   8   1    4.24    0.79
   9  -8  -1    0.92    0.30
   9  -8  -1    0.47    0.23
   9  -8  -1    1.05    0.32
  -9   8   1    0.81    0.51
  -9   8   1    1.05    0.33
  -9   8   1    0.96    0.31
   8  -8  -1    5.50    0.47
   8  -8  -1    4.99    0.48
   8  -8  -1    4.17    0.48
  -8   8   1    3.89    0.69
  -8   8   1    5.46    0.54
  -8   8   1    4.37    0.49
   7  -8  -1    2.23    0.35
   7  -8  -1    1.70    0.29
   7  -8  -1    2.18    0.37
  -7   8   1    1.66    0.44
  -7   8   1    2.25    0.38
  -7   8   1    2.20    0.37
   6  -8  -1   -0.13    0.19
   6  -8  -1    0.12    0.20
   6  -8  -1    0.17    0.20
  -6   8   1    0.18    0.28
  -6   8   1   -0.15    0.19
  -6   8   1   -0.09    0.19
   5  -8  -1    0.91    0.16
   5  -8  -1    0.73    0.25
   5  -8  -1    0.61    0.19
   5  -8  -1    0.70    0.15
   5  -8  -1    1.55    0.30
  -5   8   1    0.78    0.27
  -5   8   1    0.42    0.20
  -5   8   1    0.47    0.28
   4  -8  -1    2.80    0.25
   4  -8  -1    2.94    0.35
   4  -8  -1    2.12    0.34
   4  -8  -1    3.61    0.39
   4  -8  -1    2.46    0.32
  -4   8   1    2.79    0.51
  -4   8   1    3.11    0.38
  -4   8   1    2.43    0.39
   3  -8  -1    3.08    0.39
   3  -8  -1    3.60    0.40
   3  -8  -1    3.40    0.39
   3  -8  -1    3.14    0.28
   3  -8  -1    2.72    0.36
  -3   8   1    3.02    0.37
  -3   8   1    1.95    0.43
  -3   8   1    3.18    0.44
   2  -8  -1    3.04    0.39
   2  -8  -1    2.79    0.36
   2  -8  -1    3.04    0.30
  -2   8   1    3.25    0.39
  -2   8   1    2.55    0.45
  -2   8   1    3.17    0.46
   1  -8  -1    0.40    0.23
   1  -8  -1    0.31    0.23
   1  -8  -1    0.33    0.06
  -1   8   1    0.08    0.22
  -1   8   1    0.30    0.07
  -1   8   1    0.42    0.31
  -1   8   1    0.00    0.14
   0  -8  -1    5.39    0.46
   0  -8  -1    6.04    0.64
   0  -8  -1    5.64    0.24
   0   8   1    5.99    0.41
   0   8   1    6.00    0.66
   0   8   1    6.44    0.52
  -1  -8  -1    1.43    0.37
  -1  -8  -1    2.74    0.41
   1   8   1    3.18    0.43
   1   8   1    1.84    0.43
   1   8   1    1.82    0.26
  -2  -8  -1    1.76    0.37
  -2  -8  -1    1.38    0.34
   2   8   1    2.12    0.47
   2   8   1    1.30    0.24
   2   8   1    2.17    0.38
  -3  -8  -1    0.87    0.39
  -3  -8  -1    1.31    0.35
   3   8   1    0.79    0.37
   3   8   1    1.54    0.36
   3   8   1    0.78    0.21
  -4  -8  -1    1.11    0.39
  -4  -8  -1    1.27    0.38
   4   8   1    1.62    0.40
   4   8   1    1.75    0.39
  -5  -8  -1   -0.48    0.33
  -5  -8  -1    0.07    0.31
   5   8   1   -0.16    0.26
   5   8   1    0.47    0.36
  -6  -8  -1   -0.10    0.33
  -6  -8  -1    0.10    0.34
   6   8   1   -0.49    0.27
   6   8   1    0.35    0.35
  -7  -8  -1   -0.15    0.34
   7   8   1   -0.17    0.33
  13  -9  -1    0.43    0.33
  12  -9  -1    0.56    0.34
  12  -9  -1    0.23    0.34
 -12   9   1   -0.53    0.43
  11  -9  -1   -0.02    0.26
  11  -9  -1    0.25    0.29
 -11   9   1    0.16    0.32
 -11   9   1   -0.97    0.52
 -11   9   1    0.15    0.28
  10  -9  -1   -0.11    0.19
  10  -9  -1   -0.09    0.23
  10  -9  -1   -0.30    0.22
 -10   9   1    0.00    0.24
 -10   9   1   -0.48    0.25
 -10   9   1   -0.36    0.35
   9  -9  -1   -0.07    0.21
   9  -9  -1   -0.37    0.18
   9  -9  -1   -0.14    0.22
  -9   9   1   -0.46    0.30
  -9   9   1   -0.25    0.20
  -9   9   1    0.00    0.27
   8  -9  -1    2.34    0.40
   8  -9  -1    1.63    0.33
   8  -9  -1    1.95    0.37
  -8   9   1    2.05    0.39
  -8   9   1    2.73    0.43
  -8   9   1    1.52    0.50
   7  -9  -1    0.37    0.25
   7  -9  -1    0.05    0.23
   7  -9  -1   -0.20    0.19
  -7   9   1    0.01    0.30
  -7   9   1    0.33    0.27
  -7   9   1    0.08    0.26
   6  -9  -1    0.56    0.28
   6  -9  -1    1.16    0.29
  -6   9   1    0.50    0.28
  -6   9   1    0.99    0.32
  -6   9   1    0.42    0.41
   5  -9  -1   12.87    0.70
   5  -9  -1   11.15    0.61
   5  -9  -1   12.79    0.50
   5  -9  -1   12.36    0.71
   5  -9  -1   11.60    0.56
  -5   9   1   12.51    0.70
  -5   9   1   12.99    0.81
  -5   9   1   10.68    0.96
   4  -9  -1    1.35    0.25
   4  -9  -1    2.55    0.39
   4  -9  -1    2.32    0.37
   4  -9  -1    2.16    0.26
  -4   9   1    1.78    0.35
  -4   9   1    2.26    0.38
  -4   9   1    1.71    0.47
   3  -9  -1    1.27    0.28
   3  -9  -1    2.05    0.28
   3  -9  -1    2.15    0.36
   3  -9  -1    1.57    0.35
  -3   9   1    1.51    0.43
  -3   9   1    1.85    0.41
  -3   9   1    2.69    0.40
   2  -9  -1    0.44    0.23
   2  -9  -1    0.75    0.29
   2  -9  -1    0.00    0.15
  -2   9   1    0.50    0.26
  -2   9   1    0.22    0.32
  -2   9   1    0.63    0.28
   1  -9  -1    8.21    0.61
   1  -9  -1    9.08    0.72
  -1   9   1    8.73    0.62
  -1   9   1    8.90    0.78
  -1   9   1    7.99    0.48
   0  -9  -1    1.63    0.38
   0  -9  -1    2.09    0.39
   0   9   1    1.72    0.27
   0   9   1    1.66    0.40
   0   9   1    1.83    0.37
  -1  -9  -1    5.09    0.57
  -1  -9  -1    3.44    0.53
   1   9   1    4.80    0.40
   1   9   1    4.09    0.59
   1   9   1    4.68    0.52
  -2  -9  -1    3.15    0.49
  -2  -9  -1    1.60    0.45
   2   9   1    2.30    0.44
   2   9   1    3.08    0.52
   2   9   1    2.39    0.30
  -3  -9  -1    0.25    0.33
  -3  -9  -1   -0.07    0.25
   3   9   1    0.27    0.33
   3   9   1    0.07    0.29
  -4  -9  -1   -0.52    0.36
  -4  -9  -1    0.00    0.28
   4   9   1   -0.07    0.28
   4   9   1    0.04    0.33
  -5  -9  -1   -0.05    0.34
  -5  -9  -1    0.11    0.33
   5   9   1    0.66    0.38
   5   9   1    0.38    0.35
  -6  -9  -1    0.18    0.38
   6   9   1    0.09    0.34
  13 -10  -1    0.08    0.35
  12 -10  -1    0.06    0.29
  11 -10  -1   -0.40    0.24
  11 -10  -1    0.13    0.30
 -11  10   1   -0.40    0.62
 -11  10   1   -0.16    0.32
  10 -10  -1   -0.13    0.24
  10 -10  -1    0.09    0.28
 -10  10   1   -0.76    0.52
 -10  10   1   -0.03    0.26
 -10  10   1    0.12    0.30
   9 -10  -1    0.57    0.29
   9 -10  -1    0.57    0.31
  -9  10   1    0.39    0.33
  -9  10   1   -0.47    0.49
  -9  10   1    1.08    0.37
   8 -10  -1    2.15    0.41
   8 -10  -1    1.94    0.40
  -8  10   1    1.61    0.38
  -8  10   1    1.26    0.50
  -8  10   1    1.75    0.43
   7 -10  -1    0.22    0.25
   7 -10  -1    0.25    0.24
  -7  10   1    0.19    0.28
  -7  10   1    0.33    0.30
  -7  10   1   -0.65    0.40
   6 -10  -1    0.17    0.23
   6 -10  -1    0.31    0.25
  -6  10   1   -0.14    0.23
  -6  10   1    0.01    0.31
  -6  10   1    0.40    0.31
   5 -10  -1   14.75    0.57
   5 -10  -1   16.01    0.82
   5 -10  -1   15.36    0.78
  -5  10   1   15.47    0.96
  -5  10   1   13.91    1.12
  -5  10   1   14.85    0.80
   4 -10  -1    8.87    0.47
   4 -10  -1   10.24    0.65
   4 -10  -1    9.26    0.65
   4 -10  -1    6.91    0.60
  -4  10   1    9.30    0.79
  -4  10   1    8.56    0.63
  -4  10   1    8.82    0.95
   3 -10  -1    0.00    0.17
   3 -10  -1   -0.22    0.22
   3 -10  -1   -0.36    0.21
   3 -10  -1   -0.17    0.21
  -3  10   1    0.17    0.30
  -3  10   1    0.01    0.24
  -3  10   1   -0.35    0.30
   2 -10  -1    1.25    0.36
   2 -10  -1    0.42    0.27
   2 -10  -1    0.84    0.22
  -2  10   1    0.98    0.41
  -2  10   1    1.42    0.35
   1 -10  -1    1.60    0.39
   1 -10  -1    1.52    0.37
  -1  10   1    1.05    0.34
  -1  10   1    1.26    0.26
  -1  10   1    1.08    0.44
   0 -10  -1   -0.27    0.25
   0 -10  -1   -0.09    0.25
   0  10   1   -0.19    0.34
   0  10   1    0.10    0.17
   0  10   1    0.16    0.28
  -1 -10  -1    0.86    0.32
  -1 -10  -1    0.04    0.34
   1  10   1    1.16    0.40
   1  10   1    0.55    0.40
  -2 -10  -1    0.20    0.34
  -2 -10  -1    0.06    0.35
   2  10   1    0.85    0.37
   2  10   1    0.59    0.34
  -3 -10  -1   -0.28    0.36
  -3 -10  -1    0.98    0.39
   3  10   1    0.70    0.35
   3  10   1    0.36    0.35
  -4 -10  -1   -0.65    0.37
  -4 -10  -1    0.29    0.38
   4  10   1    0.56    0.36
   4  10   1    0.59    0.38
   5  10   1    0.23    0.36
  12 -11  -1    0.14    0.31
  11 -11  -1    0.07    0.35
  10 -11  -1   -0.04    0.31
  10 -11  -1    0.10    0.27
 -10  11   1   -0.75    0.36
 -10  11   1    0.28    0.34
   9 -11  -1    1.26    0.40
   9 -11  -1    0.85    0.33
  -9  11   1    2.02    0.45
  -9  11   1    0.05    0.44
  -9  11   1    0.76    0.37
   8 -11  -1    0.77    0.32
   8 -11  -1    0.50    0.30
  -8  11   1   -0.58    0.46
  -8  11   1    0.68    0.35
  -8  11   1    0.01    0.33
   7 -11  -1    0.53    0.29
   7 -11  -1    0.22    0.29
  -7  11   1    0.41    0.30
  -7  11   1   -0.16    0.30
  -7  11   1    0.01    0.47
   6 -11  -1    1.05    0.32
   6 -11  -1    0.83    0.34
  -6  11   1    0.99    0.35
  -6  11   1    0.39    0.36
  -6  11   1    0.75    0.39
   5 -11  -1    0.49    0.27
   5 -11  -1    0.10    0.26
  -5  11   1    0.76    0.34
  -5  11   1   -0.35    0.30
  -5  11   1    0.13    0.39
   4 -11  -1    1.10    0.33
   4 -11  -1    1.26    0.36
  -4  11   1    0.69    0.32
  -4  11   1    1.59    0.37
  -4  11   1    0.49    0.41
   3 -11  -1    0.21    0.26
   3 -11  -1    0.29    0.27
   3 -11  -1    0.07    0.19
  -3  11   1    0.07    0.27
  -3  11   1    0.69    0.33
  -3  11   1   -0.34    0.34
   2 -11  -1    0.68    0.34
   2 -11  -1    1.22    0.28
   2 -11  -1    1.12    0.38
  -2  11   1    1.05    0.25
  -2  11   1    1.01    0.35
  -2  11   1    0.96    0.45
   1 -11  -1    1.09    0.42
   1 -11  -1    1.83    0.34
   1 -11  -1    1.82    0.44
  -1  11   1    0.82    0.45
  -1  11   1    3.40    0.52
   0 -11  -1   -0.22    0.29
   0 -11  -1   -0.09    0.30
   0  11   1   -0.33    0.25
   0  11   1   -0.34    0.26
  -1 -11  -1    0.32    0.34
  -1 -11  -1   -0.08    0.35
   1  11   1    0.28    0.34
   1  11   1    0.34    0.36
  -2 -11  -1   -0.44    0.33
  -2 -11  -1    0.51    0.35
   2  11   1   -0.18    0.30
   2  11   1    0.29    0.34
  -3 -11  -1   -0.06    0.36
  -3 -11  -1   -0.85    0.36
   3  11   1    0.27    0.37
  11 -12  -1    0.02    0.32
  10 -12  -1   -0.46    0.25
 -10  12   1   -0.26    0.34
   9 -12  -1    0.76    0.35
   9 -12  -1    0.75    0.35
  -9  12   1    0.30    0.64
  -9  12   1    0.86    0.45
   8 -12  -1   -0.28    0.23
   8 -12  -1    0.16    0.30
  -8  12   1   -0.25    0.35
  -8  12   1   -0.42    0.50
   7 -12  -1    1.10    0.35
   7 -12  -1    0.45    0.33
  -7  12   1    0.50    0.36
  -7  12   1   -0.05    0.36
  -7  12   1   -0.20    0.44
   6 -12  -1    0.15    0.29
   6 -12  -1    0.05    0.26
  -6  12   1   -0.27    0.28
  -6  12   1    0.20    0.45
  -6  12   1   -0.58    0.33
   5 -12  -1    0.32    0.28
   5 -12  -1   -0.11    0.28
  -5  12   1   -0.58    0.36
  -5  12   1    0.16    0.40
  -5  12   1   -0.07    0.28
   4 -12  -1    0.73    0.36
   4 -12  -1    1.24    0.38
  -4  12   1    0.04    0.31
  -4  12   1    0.50    0.32
  -4  12   1    1.02    0.39
   3 -12  -1    0.61    0.28
   3 -12  -1    0.37    0.32
  -3  12   1    0.32    0.30
  -3  12   1   -0.10    0.42
   2 -12  -1    0.87    0.37
  -2  12   1    0.77    0.36
  -2  12   1    0.53    0.47
   1 -12  -1    0.40    0.34
   1 -12  -1    1.78    0.45
  -1  12   1    1.16    0.41
  -1  12   1    0.60    0.51
   0 -12  -1    1.94    0.48
   0 -12  -1    0.23    0.39
   0  12   1    1.56    0.47
   0  12   1    1.21    0.53
  -1 -12  -1    1.49    0.49
  -1 -12  -1    0.55    0.44
   1  12   1    1.63    0.49
  -2 -12  -1   -0.69    0.38
   2  12   1    0.49    0.41
   9 -13  -1    0.93    0.39
  -9  13   1   -0.02    0.44
   8 -13  -1    0.00    0.28
  -8  13   1   -0.85    0.37
   7 -13  -1    0.35    0.32
  -7  13   1   -1.09    0.33
  -7  13   1   -0.11    0.35
   6 -13  -1    1.37    0.39
  -6  13   1    0.22    0.48
  -6  13   1    0.64    0.48
   5 -13  -1    0.82    0.39
   5 -13  -1    0.48    0.35
  -5  13   1    0.15    0.47
  -5  13   1    1.64    0.48
  -5  13   1    0.27    0.33
   4 -13  -1   -0.06    0.34
   4 -13  -1   -0.08    0.26
  -4  13   1    0.66    0.39
  -4  13   1   -0.84    0.41
   3 -13  -1    1.38    0.40
   3 -13  -1    1.88    0.47
  -3  13   1    0.80    0.39
  -3  13   1    0.50    0.41
  -2  13   1    0.78    0.58
  -2  13   1    2.06    0.49
  -1  13   1    0.81    0.43
   0  13   1    0.08    0.42
   7 -14  -1    0.23    0.31
   6 -14  -1    0.49    0.35
   5 -14  -1    0.46    0.37
   0 -14   2    0.21    0.35
   2 -14   2    0.45    0.32
   3 -14   2    1.28    0.41
  -5  14  -2    0.25    0.42
  -5  14  -2   -0.23    0.48
  -6  14  -2    0.39    0.51
  -6  14  -2   -0.63    0.46
   6 -14   2    0.45    0.30
  -7  14  -2   -0.98    0.46
   7 -14   2    0.03    0.29
   8 -14   2    0.29    0.35
  -2 -13   2    0.36    0.45
  -1 -13   2   -0.27    0.35
  -1 -13   2    0.33    0.32
   0  13  -2   -0.32    0.50
   0 -13   2    0.60    0.39
   0 -13   2    0.79    0.31
  -1  13  -2   -0.28    0.47
   1 -13   2   -0.39    0.27
   1 -13   2    0.08    0.28
  -2  13  -2    0.10    0.24
  -2  13  -2   -0.44    0.43
   2 -13   2   -0.01    0.30
   2 -13   2    0.05    0.22
  -3  13  -2   -0.53    0.43
  -3  13  -2    0.23    0.24
  -3  13  -2    1.10    0.38
   3 -13   2    0.14    0.27
   3 -13   2    0.03    0.21
   3 -13   2    0.26    0.31
  -4  13  -2   -0.52    0.40
  -4  13  -2    0.31    0.41
   4 -13   2    0.02    0.23
   4 -13   2    0.12    0.31
  -5  13  -2   -0.57    0.37
  -5  13  -2   -0.94    0.35
   5 -13   2   -0.06    0.24
   5 -13   2   -0.18    0.26
   5 -13   2   -0.25    0.21
  -6  13  -2   -0.41    0.39
  -6  13  -2   -0.81    0.40
   6 -13   2   -0.02    0.22
   6 -13   2   -0.12    0.31
  -7  13  -2   -0.58    0.36
  -7  13  -2   -0.57    0.49
   7 -13   2   -0.17    0.26
  -8  13  -2   -0.23    0.39
   8 -13   2   -0.14    0.20
   8 -13   2   -0.25    0.27
  -9  13  -2   -0.25    0.39
   9 -13   2    0.13    0.34
 -10  13  -2    0.27    0.43
   4  12  -2    0.33    0.37
   3  12  -2    0.03    0.34
  -3 -12   2   -0.47    0.38
   2  12  -2   -0.15    0.34
   2  12  -2    0.23    0.33
  -2 -12   2    0.10    0.33
  -2 -12   2   -0.48    0.30
   1  12  -2   -0.09    0.29
   1  12  -2   -0.71    0.25
  -1 -12   2   -0.07    0.18
  -1 -12   2   -0.37    0.28
  -1 -12   2   -0.27    0.28
   0  12  -2    0.14    0.43
   0  12  -2    0.77    0.29
   0  12  -2    0.77    0.36
   0 -12   2    0.47    0.29
   0 -12   2    0.63    0.34
   0 -12   2   -0.03    0.32
  -1  12  -2    2.72    0.46
  -1  12  -2    2.20    0.58
  -1  12  -2    1.51    0.35
   1 -12   2    1.14    0.35
   1 -12   2    2.29    0.44
   1 -12   2    2.26    0.37
  -2  12  -2    0.43    0.28
  -2  12  -2    0.19    0.41
  -2  12  -2    0.59    0.32
   2 -12   2    0.73    0.34
   2 -12   2    0.98    0.29
  -3  12  -2    0.08    0.28
  -3  12  -2   -0.03    0.24
  -3  12  -2   -0.60    0.34
   3 -12   2    0.01    0.22
   3 -12   2    0.07    0.18
   3 -12   2    0.01    0.25
   3 -12   2    0.01    0.19
  -4  12  -2   -0.24    0.24
  -4  12  -2   -0.26    0.34
  -4  12  -2    0.10    0.25
   4 -12   2   -0.35    0.21
   4 -12   2   -0.37    0.22
   4 -12   2   -0.17    0.16
  -5  12  -2    0.31    0.43
  -5  12  -2    0.19    0.39
   5 -12   2    0.58    0.29
   5 -12   2    0.36    0.21
   5 -12   2    0.48    0.30
  -6  12  -2   -0.53    0.32
  -6  12  -2   -0.08    0.44
   6 -12   2    0.14    0.25
   6 -12   2   -0.21    0.25
  -7  12  -2    1.30    0.60
  -7  12  -2    2.01    0.52
   7 -12   2    2.21    0.39
   7 -12   2    2.10    0.43
  -8  12  -2   -0.91    0.46
  -8  12  -2   -0.04    0.35
   8 -12   2    0.31    0.32
   8 -12   2   -0.10    0.25
  -9  12  -2    3.79    0.64
  -9  12  -2    2.41    0.68
   9 -12   2    5.89    0.64
 -10  12  -2   -0.53    0.47
 -10  12  -2    0.01    0.35
  10 -12   2    0.12    0.34
  10 -12   2    0.58    0.34
 -11  12  -2   -0.17    0.33
   5  11  -2   -0.09    0.31
   4  11  -2    0.12    0.40
   4  11  -2    0.13    0.32
  -4 -11   2    0.04    0.36
  -4 -11   2   -0.25    0.38
   3  11  -2    1.60    0.43
   3  11  -2    0.63    0.37
  -3 -11   2    0.26    0.33
  -3 -11   2    0.20    0.37
   2  11  -2    0.36    0.23
   2  11  -2    0.44    0.30
   2  11  -2   -0.13    0.41
  -2 -11   2   -0.13    0.29
  -2 -11   2    0.01    0.33
   1  11  -2    0.69    0.46
   1  11  -2    1.07    0.33
   1  11  -2    1.55    0.34
  -1 -11   2    1.27    0.38
  -1 -11   2    1.12    0.39
   0  11  -2   -0.12    0.28
   0  11  -2   -0.04    0.24
   0  11  -2   -0.03    0.18
   0 -11   2   -0.15    0.18
   0 -11   2   -0.15    0.25
   0 -11   2   -0.16    0.24
  -1  11  -2    0.16    0.20
  -1  11  -2   -0.23    0.35
  -1  11  -2    0.49    0.26
   1 -11   2    0.03    0.23
   1 -11   2   -0.15    0.21
   1 -11   2    0.13    0.19
  -2  11  -2    0.95    0.31
  -2  11  -2    1.29    0.29
  -2  11  -2    1.37    0.38
  -2  11  -2    0.80    0.35
   2 -11   2    1.15    0.34
   2 -11   2    1.27    0.28
   2 -11   2    0.80    0.26
  -3  11  -2    0.35    0.38
  -3  11  -2    0.01    0.28
  -3  11  -2    0.26    0.24
   3 -11   2    0.53    0.24
   3 -11   2    0.62    0.24
   3 -11   2    0.90    0.31
  -4  11  -2    2.24    0.37
  -4  11  -2    2.30    0.51
  -4  11  -2    1.18    0.44
   4 -11   2    1.70    0.30
   4 -11   2    1.75    0.36
   4 -11   2    2.62    0.39
  -5  11  -2   -0.28    0.36
  -5  11  -2    0.05    0.25
  -5  11  -2    0.20    0.24
   5 -11   2    0.16    0.19
   5 -11   2    0.50    0.24
   5 -11   2    0.05    0.19
  -6  11  -2    0.53    0.30
  -6  11  -2    0.51    0.38
  -6  11  -2    0.72    0.29
   6 -11   2    0.84    0.27
   6 -11   2    0.99    0.24
   6 -11   2    0.66    0.29
  -7  11  -2    0.18    0.38
  -7  11  -2    0.22    0.33
   7 -11   2    0.16    0.21
   7 -11   2    0.29    0.25
  -8  11  -2    0.16    0.54
  -8  11  -2    2.03    0.46
   8 -11   2    1.72    0.37
   8 -11   2    1.24    0.30
  -9  11  -2    0.13    0.45
  -9  11  -2    1.32    0.42
   9 -11   2    0.97    0.35
   9 -11   2    0.89    0.29
 -10  11  -2    1.39    0.59
 -10  11  -2    2.64    0.54
  10 -11   2    2.90    0.51
  10 -11   2    2.41    0.46
 -11  11  -2    0.82    0.41
  11 -11   2    0.60    0.32
  11 -11   2    0.99    0.39
 -12  11  -2    0.50    0.46
   6  10  -2    0.20    0.37
   5  10  -2    0.31    0.35
   5  10  -2    0.39    0.40
  -5 -10   2   -0.34    0.38
  -5 -10   2    0.31    0.37
   4  10  -2   -0.54    0.31
   4  10  -2   -0.15    0.20
   4  10  -2   -0.42    0.26
  -4 -10   2   -0.37    0.32
  -4 -10   2   -0.47    0.26
   3  10  -2    0.12    0.28
   3  10  -2    0.16    0.21
   3  10  -2    0.08    0.28
  -3 -10   2   -0.09    0.29
  -3 -10   2   -0.05    0.32
   2  10  -2   -0.15    0.35
   2  10  -2    0.07    0.21
   2  10  -2    0.29    0.26
  -2 -10   2    0.38    0.28
  -2 -10   2    0.10    0.30
   1  10  -2   -0.06    0.22
   1  10  -2   -0.25    0.32
   1  10  -2    0.12    0.18
  -1 -10   2   -0.18    0.24
  -1 -10   2   -0.09    0.23
   0  10  -2   -0.17    0.20
   0  10  -2    0.15    0.19
   0  10  -2   -0.36    0.20
   0 -10   2   -0.25    0.21
   0 -10   2   -0.36    0.18
  -1  10  -2    1.06    0.26
  -1  10  -2    0.95    0.29
  -1  10  -2    0.66    0.25
  -1  10  -2    0.72    0.39
   1 -10   2    0.99    0.29
   1 -10   2    0.78    0.25
   1 -10   2    0.29    0.27
   1 -10   2    0.61    0.18
  -2  10  -2    0.24    0.26
  -2  10  -2    0.53    0.23
  -2  10  -2    0.08    0.32
   2 -10   2    0.46    0.26
   2 -10   2    0.33    0.19
   2 -10   2    0.36    0.21
  -3  10  -2    0.89    0.27
  -3  10  -2    0.63    0.36
  -3  10  -2    0.86    0.38
   3 -10   2    0.52    0.23
   3 -10   2    1.03    0.27
   3 -10   2    1.05    0.28
  -4  10  -2    0.71    0.25
  -4  10  -2    0.00    0.22
  -4  10  -2    0.24    0.36
   4 -10   2    0.57    0.20
   4 -10   2    0.42    0.22
   4 -10   2    0.30    0.20
  -5  10  -2    2.34    0.56
  -5  10  -2    3.37    0.54
  -5  10  -2    3.43    0.42
   5 -10   2    4.36    0.40
   5 -10   2    4.30    0.47
   5 -10   2    3.98    0.39
  -6  10  -2    3.60    0.53
  -6  10  -2    4.94    0.46
  -6  10  -2    2.95    0.63
   6 -10   2    3.37    0.36
   6 -10   2    3.90    0.42
   6 -10   2    4.89    0.50
  -7  10  -2    2.59    0.38
  -7  10  -2    2.18    0.45
  -7  10  -2    1.80    0.57
   7 -10   2    2.27    0.39
   7 -10   2    3.08    0.38
  -8  10  -2   -0.30    0.30
  -8  10  -2    0.41    0.25
  -8  10  -2    0.36    0.30
   8 -10   2    0.33    0.24
   8 -10   2    0.08    0.19
  -9  10  -2   -0.24    0.34
  -9  10  -2    0.36    0.34
   9 -10   2    0.48    0.27
   9 -10   2    0.17    0.21
 -10  10  -2   -0.99    0.46
 -10  10  -2    0.24    0.33
  10 -10   2    0.03    0.22
  10 -10   2    0.63    0.30
 -11  10  -2    1.74    0.45
 -11  10  -2    1.14    0.58
  11 -10   2    1.66    0.43
  11 -10   2    1.18    0.38
  11 -10   2    1.45    0.35
 -12  10  -2    0.07    0.34
 -13  10  -2    0.69    0.42
   7   9  -2   -0.33    0.29
  -7  -9   2    0.08    0.37
   6   9  -2    0.39    0.36
   6   9  -2    0.44    0.39
  -6  -9   2    0.17    0.35
  -6  -9   2    0.28    0.34
   5   9  -2   -0.25    0.27
   5   9  -2   -0.04    0.24
   5   9  -2    0.10    0.24
  -5  -9   2   -0.48    0.26
  -5  -9   2   -0.14    0.25
   4   9  -2    0.56    0.30
   4   9  -2    0.56    0.41
   4   9  -2    0.39    0.22
  -4  -9   2    0.07    0.23
  -4  -9   2    0.70    0.34
   3   9  -2    1.75    0.37
   3   9  -2    1.31    0.29
   3   9  -2    1.66    0.40
  -3  -9   2    1.87    0.39
  -3  -9   2    1.06    0.41
   2   9  -2    0.13    0.22
   2   9  -2    0.01    0.19
   2   9  -2   -0.14    0.22
  -2  -9   2   -0.04    0.19
  -2  -9   2    0.08    0.24
   1   9  -2    7.36    0.55
   1   9  -2    8.18    0.76
   1   9  -2    7.87    0.52
  -1  -9   2    6.87    0.36
  -1  -9   2    7.28    0.55
  -1  -9   2    7.03    0.71
   0   9  -2   10.18    0.75
   0   9  -2   10.83    0.61
   0   9  -2   10.73    0.59
   0  -9   2   11.07    0.78
   0  -9   2   10.64    0.42
   0  -9   2   11.05    0.62
   0  -9   2   11.03    0.39
  -1   9  -2    0.98    0.26
  -1   9  -2    1.12    0.24
  -1   9  -2    0.80    0.30
  -1   9  -2    0.52    0.27
   1  -9   2    0.73    0.25
   1  -9   2    0.95    0.24
   1  -9   2    0.92    0.15
   1  -9   2    0.91    0.26
  -2   9  -2   17.87    1.05
  -2   9  -2   18.87    1.00
  -2   9  -2   19.06    0.75
   2  -9   2   16.59    0.67
   2  -9   2   17.48    0.82
   2  -9   2   19.51    0.77
  -3   9  -2    0.24    0.33
  -3   9  -2    0.52    0.22
  -3   9  -2    0.55    0.32
   3  -9   2    0.44    0.21
   3  -9   2    0.65    0.21
   3  -9   2    0.37    0.20
  -4   9  -2    1.54    0.30
  -4   9  -2    0.94    0.40
  -4   9  -2    1.50    0.38
   4  -9   2    1.52    0.29
   4  -9   2    1.74    0.28
   4  -9   2    1.43    0.27
  -5   9  -2   18.07    0.97
  -5   9  -2   20.07    0.77
  -5   9  -2   18.34    1.24
   5  -9   2   17.28    0.67
   5  -9   2   17.49    0.69
   5  -9   2   17.72    0.74
  -6   9  -2    2.00    0.45
  -6   9  -2    3.33    0.39
  -6   9  -2    1.73    0.35
   6  -9   2    2.36    0.35
   6  -9   2    2.96    0.37
  -7   9  -2   12.99    1.15
  -7   9  -2   12.63    0.65
  -7   9  -2   11.59    0.77
   7  -9   2   12.84    0.69
   7  -9   2   11.70    0.61
  -8   9  -2    1.78    0.34
  -8   9  -2    1.25    0.43
  -8   9  -2    1.46    0.39
   8  -9   2    2.02    0.33
   8  -9   2    1.73    0.33
  -9   9  -2    0.35    0.36
  -9   9  -2    1.19    0.36
   9  -9   2    0.92    0.26
   9  -9   2    0.81    0.30
 -10   9  -2    0.70    0.35
 -10   9  -2   -0.46    0.42
  10  -9   2    0.29    0.29
  10  -9   2    0.22    0.23
 -11   9  -2   -0.46    0.48
 -11   9  -2    0.11    0.31
  11  -9   2    0.12    0.25
  11  -9   2    0.17    0.24
  11  -9   2    0.10    0.28
 -12   9  -2    0.31    0.34
 -12   9  -2   -0.72    0.52
  12  -9   2    0.34    0.31
  12  -9   2   -0.07    0.22
  12  -9   2   -0.05    0.33
 -13   9  -2    0.25    0.35
   8   8  -2    0.73    0.39
  -8  -8   2    0.59    0.40
   7   8  -2    0.12    0.34
   7   8  -2    0.49    0.37
   7   8  -2   -0.11    0.24
  -7  -8   2   -0.22    0.39
  -7  -8   2   -0.09    0.33
   6   8  -2    1.04    0.41
   6   8  -2    0.56    0.35
   6   8  -2    0.95    0.30
  -6  -8   2    0.72    0.37
  -6  -8   2    0.27    0.38
   5   8  -2    0.81    0.37
   5   8  -2    0.60    0.33
   5   8  -2    0.36    0.23
  -5  -8   2    0.14    0.26
  -5  -8   2    0.29    0.30
   4   8  -2   -0.05    0.18
   4   8  -2   -0.26    0.20
   4   8  -2    0.12    0.23
  -4  -8   2   -0.04    0.21
  -4  -8   2    0.04    0.26
   3   8  -2    9.77    0.57
   3   8  -2   10.42    0.65
   3   8  -2   10.95    0.82
  -3  -8   2    9.50    0.63
  -3  -8   2    9.81    0.86
   2   8  -2    0.75    0.22
   2   8  -2    0.73    0.27
   2   8  -2    0.58    0.27
  -2  -8   2    1.26    0.30
  -2  -8   2    0.69    0.26
   1   8  -2    1.53    0.29
   1   8  -2    1.25    0.25
   1   8  -2    1.27    0.37
  -1  -8   2    1.39    0.29
  -1  -8   2    1.53    0.14
  -1  -8   2    0.69    0.29
  -1  -8   2    1.37    0.19
   0   8  -2    0.91    0.21
   0   8  -2    1.19    0.30
   0   8  -2    0.77    0.23
   0  -8   2    0.79    0.23
   0  -8   2    1.16    0.16
   0  -8   2    0.92    0.28
  -1   8  -2    7.50    0.63
  -1   8  -2    8.21    0.48
  -1   8  -2    8.43    0.18
  -1   8  -2    7.75    0.63
   1  -8   2    8.42    0.31
   1  -8   2    8.70    0.49
   1  -8   2    8.68    0.45
   1  -8   2    8.29    0.59
  -2   8  -2    2.26    0.39
  -2   8  -2    2.62    0.40
  -2   8  -2    3.10    0.33
   2  -8   2    2.82    0.33
   2  -8   2    3.40    0.32
   2  -8   2    3.59    0.37
   2  -8   2    3.38    0.19
  -3   8  -2   16.75    0.64
  -3   8  -2   15.88    0.80
  -3   8  -2   16.17    0.98
  -3   8  -2   15.51    0.63
   3  -8   2   14.86    0.58
   3  -8   2   15.31    0.60
   3  -8   2   16.06    0.65
  -4   8  -2    0.28    0.22
  -4   8  -2    0.36    0.29
  -4   8  -2    0.13    0.08
  -4   8  -2    0.43    0.19
  -4   8  -2    0.16    0.10
   4  -8   2    0.18    0.15
   4  -8   2    0.27    0.15
   4  -8   2    0.43    0.18
  -5   8  -2    3.24    0.43
  -5   8  -2    3.21    0.52
  -5   8  -2    3.99    0.38
  -5   8  -2    3.87    0.23
   5  -8   2    3.58    0.30
   5  -8   2    3.33    0.34
   5  -8   2    3.81    0.36
  -6   8  -2   15.51    0.87
  -6   8  -2   16.32    1.12
  -6   8  -2   15.49    0.66
   6  -8   2   14.54    0.66
   6  -8   2   15.61    0.64
  -7   8  -2    2.86    0.36
  -7   8  -2    2.59    0.43
  -7   8  -2    2.74    0.53
   7  -8   2    3.22    0.41
   7  -8   2    3.30    0.37
  -8   8  -2    8.76    0.98
  -8   8  -2    7.74    0.69
  -8   8  -2    8.29    0.54
   8  -8   2    8.78    0.56
   8  -8   2    8.12    0.50
  -9   8  -2    2.25    0.37
  -9   8  -2    2.14    0.42
  -9   8  -2    1.37    0.44
   9  -8   2    1.70    0.34
   9  -8   2    2.91    0.38
 -10   8  -2    0.60    0.39
 -10   8  -2    1.35    0.39
  10  -8   2    1.24    0.32
  10  -8   2    1.43    0.36
  10  -8   2    0.90    0.31
 -11   8  -2    0.23    0.38
 -11   8  -2    1.39    0.41
  11  -8   2    1.11    0.32
  11  -8   2    0.62    0.33
  11  -8   2    0.85    0.31
 -12   8  -2    0.15    0.30
 -12   8  -2   -0.78    0.46
  12  -8   2    0.01    0.31
  12  -8   2    0.07    0.28
  12  -8   2    0.07    0.23
   9   7  -2   -0.01    0.36
  -9  -7   2    0.32    0.41
   8   7  -2   -0.13    0.27
   8   7  -2   -0.32    0.28
  -8  -7   2   -0.10    0.29
  -8  -7   2   -0.24    0.33
   7   7  -2    3.06    0.53
   7   7  -2    2.88    0.47
   7   7  -2    2.57    0.40
  -7  -7   2    3.74    0.55
  -7  -7   2    1.52    0.49
   6   7  -2    1.96    0.40
   6   7  -2    1.41    0.31
   6   7  -2    1.76    0.46
  -6  -7   2    1.38    0.43
  -6  -7   2    1.50    0.38
   5   7  -2    1.22    0.27
   5   7  -2    1.29    0.39
   5   7  -2    1.43    0.34
  -5  -7   2    0.80    0.38
  -5  -7   2    1.03    0.33
   4   7  -2    1.49    0.27
   4   7  -2    1.89    0.35
   4   7  -2    2.02    0.42
  -4  -7   2    1.58    0.40
  -4  -7   2    2.30    0.36
   3   7  -2    2.68    0.33
   3   7  -2    2.63    0.36
   3   7  -2    2.77    0.44
  -3  -7   2    2.23    0.42
  -3  -7   2    2.17    0.30
  -3  -7   2    2.71    0.36
   2   7  -2    0.77    0.23
   2   7  -2    0.70    0.18
   2   7  -2    0.74    0.25
  -2  -7   2    0.60    0.19
  -2  -7   2    0.37    0.20
  -2  -7   2    0.48    0.21
   1   7  -2   13.56    0.57
   1   7  -2   13.64    0.77
   1   7  -2   12.86    0.58
  -1  -7   2   12.24    0.65
  -1  -7   2   12.30    0.72
  -1  -7   2   12.66    0.36
  -1  -7   2   12.59    0.58
   0   7  -2    0.60    0.17
   0   7  -2    0.35    0.16
   0   7  -2    0.18    0.17
   0   7  -2    0.68    0.21
   0  -7   2    0.25    0.16
   0  -7   2    0.51    0.11
   0  -7   2    0.23    0.16
   0  -7   2    0.38    0.18
  -1   7  -2    2.05    0.25
  -1   7  -2    2.20    0.11
  -1   7  -2    1.64    0.28
  -1   7  -2    1.87    0.31
   1  -7   2    1.99    0.25
   1  -7   2    2.05    0.24
   1  -7   2    2.44    0.17
   1  -7   2    1.71    0.25
  -2   7  -2    2.76    0.27
  -2   7  -2    2.59    0.33
  -2   7  -2    2.36    0.35
  -2   7  -2    3.31    0.28
   2  -7   2    2.98    0.28
   2  -7   2    2.89    0.26
   2  -7   2    2.84    0.25
   2  -7   2    2.99    0.30
   2  -7   2    2.83    0.16
  -3   7  -2    6.15    0.24
  -3   7  -2    5.57    0.35
  -3   7  -2    6.04    0.54
  -3   7  -2    5.83    0.33
  -3   7  -2    6.39    0.49
   3  -7   2    6.27    0.34
   3  -7   2    5.65    0.33
   3  -7   2    5.99    0.35
   3  -7   2    5.66    0.36
  -4   7  -2    4.88    0.45
  -4   7  -2    4.65    0.23
  -4   7  -2    4.43    0.33
  -4   7  -2    4.68    0.20
  -4   7  -2    5.04    0.53
   4  -7   2    4.89    0.34
   4  -7   2    4.68    0.30
   4  -7   2    4.87    0.31
   4  -7   2    4.72    0.32
  -5   7  -2    0.35    0.26
  -5   7  -2    0.16    0.18
  -5   7  -2    0.33    0.18
  -5   7  -2    0.42    0.12
   5  -7   2    0.21    0.15
   5  -7   2    0.33    0.14
   5  -7   2    0.29    0.13
  -6   7  -2   18.37    0.69
  -6   7  -2   18.88    1.14
  -6   7  -2   19.24    0.91
   6  -7   2   18.61    0.67
   6  -7   2   19.07    0.71
  -7   7  -2   15.69    0.66
  -7   7  -2   15.80    1.07
  -7   7  -2   16.38    0.87
   7  -7   2   15.18    0.63
   7  -7   2   15.32    0.67
  -8   7  -2    0.31    0.34
  -8   7  -2    0.37    0.21
  -8   7  -2    0.63    0.29
   8  -7   2    0.23    0.20
   8  -7   2    0.72    0.24
  -9   7  -2    1.38    0.32
  -9   7  -2    0.71    0.36
   9  -7   2    1.07    0.29
   9  -7   2    1.58    0.30
 -10   7  -2    0.18    0.25
 -10   7  -2   -0.42    0.34
  10  -7   2   -0.14    0.19
  10  -7   2   -0.34    0.22
  10  -7   2    0.09    0.20
 -11   7  -2    0.90    0.53
  11  -7   2    1.44    0.35
  11  -7   2    1.97    0.37
  11  -7   2    2.79    0.48
 -12   7  -2   -0.25    0.33
  12  -7   2    0.17    0.28
  12  -7   2   -0.03    0.21
 -13   7  -2   -0.52    0.33
  13  -7   2   -0.47    0.18
  10   6  -2   -0.44    0.34
 -10  -6   2    0.06    0.37
   9   6  -2   -0.29    0.26
   9   6  -2    0.38    0.36
  -9  -6   2    0.30    0.38
  -9  -6   2   -0.25    0.27
   8   6  -2    9.58    0.74
   8   6  -2    7.71    0.64
  -8  -6   2    8.54    0.73
  -8  -6   2    5.20    0.75
   7   6  -2    6.04    0.55
   7   6  -2    8.67    0.79
   7   6  -2    6.90    0.61
  -7  -6   2    7.44    0.65
  -7  -6   2    4.85    0.69
   6   6  -2    5.00    0.53
   6   6  -2    5.63    0.49
   6   6  -2    5.23    0.57
  -6  -6   2    5.22    0.56
  -6  -6   2    3.40    0.52
   5   6  -2    1.29    0.27
   5   6  -2    1.03    0.29
   5   6  -2    1.25    0.30
  -5  -6   2    0.78    0.29
  -5  -6   2    1.42    0.33
   4   6  -2    7.04    0.57
   4   6  -2    7.81    0.47
   4   6  -2    7.41    0.49
  -4  -6   2    7.12    0.64
  -4  -6   2    6.96    0.49
  -4  -6   2    7.19    0.47
  -4  -6   2    6.87    0.19
   3   6  -2    0.54    0.26
   3   6  -2    0.37    0.16
   3   6  -2    0.40    0.19
  -3  -6   2    0.42    0.19
  -3  -6   2    0.47    0.16
  -3  -6   2    0.54    0.21
   2   6  -2    0.86    0.21
   2   6  -2    0.66    0.26
   2   6  -2    1.00    0.19
  -2  -6   2    1.02    0.21
  -2  -6   2    0.83    0.24
  -2  -6   2    0.67    0.17
   1   6  -2    3.68    0.30
   1   6  -2    3.60    0.29
   1   6  -2    2.87    0.36
  -1  -6   2    3.58    0.41
  -1  -6   2    3.39    0.29
  -1  -6   2    3.34    0.16
  -1  -6   2    3.39    0.33
   0   6  -2    9.85    0.44
   0   6  -2    9.53    0.45
   0   6  -2    9.46    0.56
   0   6  -2   10.20    0.57
   0  -6   2    9.19    0.42
   0  -6   2    9.46    0.55
   0  -6   2    9.84    0.32
   0  -6   2    9.69    0.44
   0  -6   2    9.32    0.52
  -1   6  -2    1.57    0.20
  -1   6  -2    1.12    0.23
  -1   6  -2    1.42    0.26
  -1   6  -2    1.12    0.17
   1  -6   2    1.68    0.22
   1  -6   2    1.34    0.20
   1  -6   2    1.23    0.22
   1  -6   2    1.43    0.12
   1  -6   2    1.71    0.21
   1  -6   2    1.53    0.18
  -2   6  -2   36.56    1.06
  -2   6  -2   36.25    0.92
  -2   6  -2   37.77    1.36
  -2   6  -2   36.13    1.15
   2  -6   2   37.38    0.89
   2  -6   2   35.96    0.93
   2  -6   2   37.25    0.92
   2  -6   2   36.82    1.07
   2  -6   2   36.00    0.73
  -3   6  -2   53.35    1.50
  -3   6  -2   49.50    1.75
  -3   6  -2   52.69    0.98
  -3   6  -2   52.70    1.19
  -3   6  -2   51.46    1.29
   3  -6   2   50.35    1.18
   3  -6   2   51.37    1.17
   3  -6   2   49.68    1.12
   3  -6   2   52.27    1.17
  -4   6  -2    6.23    0.58
  -4   6  -2    6.57    0.36
  -4   6  -2    6.00    0.26
  -4   6  -2    6.07    0.45
   4  -6   2    5.86    0.32
   4  -6   2    5.99    0.31
   4  -6   2    5.97    0.35
   4  -6   2    6.22    0.33
  -5   6  -2    2.67    0.34
  -5   6  -2    3.42    0.28
  -5   6  -2    4.20    0.48
  -5   6  -2    3.68    0.24
   5  -6   2    3.53    0.29
   5  -6   2    3.48    0.30
   5  -6   2    3.66    0.28
  -6   6  -2   16.09    1.00
  -6   6  -2   15.95    0.61
  -6   6  -2   16.35    0.79
   6  -6   2   15.44    0.59
   6  -6   2   14.70    0.59
   6  -6   2   15.54    0.58
  -7   6  -2    0.31    0.26
  -7   6  -2   -0.03    0.16
   7  -6   2   -0.14    0.15
   7  -6   2    0.00    0.15
  -8   6  -2    0.30    0.21
  -8   6  -2    0.31    0.24
   8  -6   2    0.37    0.23
   8  -6   2    0.19    0.17
  -9   6  -2    2.05    0.49
  -9   6  -2    2.22    0.36
   9  -6   2    2.47    0.36
   9  -6   2    3.55    0.43
   9  -6   2    2.87    0.40
 -10   6  -2    2.99    0.42
 -10   6  -2    3.14    0.62
  10  -6   2    3.55    0.45
  10  -6   2    2.71    0.45
  10  -6   2    3.78    0.47
  10  -6   2    3.78    0.35
 -11   6  -2    0.12    0.39
  11  -6   2    0.14    0.27
  11  -6   2    0.08    0.25
  11  -6   2    0.23    0.20
 -12   6  -2    0.02    0.36
  12  -6   2    0.29    0.32
  12  -6   2    0.09    0.28
 -13   6  -2   -0.26    0.34
  13  -6   2    0.16    0.33
  11   5  -2   -0.59    0.30
  10   5  -2    2.54    0.50
  10   5  -2    2.80    0.47
 -10  -5   2    3.80    0.62
   9   5  -2    2.91    0.45
   9   5  -2    3.42    0.52
  -9  -5   2    2.48    0.57
  -9  -5   2    3.12    0.53
   8   5  -2    3.96    0.52
   8   5  -2    3.32    0.45
  -8  -5   2    4.44    0.56
  -8  -5   2    2.55    0.55
   7   5  -2    0.54    0.29
   7   5  -2    0.63    0.26
  -7  -5   2    0.42    0.30
  -7  -5   2    0.46    0.30
   6   5  -2    2.92    0.40
   6   5  -2    2.16    0.40
   6   5  -2    3.00    0.36
  -6  -5   2    3.15    0.35
  -6  -5   2    2.35    0.45
  -6  -5   2    2.59    0.39
   5   5  -2   -0.11    0.14
   5   5  -2   -0.05    0.15
   5   5  -2    0.03    0.17
  -5  -5   2   -0.21    0.11
  -5  -5   2   -0.11    0.22
   4   5  -2    0.27    0.18
   4   5  -2    0.09    0.14
   4   5  -2    0.19    0.21
  -4  -5   2    0.08    0.21
  -4  -5   2    0.22    0.11
  -4  -5   2    0.22    0.17
   3   5  -2   -0.02    0.19
   3   5  -2    0.12    0.14
   3   5  -2    0.23    0.12
  -3  -5   2    0.09    0.14
  -3  -5   2    0.07    0.14
  -3  -5   2   -0.03    0.09
   2   5  -2   13.89    0.66
   2   5  -2   15.22    0.56
   2   5  -2   14.41    0.55
  -2  -5   2   15.54    0.77
  -2  -5   2   15.70    0.61
  -2  -5   2   13.85    0.54
   1   5  -2    7.70    0.49
   1   5  -2    7.35    0.36
   1   5  -2    7.07    0.36
  -1  -5   2    8.11    0.50
  -1  -5   2    7.27    0.40
  -1  -5   2    7.27    0.36
  -1  -5   2    7.09    0.22
  -1  -5   2    7.48    0.36
   0   5  -2   30.64    0.99
   0   5  -2   28.98    0.95
   0   5  -2   29.99    1.02
   0   5  -2   29.86    0.48
   0   5  -2   28.62    0.77
   0  -5   2   30.77    1.01
   0  -5   2   30.04    0.99
   0  -5   2   29.64    0.77
   0  -5   2   28.70    0.63
   0  -5   2   30.24    0.79
  -1   5  -2   -0.02    0.13
  -1   5  -2    0.28    0.10
  -1   5  -2    0.30    0.15
  -1   5  -2   -0.06    0.08
   1  -5   2    0.05    0.08
   1  -5   2   -0.06    0.05
   1  -5   2   -0.07    0.08
   1  -5   2    0.01    0.08
   1  -5   2   -0.01    0.09
   1  -5   2    0.00    0.09
  -2   5  -2   46.37    0.84
  -2   5  -2   43.68    0.99
  -2   5  -2   44.37    1.47
  -2   5  -2   45.35    1.17
  -2   5  -2   45.55    1.27
   2  -5   2   43.52    0.99
   2  -5   2   43.19    0.99
   2  -5   2   43.29    0.83
   2  -5   2   44.89    0.99
   2  -5   2   44.92    1.47
   2  -5   2   44.35    0.97
  -3   5  -2    0.00    0.10
  -3   5  -2    0.11    0.03
  -3   5  -2    0.02    0.09
  -3   5  -2    0.02    0.06
  -3   5  -2    0.16    0.15
  -3   5  -2    0.25    0.10
  -3   5  -2    0.14    0.13
   3  -5   2    0.11    0.08
   3  -5   2    0.03    0.08
   3  -5   2    0.26    0.10
   3  -5   2    0.06    0.10
  -4   5  -2    0.00    0.08
  -4   5  -2    0.02    0.10
  -4   5  -2   -0.05    0.09
  -4   5  -2    0.04    0.13
  -4   5  -2    0.03    0.07
  -4   5  -2   -0.09    0.06
  -4   5  -2   -0.07    0.08
   4  -5   2   -0.04    0.08
   4  -5   2   -0.01    0.09
   4  -5   2    0.03    0.09
  -5   5  -2    0.55    0.15
  -5   5  -2    0.71    0.16
  -5   5  -2    0.73    0.24
   5  -5   2    0.73    0.16
   5  -5   2    0.71    0.15
   5  -5   2    0.74    0.16
  -6   5  -2   11.29    0.81
  -6   5  -2   11.36    0.49
  -6   5  -2   11.76    0.46
   6  -5   2   11.49    0.48
   6  -5   2   11.61    0.48
   6  -5   2   12.21    0.51
  -7   5  -2   15.33    0.97
  -7   5  -2   15.90    0.63
  -7   5  -2   15.60    0.54
   7  -5   2   16.24    0.62
   7  -5   2   15.30    0.56
   7  -5   2   15.87    0.63
   7  -5   2   15.93    0.51
  -8   5  -2    4.90    0.61
  -8   5  -2    4.38    0.41
  -8   5  -2    4.95    0.34
   8  -5   2    4.30    0.40
   8  -5   2    4.42    0.30
   8  -5   2    4.00    0.37
   8  -5   2    4.97    0.34
  -9   5  -2    3.25    0.56
  -9   5  -2    4.62    0.44
   9  -5   2    5.29    0.49
   9  -5   2    4.46    0.35
   9  -5   2    4.96    0.49
   9  -5   2    4.83    0.42
 -10   5  -2    6.97    0.56
 -10   5  -2    6.50    0.79
  10  -5   2    6.16    0.53
  10  -5   2    6.06    0.43
  10  -5   2    7.33    0.54
 -11   5  -2    0.00    0.27
  11  -5   2    0.17    0.18
  11  -5   2    0.15    0.21
  11  -5   2    0.33    0.27
 -12   5  -2    0.32    0.35
  12  -5   2   -0.14    0.27
  12  -5   2    0.25    0.21
 -13   5  -2   -0.58    0.43
  13  -5   2    0.05    0.23
  13  -5   2    0.19    0.31
  14  -5   2    0.69    0.41
  11   4  -2    0.00    0.32
  11   4  -2    0.63    0.41
 -11  -4   2    1.21    0.50
  10   4  -2    0.51    0.33
  10   4  -2    0.22    0.31
 -10  -4   2    0.96    0.42
   9   4  -2    1.86    0.38
   9   4  -2    2.51    0.46
  -9  -4   2    3.03    0.52
  -9  -4   2    1.73    0.45
   8   4  -2   -0.07    0.23
   8   4  -2   -0.17    0.21
  -8  -4   2   -0.11    0.25
  -8  -4   2    0.28    0.33
   7   4  -2   -0.16    0.19
   7   4  -2    0.65    0.25
  -7  -4   2    0.04    0.20
  -7  -4   2    0.19    0.15
  -7  -4   2    0.11    0.23
   6   4  -2    2.04    0.32
   6   4  -2    2.26    0.31
   6   4  -2    1.95    0.35
  -6  -4   2    1.65    0.31
  -6  -4   2    2.32    0.30
  -6  -4   2    1.24    0.31
   5   4  -2    1.72    0.25
   5   4  -2    1.36    0.30
   5   4  -2    1.54    0.27
  -5  -4   2    1.31    0.20
  -5  -4   2    1.73    0.28
  -5  -4   2    1.33    0.31
   4   4  -2   11.75    0.63
   4   4  -2   12.45    0.54
   4   4  -2   12.35    0.52
  -4  -4   2   12.47    0.55
  -4  -4   2   12.47    0.72
   3   4  -2    1.34    0.21
   3   4  -2    1.30    0.19
   3   4  -2    1.30    0.24
  -3  -4   2    1.40    0.26
  -3  -4   2    1.31    0.17
  -3  -4   2    1.49    0.21
   2   4  -2    0.08    0.10
   2   4  -2    0.13    0.11
   2   4  -2    0.03    0.16
  -2  -4   2    0.21    0.09
  -2  -4   2    0.18    0.12
  -2  -4   2    0.14    0.11
  -2  -4   2    0.18    0.10
  -2  -4   2    0.22    0.12
   1   4  -2   26.89    0.71
   1   4  -2   27.26    0.70
   1   4  -2   27.39    0.92
   1   4  -2   26.29    0.84
   1   4  -2   26.75    0.69
  -1  -4   2   26.40    0.69
  -1  -4   2   26.12    0.69
  -1  -4   2   26.34    0.82
  -1  -4   2   26.01    0.82
  -1  -4   2   26.19    0.54
  -1  -4   2   26.53    0.92
   0   4  -2    5.81    0.33
   0   4  -2    5.17    0.32
   0   4  -2    5.33    0.32
   0   4  -2    5.32    0.25
   0   4  -2    5.25    0.14
   0   4  -2    5.47    0.25
   0  -4   2    5.78    0.33
   0  -4   2    5.15    0.20
   0  -4   2    5.54    0.31
   0  -4   2    5.39    0.21
   0  -4   2    5.20    0.25
   0  -4   2    5.49    0.26
   0  -4   2    5.41    0.33
  -1   4  -2    1.38    0.15
  -1   4  -2    1.31    0.11
  -1   4  -2    1.32    0.16
  -1   4  -2    1.20    0.13
  -1   4  -2    1.04    0.16
  -1   4  -2    0.96    0.14
  -1   4  -2    0.91    0.15
   1  -4   2    1.21    0.16
   1  -4   2    1.31    0.10
   1  -4   2    1.03    0.13
   1  -4   2    1.27    0.18
   1  -4   2    1.33    0.14
   1  -4   2    1.13    0.14
  -2   4  -2    0.83    0.10
  -2   4  -2    0.81    0.13
  -2   4  -2    0.89    0.12
  -2   4  -2    0.67    0.15
  -2   4  -2    0.86    0.12
  -2   4  -2    0.91    0.12
  -2   4  -2    0.99    0.11
  -2   4  -2    0.62    0.15
   2  -4   2    0.79    0.15
   2  -4   2    0.68    0.11
   2  -4   2    0.89    0.11
   2  -4   2    0.98    0.12
   2  -4   2    0.85    0.12
  -3   4  -2    2.98    0.18
  -3   4  -2    3.45    0.27
  -3   4  -2    3.65    0.21
  -3   4  -2    3.77    0.36
  -3   4  -2    3.14    0.20
  -3   4  -2    3.39    0.20
  -3   4  -2    3.58    0.20
  -3   4  -2    3.39    0.22
  -3   4  -2    3.47    0.18
   3  -4   2    3.70    0.21
   3  -4   2    3.24    0.20
   3  -4   2    3.61    0.21
   3  -4   2    3.51    0.33
   3  -4   2    3.68    0.20
  -4   4  -2    0.91    0.13
  -4   4  -2    1.01    0.14
  -4   4  -2    0.51    0.18
  -4   4  -2    0.79    0.14
  -4   4  -2    0.66    0.12
  -4   4  -2    0.81    0.14
   4  -4   2    0.60    0.13
   4  -4   2    1.03    0.14
   4  -4   2    0.82    0.13
  -5   4  -2   36.87    0.91
  -5   4  -2   38.11    0.88
  -5   4  -2   37.83    1.46
  -5   4  -2   36.85    0.93
  -5   4  -2   36.57    0.91
   5  -4   2   36.38    0.94
   5  -4   2   34.84    0.87
   5  -4   2   36.65    0.91
   5  -4   2   36.99    0.92
   5  -4   2   38.14    0.91
  -6   4  -2   12.10    0.49
  -6   4  -2   12.25    0.41
  -6   4  -2   10.89    0.45
  -6   4  -2   11.67    0.77
   6  -4   2   11.77    0.46
   6  -4   2   12.19    0.49
   6  -4   2   11.52    0.48
   6  -4   2   12.59    0.49
   6  -4   2   12.04    0.46
  -7   4  -2   -0.15    0.07
  -7   4  -2   -0.10    0.10
  -7   4  -2    0.04    0.15
  -7   4  -2   -0.06    0.14
   7  -4   2   -0.18    0.13
   7  -4   2   -0.02    0.08
   7  -4   2   -0.02    0.13
   7  -4   2   -0.02    0.11
  -8   4  -2    1.57    0.18
  -8   4  -2    1.65    0.30
  -8   4  -2    1.22    0.21
  -8   4  -2    1.77    0.39
   8  -4   2    2.06    0.31
   8  -4   2    1.45    0.24
   8  -4   2    2.05    0.26
   8  -4   2    2.29    0.34
  -9   4  -2    0.55    0.34
  -9   4  -2    1.19    0.30
   9  -4   2    1.12    0.30
   9  -4   2    0.88    0.23
 -10   4  -2    0.23    0.24
 -10   4  -2    0.17    0.35
  10  -4   2    0.23    0.20
  10  -4   2    0.13    0.18
 -11   4  -2    0.84    0.44
 -11   4  -2    0.68    0.34
  11  -4   2    1.11    0.29
  11  -4   2    1.15    0.31
 -12   4  -2    0.09    0.38
  12  -4   2    0.70    0.28
 -13   4  -2    0.00    0.40
  13  -4   2   -0.03    0.30
  12   3  -2   -0.08    0.33
 -12  -3   2   -0.17    0.42
  11   3  -2   -0.34    0.29
  11   3  -2   -0.56    0.26
 -11  -3   2   -0.10    0.37
  10   3  -2    0.11    0.29
  10   3  -2    1.96    0.45
 -10  -3   2    0.78    0.39
   9   3  -2    1.52    0.37
   9   3  -2    1.02    0.27
  -9  -3   2    1.28    0.42
  -9  -3   2    1.17    0.36
   8   3  -2    4.37    0.49
   8   3  -2    3.68    0.43
   8   3  -2    4.55    0.32
  -8  -3   2    3.85    0.55
  -8  -3   2    4.74    0.50
  -8  -3   2    4.82    0.49
   7   3  -2    0.25    0.10
   7   3  -2    0.17    0.16
   7   3  -2    0.13    0.21
  -7  -3   2    0.24    0.24
  -7  -3   2    0.22    0.15
  -7  -3   2   -0.22    0.24
   6   3  -2    1.04    0.23
   6   3  -2    1.48    0.27
   6   3  -2    1.45    0.13
  -6  -3   2    1.39    0.26
  -6  -3   2    1.12    0.30
  -6  -3   2    1.23    0.21
   5   3  -2    0.34    0.18
   5   3  -2    0.39    0.18
   5   3  -2    0.60    0.08
   5   3  -2    0.57    0.17
  -5  -3   2    0.34    0.12
  -5  -3   2    0.42    0.22
  -5  -3   2    0.60    0.19
   4   3  -2    3.36    0.12
   4   3  -2    3.03    0.26
   4   3  -2    3.51    0.31
   4   3  -2    3.25    0.28
  -4  -3   2    3.55    0.26
  -4  -3   2    2.43    0.33
  -4  -3   2    3.38    0.29
   3   3  -2    0.25    0.12
   3   3  -2    0.27    0.12
   3   3  -2    0.21    0.11
  -3  -3   2    0.31    0.12
  -3  -3   2    0.15    0.14
  -3  -3   2    0.24    0.15
  -3  -3   2    0.27    0.10
  -3  -3   2    0.00    0.11
   2   3  -2   10.18    0.37
   2   3  -2   10.21    0.37
   2   3  -2   10.37    0.52
   2   3  -2    9.60    0.38
   2   3  -2    9.80    0.46
  -2  -3   2    9.89    0.37
  -2  -3   2    9.76    0.50
  -2  -3   2   10.06    0.35
  -2  -3   2    9.47    0.37
  -2  -3   2    9.84    0.44
  -2  -3   2    9.43    0.37
   1   3  -2   22.25    0.59
   1   3  -2   23.44    0.70
   1   3  -2   23.19    0.57
   1   3  -2   23.72    0.78
   1   3  -2   22.76    0.57
  -1  -3   2   23.04    0.57
  -1  -3   2   22.21    0.45
  -1  -3   2   23.01    0.66
  -1  -3   2   23.27    0.78
  -1  -3   2   22.22    0.39
  -1  -3   2   22.44    0.68
  -1  -3   2   21.52    0.56
   0   3  -2   78.89    1.91
   0   3  -2   78.32    1.75
   0   3  -2   77.21    1.20
   0   3  -2   77.10    1.43
   0   3  -2   78.82    2.02
   0   3  -2   77.30    1.43
   0  -3   2   76.58    1.42
   0  -3   2   76.13    1.30
   0  -3   2   78.41    1.91
   0  -3   2   76.73    1.43
   0  -3   2   75.66    1.43
   0  -3   2   76.61    1.74
   0  -3   2   77.66    2.01
  -1   3  -2    0.09    0.06
  -1   3  -2    0.11    0.06
  -1   3  -2    0.11    0.06
  -1   3  -2    0.20    0.07
  -1   3  -2    0.13    0.08
  -1   3  -2    0.17    0.07
  -1   3  -2    0.04    0.08
   1  -3   2    0.16    0.06
   1  -3   2    0.14    0.06
   1  -3   2    0.17    0.06
   1  -3   2    0.13    0.07
   1  -3   2    0.13    0.05
   1  -3   2    0.19    0.08
   1  -3   2    0.08    0.07
  -2   3  -2    7.62    0.42
  -2   3  -2    7.35    0.24
  -2   3  -2    7.29    0.23
  -2   3  -2    7.20    0.27
  -2   3  -2    7.33    0.27
  -2   3  -2    7.20    0.23
  -2   3  -2    7.73    0.27
  -2   3  -2    7.48    0.24
   2  -3   2    7.19    0.24
   2  -3   2    7.52    0.27
   2  -3   2    7.06    0.22
   2  -3   2    6.99    0.24
   2  -3   2    7.34    0.41
  -3   3  -2    0.61    0.09
  -3   3  -2    0.56    0.10
  -3   3  -2    0.64    0.07
  -3   3  -2    0.64    0.11
  -3   3  -2    0.56    0.14
  -3   3  -2    0.78    0.11
  -3   3  -2    0.59    0.10
  -3   3  -2    0.78    0.10
   3  -3   2    0.65    0.10
   3  -3   2    0.72    0.11
   3  -3   2    0.51    0.09
   3  -3   2    0.64    0.10
   3  -3   2    0.49    0.13
  -4   3  -2   12.66    0.42
  -4   3  -2   12.40    0.67
  -4   3  -2   12.73    0.51
  -4   3  -2   12.92    0.38
  -4   3  -2   12.95    0.42
  -4   3  -2   13.13    0.43
  -4   3  -2   13.09    0.41
  -4   3  -2   12.51    0.41
   4  -3   2   13.17    0.42
   4  -3   2   12.10    0.41
   4  -3   2   13.66    0.42
   4  -3   2   12.69    0.43
  -5   3  -2   18.54    0.57
  -5   3  -2   17.29    0.89
  -5   3  -2   18.80    0.57
  -5   3  -2   18.98    0.63
  -5   3  -2   18.61    0.48
  -5   3  -2   18.25    0.57
   5  -3   2   18.13    0.58
   5  -3   2   17.89    0.56
   5  -3   2   18.85    0.63
   5  -3   2   18.65    0.57
   5  -3   2   19.00    0.59
  -6   3  -2   16.60    0.64
  -6   3  -2   16.33    0.92
  -6   3  -2   16.53    0.58
  -6   3  -2   15.54    0.43
   6  -3   2   15.77    0.58
   6  -3   2   14.85    0.55
   6  -3   2   15.62    0.55
   6  -3   2   15.77    0.58
   6  -3   2   15.39    0.59
   6  -3   2   16.72    0.64
  -7   3  -2   36.33    1.54
  -7   3  -2   32.77    0.73
  -7   3  -2   34.80    1.13
  -7   3  -2   34.05    0.97
   7  -3   2   35.16    0.99
   7  -3   2   33.57    1.02
   7  -3   2   32.28    0.91
   7  -3   2   32.69    1.12
  -8   3  -2    2.43    0.33
  -8   3  -2    1.44    0.37
  -8   3  -2    1.66    0.26
   8  -3   2    1.92    0.28
   8  -3   2    2.24    0.32
   8  -3   2    2.05    0.30
  -9   3  -2    0.19    0.21
  -9   3  -2    0.23    0.29
  -9   3  -2    0.27    0.23
   9  -3   2    0.39    0.22
   9  -3   2    0.44    0.23
   9  -3   2    0.29    0.23
 -10   3  -2    0.16    0.20
 -10   3  -2    0.34    0.27
 -10   3  -2    0.12    0.31
  10  -3   2    0.37    0.22
  10  -3   2   -0.23    0.20
  10  -3   2   -0.10    0.23
 -11   3  -2    3.38    0.48
 -11   3  -2    2.40    0.57
  11  -3   2    3.33    0.42
  11  -3   2    3.29    0.48
  11  -3   2    3.77    0.50
 -12   3  -2    1.38    0.53
  12  -3   2    2.23    0.43
  12  -3   2    2.53    0.47
  12  -3   2    2.56    0.39
 -13   3  -2    0.38    0.45
  12   2  -2    0.01    0.35
  12   2  -2   -0.43    0.29
 -12  -2   2    0.30    0.42
  11   2  -2    0.17    0.30
  11   2  -2    0.43    0.34
 -11  -2   2   -0.58    0.32
  10   2  -2    1.34    0.38
  10   2  -2    1.47    0.32
 -10  -2   2    1.42    0.42
   9   2  -2    1.25    0.34
   9   2  -2    1.32    0.32
  -9  -2   2    0.79    0.27
  -9  -2   2    1.21    0.36
  -9  -2   2    0.77    0.29
   8   2  -2    0.02    0.10
   8   2  -2   -0.06    0.15
   8   2  -2   -0.16    0.20
   8   2  -2   -0.07    0.11
  -8  -2   2   -0.25    0.23
  -8  -2   2   -0.05    0.23
  -8  -2   2    0.10    0.17
   7   2  -2    0.31    0.16
   7   2  -2    0.42    0.13
   7   2  -2    0.57    0.13
   7   2  -2    0.26    0.21
  -7  -2   2    0.22    0.15
  -7  -2   2    0.24    0.23
  -7  -2   2    0.21    0.24
   6   2  -2   10.40    0.37
   6   2  -2   10.31    0.53
   6   2  -2   10.52    0.50
  -6  -2   2   10.35    0.72
  -6  -2   2   10.98    0.54
  -6  -2   2   10.74    0.59
   5   2  -2    2.36    0.28
   5   2  -2    2.30    0.26
  -5  -2   2    2.37    0.28
  -5  -2   2    2.28    0.26
  -5  -2   2    1.51    0.27
   4   2  -2    4.49    0.30
   4   2  -2    4.86    0.34
   4   2  -2    4.63    0.28
  -4  -2   2    4.85    0.34
  -4  -2   2    4.78    0.42
  -4  -2   2    4.48    0.30
  -4  -2   2    4.46    0.29
   3   2  -2   45.49    1.01
   3   2  -2   43.70    1.15
   3   2  -2   45.38    1.35
   3   2  -2   45.09    1.01
   3   2  -2   43.96    1.00
  -3  -2   2   45.03    1.02
  -3  -2   2   45.02    1.36
  -3  -2   2   44.10    1.01
  -3  -2   2   45.22    1.15
  -3  -2   2   44.98    1.00
  -3  -2   2   44.04    1.24
  -3  -2   2   44.33    1.04
   2   2  -2    1.01    0.15
   2   2  -2    0.99    0.16
   2   2  -2    1.15    0.13
   2   2  -2    1.10    0.13
   2   2  -2    1.02    0.13
  -2  -2   2    1.05    0.08
  -2  -2   2    1.24    0.14
  -2  -2   2    1.09    0.15
  -2  -2   2    0.99    0.13
  -2  -2   2    0.95    0.13
  -2  -2   2    1.02    0.15
   1   2  -2   11.16    0.43
   1   2  -2   10.16    0.29
   1   2  -2   10.70    0.37
   1   2  -2    9.69    0.31
   1   2  -2    9.68    0.23
   1   2  -2    9.60    0.28
  -1  -2   2   10.05    0.35
  -1  -2   2    9.76    0.29
  -1  -2   2   10.03    0.29
  -1  -2   2   10.02    0.32
   0   2  -2   54.75    0.87
   0   2  -2   53.37    1.41
   0   2  -2   55.41    1.22
   0   2  -2   54.50    1.02
   0   2  -2   53.60    0.97
   0   2  -2   55.16    0.93
   0   2  -2   54.12    0.97
   0  -2   2   53.38    0.98
   0  -2   2   52.99    0.98
   0  -2   2   53.64    0.87
   0  -2   2   54.28    1.21
   0  -2   2   54.09    1.02
   0  -2   2   54.35    0.98
   0  -2   2   54.36    1.41
   0  -2   2   55.29    0.93
  -1   2  -2   62.50    1.12
  -1   2  -2   63.46    1.18
  -1   2  -2   65.17    1.14
  -1   2  -2   64.69    1.74
  -1   2  -2   63.84    1.12
  -1   2  -2   64.47    1.23
  -1   2  -2   63.23    1.08
   1  -2   2   64.66    1.23
   1  -2   2   63.28    1.12
   1  -2   2   65.10    1.09
   1  -2   2   64.60    1.13
   1  -2   2   62.82    1.14
   1  -2   2   65.01    1.74
  -2   2  -2   99.29    1.80
  -2   2  -2   99.63    1.79
  -2   2  -2  101.17    2.71
  -2   2  -2  101.93    1.75
  -2   2  -2  101.22    1.73
  -2   2  -2   97.51    1.74
  -2   2  -2  102.07    2.31
   2  -2   2   98.46    1.75
   2  -2   2  101.76    1.80
   2  -2   2  101.78    1.81
   2  -2   2   97.99    1.88
   2  -2   2  100.03    2.70
  -3   2  -2    3.11    0.19
  -3   2  -2    3.26    0.19
  -3   2  -2    2.65    0.20
  -3   2  -2    3.02    0.14
  -3   2  -2    3.00    0.28
  -3   2  -2    2.87    0.16
  -3   2  -2    3.31    0.17
  -3   2  -2    3.05    0.17
   3  -2   2    3.15    0.17
   3  -2   2    3.10    0.18
   3  -2   2    3.29    0.20
   3  -2   2    2.97    0.29
   3  -2   2    3.01    0.18
   3  -2   2    3.08    0.21
   3  -2   2    3.03    0.17
  -4   2  -2   21.49    0.56
  -4   2  -2   20.28    0.68
  -4   2  -2   21.04    0.91
  -4   2  -2   20.30    0.45
  -4   2  -2   21.01    0.58
  -4   2  -2   19.47    0.55
  -4   2  -2   21.18    0.60
   4  -2   2   21.10    0.69
   4  -2   2   21.14    0.59
   4  -2   2   20.12    0.57
   4  -2   2   21.15    0.58
   4  -2   2   20.28    0.61
   4  -2   2   21.48    0.57
  -5   2  -2   42.31    0.81
  -5   2  -2   42.30    1.55
  -5   2  -2   43.32    1.01
  -5   2  -2   43.28    1.25
   5  -2   2   43.25    1.00
   5  -2   2   40.98    1.04
   5  -2   2   41.92    0.99
   5  -2   2   42.12    1.25
   5  -2   2   41.83    1.01
  -6   2  -2    0.22    0.14
  -6   2  -2    0.27    0.14
  -6   2  -2    0.06    0.16
   6  -2   2    0.31    0.12
   6  -2   2    0.21    0.13
   6  -2   2    0.15    0.13
   6  -2   2    0.15    0.11
   6  -2   2    0.37    0.14
  -7   2  -2    1.69    0.28
  -7   2  -2    1.97    0.35
  -7   2  -2    2.03    0.28
   7  -2   2    2.08    0.29
   7  -2   2    2.57    0.31
   7  -2   2    2.07    0.27
  -8   2  -2    0.10    0.22
  -8   2  -2    0.02    0.22
  -8   2  -2    0.40    0.20
   8  -2   2    0.13    0.14
   8  -2   2    0.22    0.19
   8  -2   2    0.37    0.20
  -9   2  -2    0.14    0.21
  -9   2  -2    0.17    0.26
  -9   2  -2    0.51    0.26
   9  -2   2    0.10    0.21
   9  -2   2    0.17    0.20
   9  -2   2    0.37    0.21
 -10   2  -2    0.07    0.22
 -10   2  -2    0.14    0.23
 -10   2  -2   -0.20    0.24
  10  -2   2    0.38    0.24
  10  -2   2    0.36    0.22
  10  -2   2   -0.07    0.23
 -11   2  -2   -0.01    0.29
 -11   2  -2    0.16    0.31
 -11   2  -2   -0.23    0.22
  11  -2   2    0.12    0.24
  11  -2   2   -0.11    0.24
  11  -2   2   -0.13    0.21
 -12   2  -2    0.14    0.36
  12  -2   2    0.30    0.31
  12  -2   2    0.31    0.25
  12  -2   2    0.00    0.22
 -13   2  -2   -0.05    0.38
 -13  -1   2    0.12    0.44
  12   1  -2   -0.01    0.31
  12   1  -2   -0.09    0.31
 -12  -1   2   -0.70    0.34
  11   1  -2   -0.13    0.27
  11   1  -2   -0.03    0.18
  11   1  -2    0.08    0.27
 -11  -1   2   -0.20    0.29
  10   1  -2    0.33    0.24
  10   1  -2    0.02    0.25
 -10  -1   2   -0.03    0.29
 -10  -1   2    0.23    0.27
   9   1  -2    2.74    0.31
   9   1  -2    2.63    0.41
   9   1  -2    2.55    0.39
  -9  -1   2    2.87    0.45
  -9  -1   2    2.41    0.40
   8   1  -2    0.71    0.18
   8   1  -2    1.01    0.28
   8   1  -2    0.66    0.14
   8   1  -2    0.98    0.23
  -8  -1   2    0.69    0.23
  -8  -1   2    0.87    0.29
   7   1  -2    1.68    0.28
   7   1  -2    1.73    0.18
   7   1  -2    1.90    0.31
  -7  -1   2    1.66    0.32
  -7  -1   2    1.65    0.30
  -7  -1   2    1.55    0.28
   6   1  -2    4.04    0.32
   6   1  -2    4.04    0.31
   6   1  -2    3.67    0.24
  -6  -1   2    4.24    0.40
  -6  -1   2    3.51    0.31
  -6  -1   2    3.78    0.45
   5   1  -2    0.84    0.16
   5   1  -2    0.50    0.17
   5   1  -2    0.59    0.11
  -5  -1   2    0.62    0.16
  -5  -1   2    0.63    0.19
  -5  -1   2    0.68    0.15
   4   1  -2    0.00    0.10
   4   1  -2   -0.12    0.09
   4   1  -2    0.00    0.06
   4   1  -2    0.16    0.11
   4   1  -2    0.06    0.12
  -4  -1   2    0.01    0.10
  -4  -1   2   -0.17    0.09
  -4  -1   2    0.20    0.11
  -4  -1   2    0.07    0.08
  -4  -1   2    0.15    0.08
  -4  -1   2    0.33    0.14
   3   1  -2    5.97    0.27
   3   1  -2    6.01    0.29
   3   1  -2    5.92    0.29
   3   1  -2    5.87    0.35
   3   1  -2    5.38    0.26
   3   1  -2    5.83    0.27
   3   1  -2    5.81    0.29
  -3  -1   2    5.56    0.27
  -3  -1   2    5.73    0.29
  -3  -1   2    5.97    0.27
  -3  -1   2    5.71    0.28
  -3  -1   2    5.76    0.35
  -3  -1   2    5.61    0.27
  -3  -1   2    5.87    0.27
   2   1  -2  189.01    3.78
   2   1  -2  187.60    3.26
   2   1  -2  193.37    4.38
   2   1  -2  187.01    3.40
   2   1  -2  187.33    3.26
   2   1  -2  188.83    4.63
   2   1  -2  191.28    3.26
  -2  -1   2  187.51    4.77
  -2  -1   2  192.68    3.40
  -2  -1   2  190.29    3.78
  -2  -1   2  193.71    3.26
  -2  -1   2  187.46    3.26
  -2  -1   2  186.38    3.26
   1   1  -2  120.97    3.02
   1   1  -2  120.54    2.18
   1   1  -2  121.83    2.09
   1   1  -2  120.10    2.08
   1   1  -2  123.34    2.43
   1   1  -2  121.79    2.12
  -1  -1   2  125.69    2.18
  -1  -1   2  122.07    2.09
  -1  -1   2  122.20    2.43
  -1  -1   2  121.12    2.12
  -1  -1   2  122.92    2.09
   0   1  -2    0.12    0.03
   0   1  -2    0.15    0.02
   0   1  -2    0.17    0.02
   0   1  -2    0.23    0.02
   0   1  -2    0.15    0.04
   0   1  -2    0.15    0.04
   0   1  -2    0.15    0.04
   0   1  -2    0.18    0.03
   0  -1   2    0.14    0.04
   0  -1   2    0.11    0.04
   0  -1   2    0.17    0.04
   0  -1   2    0.11    0.02
   0  -1   2    0.13    0.04
   0  -1   2    0.13    0.04
   0  -1   2    0.15    0.02
  -1   1  -2   45.48    0.80
  -1   1  -2   47.31    0.92
  -1   1  -2   45.69    0.80
  -1   1  -2   46.89    1.15
  -1   1  -2   46.78    0.79
  -1   1  -2   45.49    0.87
   1  -1   2   45.48    0.80
   1  -1   2   44.84    0.91
   1  -1   2   46.22    0.87
  -2   1  -2   14.82    0.40
  -2   1  -2   14.59    0.37
  -2   1  -2   14.63    0.35
  -2   1  -2   14.63    0.37
  -2   1  -2   14.05    0.48
  -2   1  -2   14.20    0.35
   2  -1   2   14.88    0.49
   2  -1   2   14.32    0.39
   2  -1   2   14.15    0.40
   2  -1   2   14.16    0.35
   2  -1   2   14.59    0.35
  -3   1  -2   11.81    0.36
  -3   1  -2   11.93    0.38
  -3   1  -2   11.87    0.37
  -3   1  -2   11.54    0.59
  -3   1  -2   11.42    0.47
  -3   1  -2   11.93    0.36
   3  -1   2   11.48    0.39
   3  -1   2   12.09    0.48
   3  -1   2   11.87    0.38
   3  -1   2   11.49    0.36
   3  -1   2   11.82    0.36
  -4   1  -2    1.22    0.17
  -4   1  -2    1.28    0.17
  -4   1  -2    0.96    0.21
  -4   1  -2    1.29    0.16
  -4   1  -2    1.49    0.17
  -4   1  -2    1.38    0.17
   4  -1   2    1.29    0.16
   4  -1   2    1.09    0.15
   4  -1   2    1.39    0.16
   4  -1   2    0.97    0.16
   4  -1   2    1.32    0.17
   4  -1   2    1.32    0.16
  -5   1  -2    0.03    0.12
  -5   1  -2    0.13    0.12
  -5   1  -2   -0.07    0.10
   5  -1   2   -0.05    0.11
   5  -1   2    0.01    0.09
   5  -1   2    0.01    0.11
   5  -1   2    0.06    0.11
   5  -1   2    0.06    0.11
   5  -1   2   -0.11    0.10
  -6   1  -2    0.10    0.14
  -6   1  -2    0.15    0.15
  -6   1  -2    0.02    0.16
   6  -1   2    0.03    0.12
   6  -1   2   -0.14    0.10
   6  -1   2   -0.05    0.12
   6  -1   2   -0.05    0.11
  -7   1  -2    0.33    0.23
  -7   1  -2    0.13    0.17
  -7   1  -2    0.16    0.18
   7  -1   2    0.42    0.17
   7  -1   2    0.20    0.18
   7  -1   2    0.24    0.16
   7  -1   2    0.24    0.15
  -8   1  -2    5.40    0.57
  -8   1  -2    5.88    0.67
  -8   1  -2    5.75    0.45
   8  -1   2    5.48    0.44
   8  -1   2    5.98    0.44
   8  -1   2    6.00    0.46
   8  -1   2    5.43    0.41
  -9   1  -2    4.98    0.50
  -9   1  -2    5.10    0.68
  -9   1  -2    4.80    0.61
   9  -1   2    5.11    0.44
   9  -1   2    4.40    0.48
   9  -1   2    4.64    0.41
 -10   1  -2    0.01    0.26
 -10   1  -2    0.33    0.27
 -10   1  -2    0.33    0.29
  10  -1   2    0.24    0.25
  10  -1   2    0.55    0.24
  10  -1   2    0.24    0.23
 -11   1  -2   -0.06    0.29
 -11   1  -2    0.01    0.31
 -11   1  -2   -0.10    0.28
  11  -1   2    0.09    0.22
  11  -1   2   -0.30    0.21
  11  -1   2   -0.11    0.25
 -12   1  -2   -0.03    0.33
 -12   1  -2    0.03    0.39
  12  -1   2    1.04    0.38
  12  -1   2   -0.05    0.29
  13   0  -2    0.09    0.24
 -13   0   2   -0.21    0.41
  12   0  -2    0.57    0.34
  12   0  -2    0.27    0.36
 -12   0   2    0.03    0.34
  11   0  -2    0.08    0.28
  11   0  -2   -0.18    0.26
  11   0  -2    0.02    0.19
 -11   0   2   -0.20    0.26
 -11   0   2   -0.28    0.30
  10   0  -2    0.35    0.24
  10   0  -2    0.47    0.20
  10   0  -2    0.19    0.18
  10   0  -2    0.08    0.25
 -10   0   2   -0.07    0.22
 -10   0   2   -0.10    0.26
   9   0  -2    0.54    0.26
   9   0  -2    0.43    0.24
   9   0  -2    0.67    0.14
  -9   0   2    0.43    0.27
  -9   0   2    0.57    0.29
   8   0  -2   -0.22    0.17
   8   0  -2   -0.09    0.20
   8   0  -2    0.01    0.08
  -8   0   2   -0.32    0.14
  -8   0   2   -0.19    0.18
   7   0  -2    3.28    0.23
   7   0  -2    3.06    0.34
   7   0  -2    3.96    0.40
  -7   0   2    3.25    0.41
  -7   0   2    3.17    0.35
   6   0  -2   27.24    0.83
   6   0  -2   26.29    0.69
   6   0  -2   26.21    1.16
   6   0  -2   26.69    0.86
   6   0  -2   26.74    0.83
  -6   0   2   26.46    1.06
  -6   0   2   25.72    0.82
   5   0  -2   19.39    0.63
   5   0  -2   19.11    0.80
   5   0  -2   18.60    0.75
   5   0  -2   19.50    0.66
   5   0  -2   19.41    0.54
  -5   0   2   18.78    0.65
  -5   0   2   18.91    0.62
  -5   0   2   19.12    0.80
   4   0  -2    0.03    0.07
   4   0  -2    0.03    0.07
   4   0  -2   -0.09    0.07
   4   0  -2   -0.08    0.08
   4   0  -2    0.01    0.07
   4   0  -2    0.12    0.11
   4   0  -2   -0.01    0.07
  -4   0   2    0.13    0.08
  -4   0   2    0.05    0.09
  -4   0   2   -0.06    0.07
  -4   0   2    0.03    0.08
  -4   0   2   -0.12    0.09
  -4   0   2    0.03    0.09
   3   0  -2   60.76    1.23
   3   0  -2   61.97    1.23
   3   0  -2   61.31    1.23
   3   0  -2   61.43    1.70
   3   0  -2   60.19    1.28
   3   0  -2   63.91    1.60
   3   0  -2   61.62    1.23
  -3   0   2   58.13    1.21
  -3   0   2   60.59    1.22
  -3   0   2   63.31    1.24
  -3   0   2   60.59    1.34
  -3   0   2   60.53    1.70
  -3   0   2   61.42    1.23
  -3   0   2   61.98    1.27
   2   0  -2  921.62   15.21
   2   0  -2  902.51   15.10
   2   0  -2  884.96   15.88
   2   0  -2  796.57   14.92
   2   0  -2  910.81   22.34
   2   0  -2  906.21   15.79
  -2   0   2  885.05   15.06
  -2   0   2  888.42   15.65
  -2   0   2  895.63   15.62
  -2   0   2  903.38   17.43
  -2   0   2  885.83   22.27
  -2   0   2  839.42   15.04
  -2   0   2  882.45   14.84
   1   0  -2    0.96    0.07
   1   0  -2    0.90    0.09
   1   0  -2    0.98    0.08
   1   0  -2    1.12    0.08
   1   0  -2    1.03    0.05
   1   0  -2    0.88    0.07
   1   0  -2    1.09    0.13
  -1   0   2    1.08    0.10
  -1   0   2    0.95    0.07
  -1   0   2    0.89    0.08
  -1   0   2    1.00    0.08
  -1   0   2    0.99    0.05
  -1   0   2    0.98    0.08
  -1   0   2    1.16    0.13
  -1   0   2    1.01    0.06
   0   0  -2    0.33    0.05
   0   0  -2    0.34    0.07
   0   0  -2    0.40    0.04
   0   0  -2    0.30    0.04
   0   0  -2    0.42    0.04
   0   0  -2    0.47    0.05
   0   0  -2    0.38    0.05
   0   0   2    0.29    0.05
   0   0   2    0.48    0.06
   0   0   2    0.43    0.05
   0   0   2    0.35    0.04
   0   0   2    0.35    0.05
   0   0   2    0.39    0.05
  -1   0  -2   17.25    0.42
  -1   0  -2   17.00    0.37
  -1   0  -2   17.22    0.36
  -1   0  -2   17.28    0.38
  -1   0  -2   17.29    0.56
  -1   0  -2   16.55    0.37
  -1   0  -2   17.08    0.35
   1   0   2   17.27    0.38
   1   0   2   17.51    0.42
   1   0   2   16.86    0.38
   1   0   2   17.60    0.37
   1   0   2   17.18    0.56
  -2   0  -2  886.38   15.10
  -2   0  -2  887.72   21.18
  -2   0  -2  936.23   16.07
  -2   0  -2  936.89   15.27
  -2   0  -2  920.87   15.56
  -2   0  -2  896.71   15.64
   2   0   2  923.48   15.64
   2   0   2  905.45   15.29
   2   0   2  922.29   15.68
   2   0   2  907.60   21.03
   2   0   2  899.78   15.41
   2   0   2  905.08   16.20
  -3   0  -2   10.00    0.33
  -3   0  -2    9.79    0.35
  -3   0  -2   10.01    0.35
  -3   0  -2    9.88    0.47
  -3   0  -2   10.14    0.33
   3   0   2    9.22    0.46
   3   0   2    9.32    0.32
   3   0   2    9.81    0.35
   3   0   2    9.15    0.34
   3   0   2    9.42    0.34
  -4   0  -2    4.48    0.26
  -4   0  -2    3.74    0.25
  -4   0  -2    4.44    0.36
   4   0   2    4.04    0.25
   4   0   2    4.07    0.25
   4   0   2    3.90    0.26
   4   0   2    4.42    0.25
   4   0   2    4.34    0.33
  -5   0  -2    2.31    0.26
  -5   0  -2    1.61    0.24
  -5   0  -2    1.30    0.26
   5   0   2    1.82    0.23
   5   0   2    1.93    0.21
   5   0   2    1.66    0.22
   5   0   2    1.53    0.20
  -6   0  -2   12.73    0.55
  -6   0  -2   14.03    0.84
  -6   0  -2   13.69    0.76
   6   0   2   12.84    0.56
   6   0   2   13.50    0.53
   6   0   2   13.52    0.54
  -7   0  -2   -0.05    0.18
  -7   0  -2    0.24    0.22
  -7   0  -2   -0.10    0.16
   7   0   2   -0.01    0.16
   7   0   2    0.15    0.16
   7   0   2    0.15    0.14
  -8   0  -2    6.79    0.70
  -8   0  -2    7.16    0.68
  -8   0  -2    7.99    0.54
   8   0   2    7.77    0.51
   8   0   2    6.95    0.46
   8   0   2    7.64    0.53
  -9   0  -2    2.60    0.46
  -9   0  -2    2.60    0.47
  -9   0  -2    3.84    0.46
   9   0   2    2.61    0.38
   9   0   2    3.72    0.39
   9   0   2    3.74    0.46
   9   0   2    2.59    0.36
 -10   0  -2    1.62    0.42
 -10   0  -2    1.58    0.43
 -10   0  -2    2.47    0.44
  10   0   2    2.62    0.43
  10   0   2    2.57    0.38
  10   0   2    2.34    0.37
  10   0   2    2.54    0.36
 -11   0  -2    0.27    0.32
 -11   0  -2    0.04    0.29
 -11   0  -2   -0.34    0.31
  11   0   2    0.10    0.24
  11   0   2    0.64    0.35
 -12   0  -2   -0.35    0.28
 -12   0  -2   -0.45    0.32
  12   0   2   -0.11    0.26
  12   0   2   -0.18    0.28
  13  -1  -2    0.85    0.42
  13  -1  -2    0.79    0.37
 -13   1   2    0.83    0.46
  12  -1  -2    0.37    0.30
  12  -1  -2    0.18    0.30
 -12   1   2   -0.47    0.33
 -12   1   2   -0.51    0.27
  11  -1  -2    0.28    0.22
  11  -1  -2    0.25    0.29
  11  -1  -2    0.08    0.21
 -11   1   2    0.06    0.31
 -11   1   2    0.10    0.29
  10  -1  -2    0.74    0.21
  10  -1  -2    0.65    0.30
  10  -1  -2    0.32    0.27
 -10   1   2    0.48    0.32
 -10   1   2    0.54    0.30
   9  -1  -2    1.17    0.17
   9  -1  -2    1.02    0.25
   9  -1  -2    1.01    0.30
   9  -1  -2    0.87    0.20
  -9   1   2    0.92    0.31
  -9   1   2    1.04    0.31
   8  -1  -2    0.93    0.26
   8  -1  -2    0.69    0.23
   8  -1  -2    0.81    0.14
   8  -1  -2    0.87    0.17
   8  -1  -2    0.38    0.25
  -8   1   2    0.77    0.28
  -8   1   2    0.56    0.25
   7  -1  -2    6.67    0.33
   7  -1  -2    7.19    0.46
   7  -1  -2    7.20    0.44
   7  -1  -2    7.13    0.44
   7  -1  -2    7.41    0.34
  -7   1   2    7.84    0.47
  -7   1   2    7.35    0.59
   6  -1  -2    2.06    0.27
   6  -1  -2    2.20    0.19
   6  -1  -2    2.15    0.24
   6  -1  -2    2.67    0.22
   6  -1  -2    2.66    0.32
   6  -1  -2    2.06    0.28
  -6   1   2    2.92    0.34
  -6   1   2    2.61    0.30
   5  -1  -2   97.18    1.71
   5  -1  -2   92.57    1.90
   5  -1  -2   95.81    2.00
   5  -1  -2   97.47    2.43
   5  -1  -2   93.26    1.86
   5  -1  -2   91.91    1.91
   5  -1  -2   94.28    2.72
  -5   1   2   95.84    1.87
  -5   1   2   94.97    2.73
  -5   1   2   95.05    1.92
   4  -1  -2    2.71    0.26
   4  -1  -2    2.23    0.18
   4  -1  -2    3.54    0.23
   4  -1  -2    2.24    0.24
   4  -1  -2    2.31    0.20
   4  -1  -2    2.51    0.13
   4  -1  -2    2.52    0.22
   4  -1  -2    2.37    0.20
  -4   1   2    2.73    0.19
  -4   1   2    2.01    0.19
  -4   1   2    2.33    0.19
  -4   1   2    2.50    0.30
  -4   1   2    2.49    0.21
   3  -1  -2  272.70    4.63
   3  -1  -2  271.52    4.86
   3  -1  -2  269.26    4.65
   3  -1  -2  270.89    4.79
   3  -1  -2  265.27    4.52
   3  -1  -2  276.37    6.82
  -3   1   2  278.52    4.67
  -3   1   2  273.32    4.63
  -3   1   2  269.60    4.85
  -3   1   2  271.82    4.66
  -3   1   2  274.38    4.80
  -3   1   2  271.34    6.82
   2  -1  -2   89.74    2.37
   2  -1  -2   87.06    1.69
   2  -1  -2   87.33    1.68
   2  -1  -2   90.09    1.59
   2  -1  -2   91.74    1.63
   2  -1  -2   89.47    1.62
  -2   1   2   86.28    1.68
  -2   1   2   88.45    1.62
  -2   1   2   88.95    1.59
  -2   1   2   87.91    2.37
  -2   1   2   89.17    1.68
  -2   1   2   87.70    1.78
  -2   1   2   86.92    1.61
   1  -1  -2  119.77    2.20
   1  -1  -2  119.46    2.03
   1  -1  -2  119.39    2.10
   1  -1  -2  118.65    2.20
   1  -1  -2  123.10    3.11
   1  -1  -2  124.24    2.11
   1  -1  -2  119.03    2.39
  -1   1   2  121.37    1.86
  -1   1   2  119.86    2.10
  -1   1   2  119.73    3.11
  -1   1   2  121.05    2.20
  -1   1   2  120.36    2.39
  -1   1   2  120.57    2.03
  -1   1   2  120.75    2.10
   0  -1  -2  420.35    7.21
   0  -1  -2  421.64    9.90
   0  -1  -2  428.36    7.14
   0  -1  -2  430.26    7.74
   0  -1  -2  439.22    8.39
   0  -1  -2  446.40    6.36
   0   1   2  437.32    7.30
   0   1   2  427.73    8.79
   0   1   2  419.00    6.64
   0   1   2  423.89    9.60
   0   1   2  435.62    7.57
   0   1   2  446.44    7.23
  -1  -1  -2    2.02    0.14
  -1  -1  -2    2.20    0.20
  -1  -1  -2    1.95    0.14
  -1  -1  -2    2.03    0.11
  -1  -1  -2    2.13    0.09
  -1  -1  -2    2.25    0.13
  -1  -1  -2    1.89    0.13
  -1  -1  -2    1.94    0.20
   1   1   2    2.18    0.09
   1   1   2    2.17    0.21
   1   1   2    2.12    0.17
   1   1   2    1.83    0.14
   1   1   2    2.06    0.15
   1   1   2    2.21    0.12
   1   1   2    2.33    0.13
  -2  -1  -2  122.42    2.21
  -2  -1  -2  122.87    2.64
  -2  -1  -2  118.46    3.00
  -2  -1  -2  121.17    2.11
  -2  -1  -2  121.42    2.21
  -2  -1  -2  120.96    1.93
  -2  -1  -2  123.83    2.22
  -2  -1  -2  122.86    2.17
   2   1   2  121.48    3.01
   2   1   2  119.00    2.22
   2   1   2  126.38    2.23
   2   1   2  121.20    2.17
   2   1   2  117.97    2.21
   2   1   2  123.46    2.11
  -3  -1  -2   92.07    1.80
  -3  -1  -2   92.24    1.75
  -3  -1  -2   93.90    1.71
  -3  -1  -2   92.12    2.43
  -3  -1  -2   91.63    2.15
  -3  -1  -2   88.88    1.78
   3   1   2   89.92    1.76
   3   1   2   91.32    2.43
   3   1   2   92.43    1.66
   3   1   2   91.60    1.70
   3   1   2   91.32    1.79
   3   1   2   93.23    1.79
  -4  -1  -2   41.93    1.39
  -4  -1  -2   42.38    1.03
  -4  -1  -2   44.53    0.98
   4   1   2   42.98    0.96
   4   1   2   42.24    0.83
   4   1   2   43.36    0.97
   4   1   2   41.29    1.03
   4   1   2   41.90    1.02
  -5  -1  -2   55.85    1.32
  -5  -1  -2   54.61    1.77
   5   1   2   54.77    1.22
   5   1   2   54.12    1.01
   5   1   2   55.19    1.23
   5   1   2   55.33    1.32
  -6  -1  -2    2.49    0.31
  -6  -1  -2    1.58    0.32
  -6  -1  -2    1.92    0.34
   6   1   2    1.91    0.24
   6   1   2    1.91    0.23
   6   1   2    2.19    0.29
  -7  -1  -2    4.15    0.42
  -7  -1  -2    2.56    0.43
  -7  -1  -2    3.08    0.45
   7   1   2    3.63    0.35
   7   1   2    3.14    0.28
   7   1   2    3.80    0.42
  -8  -1  -2    0.48    0.27
  -8  -1  -2    0.17    0.24
  -8  -1  -2    0.43    0.31
   8   1   2    0.59    0.20
   8   1   2    0.61    0.25
   8   1   2    0.66    0.22
  -9  -1  -2    0.08    0.26
  -9  -1  -2    0.21    0.25
  -9  -1  -2    0.16    0.31
   9   1   2    0.05    0.16
   9   1   2    0.33    0.25
   9   1   2    0.06    0.20
 -10  -1  -2    1.41    0.40
 -10  -1  -2    0.97    0.42
 -10  -1  -2    1.35    0.40
  10   1   2    2.02    0.38
  10   1   2    1.82    0.34
  10   1   2    1.85    0.42
 -11  -1  -2   -0.11    0.35
 -11  -1  -2   -0.54    0.29
 -11  -1  -2    0.21    0.30
  11   1   2   -0.11    0.29
  11   1   2   -0.18    0.25
 -12  -1  -2   -0.40    0.37
  12   1   2   -0.04    0.28
  13  -2  -2    0.91    0.42
 -13   2   2   -0.20    0.41
 -13   2   2    0.59    0.45
  12  -2  -2   -0.38    0.23
  12  -2  -2   -0.28    0.26
  12  -2  -2   -0.33    0.20
 -12   2   2   -0.86    0.32
 -12   2   2   -0.12    0.32
  11  -2  -2    0.10    0.28
  11  -2  -2    0.31    0.25
 -11   2   2    0.18    0.33
 -11   2   2    0.02    0.30
  10  -2  -2    0.73    0.25
  10  -2  -2    0.76    0.30
  10  -2  -2    0.96    0.20
 -10   2   2    0.44    0.32
 -10   2   2    0.94    0.34
   9  -2  -2   21.14    0.89
   9  -2  -2   19.80    0.64
   9  -2  -2   20.19    0.64
   9  -2  -2   19.67    0.82
   9  -2  -2   21.29    0.88
  -9   2   2   22.18    0.89
  -9   2   2   21.05    1.20
   8  -2  -2   54.50    1.51
   8  -2  -2   56.35    1.49
   8  -2  -2   56.26    1.22
   8  -2  -2   56.39    1.47
   8  -2  -2   57.37    1.29
  -8   2   2   57.93    2.10
  -8   2   2   58.02    1.50
   7  -2  -2    0.33    0.17
   7  -2  -2    0.18    0.13
   7  -2  -2    0.09    0.18
   7  -2  -2    0.02    0.10
   7  -2  -2    0.07    0.10
  -7   2   2    0.08    0.09
  -7   2   2    0.28    0.15
  -7   2   2   -0.02    0.18
   6  -2  -2  138.11    2.79
   6  -2  -2  138.43    3.36
   6  -2  -2  139.26    2.63
   6  -2  -2  134.97    2.40
   6  -2  -2  135.87    2.71
   6  -2  -2  134.19    2.68
  -6   2   2  138.31    2.65
  -6   2   2  134.83    2.68
  -6   2   2  139.40    3.90
   5  -2  -2   23.55    0.71
   5  -2  -2   24.24    0.78
   5  -2  -2   23.42    0.52
   5  -2  -2   23.00    0.65
   5  -2  -2   23.74    0.72
  -5   2   2   23.61    0.67
  -5   2   2   24.30    1.02
  -5   2   2   23.57    0.71
   4  -2  -2   11.01    0.59
   4  -2  -2   11.23    0.40
   4  -2  -2   10.69    0.43
   4  -2  -2   11.31    0.42
   4  -2  -2   11.55    0.42
   4  -2  -2   10.65    0.41
  -4   2   2   10.21    0.41
  -4   2   2   11.20    0.59
  -4   2   2   10.85    0.40
  -4   2   2   10.78    0.42
  -4   2   2   10.60    0.41
  -4   2   2   11.12    0.42
   3  -2  -2   20.90    0.55
   3  -2  -2   21.07    0.56
   3  -2  -2   20.13    0.82
   3  -2  -2   21.06    0.57
   3  -2  -2   21.66    0.58
   3  -2  -2   21.01    0.59
  -3   2   2   20.58    0.58
  -3   2   2   20.62    0.57
  -3   2   2   21.51    0.55
  -3   2   2   21.08    0.85
  -3   2   2   20.93    0.57
  -3   2   2   21.12    0.58
  -3   2   2   20.60    0.41
  -3   2   2   20.81    0.56
   2  -2  -2   79.32    1.59
   2  -2  -2   79.61    1.59
   2  -2  -2   80.15    1.70
   2  -2  -2   82.10    1.97
   2  -2  -2   80.18    1.52
   2  -2  -2   81.66    2.25
   2  -2  -2   78.95    1.26
   2  -2  -2   81.28    1.54
  -2   2   2   81.34    1.60
  -2   2   2   79.61    1.53
  -2   2   2   81.39    2.26
  -2   2   2   81.18    1.46
  -2   2   2   79.97    1.59
  -2   2   2   79.33    1.52
  -2   2   2   79.24    1.70
   1  -2  -2   59.93    0.93
   1  -2  -2   61.04    1.18
   1  -2  -2   60.05    1.73
   1  -2  -2   58.14    1.53
   1  -2  -2   59.38    1.32
   1  -2  -2   60.15    1.22
   1  -2  -2   61.64    1.19
  -1   2   2   59.32    1.17
  -1   2   2   59.04    1.74
  -1   2   2   59.56    1.22
  -1   2   2   59.92    1.54
  -1   2   2   59.39    1.33
  -1   2   2   58.29    1.17
   0  -2  -2    1.48    0.18
   0  -2  -2    1.51    0.15
   0  -2  -2    1.47    0.15
   0  -2  -2    1.60    0.18
   0  -2  -2    1.68    0.15
   0  -2  -2    1.18    0.18
   0   2   2    1.58    0.15
   0   2   2    1.78    0.10
   0   2   2    1.49    0.18
   0   2   2    1.46    0.15
   0   2   2    1.58    0.16
   0   2   2    1.71    0.15
  -1  -2  -2   66.20    1.09
  -1  -2  -2   64.94    1.79
  -1  -2  -2   66.56    1.57
  -1  -2  -2   65.54    1.31
  -1  -2  -2   66.19    1.32
  -1  -2  -2   65.71    1.33
  -1  -2  -2   65.92    1.17
   1   2   2   65.35    1.32
   1   2   2   66.85    1.57
   1   2   2   64.96    1.09
   1   2   2   66.85    1.32
   1   2   2   66.22    1.17
   1   2   2   67.30    1.33
   1   2   2   67.69    1.80
  -2  -2  -2   17.01    0.45
  -2  -2  -2   17.54    0.40
  -2  -2  -2   17.78    0.64
  -2  -2  -2   17.40    0.73
  -2  -2  -2   17.58    0.47
  -2  -2  -2   16.91    0.43
  -2  -2  -2   17.07    0.53
  -2  -2  -2   16.83    0.53
   2   2   2   16.63    0.53
   2   2   2   17.43    0.65
   2   2   2   17.58    0.43
   2   2   2   17.71    0.53
   2   2   2   16.57    0.71
   2   2   2   18.00    0.47
  -3  -2  -2   17.13    0.48
  -3  -2  -2   18.13    0.81
  -3  -2  -2   17.05    0.57
  -3  -2  -2   17.48    0.43
  -3  -2  -2   17.79    0.47
   3   2   2   17.71    0.48
   3   2   2   17.18    0.57
   3   2   2   17.58    0.47
   3   2   2   16.60    0.68
   3   2   2   16.48    0.57
  -4  -2  -2   10.43    0.48
  -4  -2  -2   10.66    0.40
  -4  -2  -2   10.79    0.64
   4   2   2   10.46    0.41
   4   2   2   10.44    0.48
   4   2   2   10.43    0.34
  -5  -2  -2    3.40    0.42
  -5  -2  -2    3.11    0.33
   5   2   2    2.86    0.22
   5   2   2    3.23    0.29
   5   2   2    3.16    0.19
   5   2   2    2.62    0.31
  -6  -2  -2    4.08    0.50
  -6  -2  -2    4.67    0.41
   6   2   2    4.02    0.28
   6   2   2    4.33    0.39
   6   2   2    4.07    0.20
   6   2   2    4.13    0.33
  -7  -2  -2    7.51    0.54
  -7  -2  -2    7.58    0.72
  -7  -2  -2    6.52    0.74
   7   2   2    7.25    0.53
   7   2   2    6.74    0.45
   7   2   2    7.35    0.39
  -8  -2  -2   -0.07    0.21
  -8  -2  -2   -0.07    0.21
  -8  -2  -2   -0.11    0.21
   8   2   2    0.09    0.14
   8   2   2   -0.40    0.17
   8   2   2   -0.30    0.19
  -9  -2  -2    1.18    0.37
  -9  -2  -2    1.57    0.42
  -9  -2  -2    0.54    0.38
   9   2   2    1.50    0.38
   9   2   2    1.21    0.31
 -10  -2  -2    0.36    0.29
 -10  -2  -2   -0.45    0.27
 -10  -2  -2   -0.21    0.36
  10   2   2    0.34    0.30
  10   2   2    0.31    0.26
 -11  -2  -2   -0.31    0.26
  11   2   2    0.05    0.22
  11   2   2   -0.08    0.27
  11   2   2    0.13    0.33
  13  -3  -2    0.47    0.30
  13  -3  -2    0.87    0.40
 -13   3   2    0.42    0.40
 -13   3   2   -0.55    0.41
 -12   3   2   -0.42    0.34
 -12   3   2    0.16    0.32
 -11   3   2    4.77    0.57
 -11   3   2    3.04    0.59
  10  -3  -2    0.28    0.26
  10  -3  -2    0.18    0.15
  10  -3  -2    0.09    0.22
  10  -3  -2    0.12    0.14
 -10   3   2    0.63    0.30
 -10   3   2   -0.06    0.21
   9  -3  -2   20.45    0.62
   9  -3  -2   20.84    0.85
   9  -3  -2   20.13    0.85
   9  -3  -2   21.17    0.69
  -9   3   2   21.38    0.88
  -9   3   2   23.04    1.28
   8  -3  -2   16.66    0.60
   8  -3  -2   16.36    0.73
   8  -3  -2   17.56    0.73
   8  -3  -2   17.27    0.74
   8  -3  -2   15.82    0.50
  -8   3   2   17.56    0.74
  -8   3   2   15.28    0.96
   7  -3  -2    0.55    0.20
   7  -3  -2    0.76    0.20
   7  -3  -2    0.53    0.15
   7  -3  -2    0.51    0.11
   7  -3  -2    0.15    0.13
   7  -3  -2    0.87    0.23
  -7   3   2    0.75    0.20
  -7   3   2    0.41    0.24
   6  -3  -2    0.28    0.15
   6  -3  -2    0.15    0.11
   6  -3  -2    0.15    0.17
   6  -3  -2    0.04    0.10
   6  -3  -2   -0.18    0.12
  -6   3   2   -0.22    0.13
  -6   3   2    0.13    0.19
   5  -3  -2   21.14    0.69
   5  -3  -2   21.14    0.67
   5  -3  -2   21.14    0.65
   5  -3  -2   21.77    0.69
  -5   3   2   21.59    0.48
  -5   3   2   21.40    0.68
  -5   3   2   21.33    0.66
  -5   3   2   22.06    1.01
   4  -3  -2   30.64    0.80
   4  -3  -2   28.69    0.80
   4  -3  -2   29.64    0.78
   4  -3  -2   28.32    0.76
  -4   3   2   29.37    1.15
  -4   3   2   29.17    0.82
  -4   3   2   29.17    0.57
  -4   3   2   29.67    0.60
  -4   3   2   29.40    0.78
  -4   3   2   29.23    0.78
  -4   3   2   28.11    0.74
   3  -3  -2   19.84    0.57
   3  -3  -2   18.72    0.58
   3  -3  -2   19.43    0.59
   3  -3  -2   19.14    0.57
   3  -3  -2   19.90    0.64
   3  -3  -2   19.66    0.83
  -3   3   2   19.31    0.59
  -3   3   2   19.09    0.57
  -3   3   2   19.51    0.53
  -3   3   2   19.36    0.59
  -3   3   2   20.01    0.59
  -3   3   2   19.40    0.85
  -3   3   2   19.99    0.58
   2  -3  -2    7.46    0.32
   2  -3  -2    7.87    0.47
   2  -3  -2    7.40    0.35
   2  -3  -2    7.67    0.33
   2  -3  -2    6.86    0.32
   2  -3  -2    7.46    0.32
   2  -3  -2    7.37    0.32
   2  -3  -2    7.52    0.20
  -2   3   2    7.30    0.32
  -2   3   2    7.24    0.33
  -2   3   2    7.98    0.27
  -2   3   2    7.61    0.15
  -2   3   2    7.57    0.32
  -2   3   2    7.74    0.34
  -2   3   2    7.66    0.48
   1  -3  -2   12.95    0.45
   1  -3  -2   12.65    0.52
   1  -3  -2   13.20    0.43
   1  -3  -2   13.02    0.43
   1  -3  -2   12.82    0.61
   1  -3  -2   12.29    0.22
   1  -3  -2   12.79    0.47
  -1   3   2   12.90    0.53
  -1   3   2   12.97    0.48
  -1   3   2   13.35    0.44
  -1   3   2   12.16    0.42
  -1   3   2   13.19    0.64
  -1   3   2   12.98    0.44
   0  -3  -2   14.19    0.53
   0  -3  -2   14.02    0.46
   0  -3  -2   13.20    0.44
   0  -3  -2   13.31    0.46
   0  -3  -2   14.10    0.66
   0  -3  -2   14.32    0.60
   0   3   2   14.11    0.46
   0   3   2   13.50    0.46
   0   3   2   14.78    0.55
   0   3   2   13.84    0.32
   0   3   2   14.56    0.61
   0   3   2   13.23    0.44
  -1  -3  -2   11.89    0.53
  -1  -3  -2   12.76    0.46
  -1  -3  -2   11.98    0.42
  -1  -3  -2   12.09    0.29
  -1  -3  -2   11.98    0.60
   1   3   2   11.94    0.42
   1   3   2   12.08    0.33
   1   3   2   12.24    0.45
   1   3   2   13.09    0.46
   1   3   2   12.38    0.61
   1   3   2   11.97    0.29
   1   3   2   12.28    0.54
  -2  -3  -2   34.75    0.76
  -2  -3  -2   34.43    1.21
  -2  -3  -2   34.43    0.66
  -2  -3  -2   34.37    0.77
  -2  -3  -2   34.56    0.90
   2   3   2   33.58    0.89
   2   3   2   34.72    0.75
   2   3   2   34.28    0.83
   2   3   2   34.54    1.08
   2   3   2   35.78    0.91
  -3  -3  -2  113.66    2.07
  -3  -3  -2  108.93    1.81
  -3  -3  -2  109.61    3.02
  -3  -3  -2  112.04    2.05
  -3  -3  -2  108.33    2.22
   3   3   2  109.94    2.66
   3   3   2  112.25    2.05
   3   3   2  109.46    2.13
   3   3   2  107.94    2.22
  -4  -3  -2    0.93    0.13
  -4  -3  -2    0.87    0.25
  -4  -3  -2    0.75    0.12
  -4  -3  -2    0.59    0.19
  -4  -3  -2    0.49    0.13
   4   3   2    0.63    0.20
   4   3   2    0.51    0.14
   4   3   2    0.87    0.20
   4   3   2    0.69    0.13
  -5  -3  -2    0.25    0.19
  -5  -3  -2    0.43    0.20
   5   3   2    0.53    0.12
   5   3   2    0.38    0.16
   5   3   2    0.11    0.17
  -6  -3  -2    2.31    0.36
  -6  -3  -2    0.99    0.34
   6   3   2    2.01    0.34
   6   3   2    1.87    0.27
  -7  -3  -2    5.55    0.66
  -7  -3  -2    5.54    0.51
  -7  -3  -2    3.56    0.53
   7   3   2    5.58    0.50
   7   3   2    5.06    0.44
  -8  -3  -2    1.71    0.48
  -8  -3  -2    2.29    0.42
  -8  -3  -2    1.93    0.43
   8   3   2    2.09    0.41
   8   3   2    1.62    0.30
  -9  -3  -2    0.92    0.36
  -9  -3  -2    0.92    0.36
  -9  -3  -2    0.46    0.39
   9   3   2    0.79    0.28
   9   3   2    0.92    0.33
 -10  -3  -2    0.42    0.36
 -10  -3  -2    0.40    0.35
  10   3   2    0.14    0.24
  10   3   2    0.47    0.34
  14  -4  -2    0.20    0.35
 -14   4   2   -0.55    0.49
  13  -4  -2    0.70    0.35
  13  -4  -2    0.85    0.39
 -13   4   2   -0.23    0.42
 -13   4   2    1.18    0.44
  12  -4  -2   -0.15    0.25
  12  -4  -2    0.04    0.18
 -12   4   2    0.20    0.31
 -12   4   2   -0.42    0.24
  11  -4  -2    3.24    0.48
  11  -4  -2    2.96    0.45
 -11   4   2    2.61    0.58
 -11   4   2    3.45    0.50
  10  -4  -2    0.40    0.28
  10  -4  -2    0.26    0.16
  10  -4  -2    0.59    0.29
 -10   4   2    0.69    0.29
 -10   4   2    0.04    0.33
   9  -4  -2   -0.26    0.17
   9  -4  -2    0.06    0.15
   9  -4  -2   -0.02    0.20
  -9   4   2    0.01    0.29
  -9   4   2   -0.35    0.20
   8  -4  -2    1.63    0.31
   8  -4  -2    1.55    0.23
   8  -4  -2    1.78    0.31
   8  -4  -2    1.21    0.20
  -8   4   2    1.49    0.27
  -8   4   2    1.26    0.37
   7  -4  -2    0.65    0.17
   7  -4  -2    0.84    0.23
   7  -4  -2    0.57    0.14
   7  -4  -2    0.88    0.24
  -7   4   2    0.84    0.20
  -7   4   2    0.54    0.24
   6  -4  -2    0.45    0.17
   6  -4  -2    0.45    0.15
   6  -4  -2    0.45    0.11
   6  -4  -2    0.61    0.20
  -6   4   2    0.64    0.11
  -6   4   2    0.70    0.29
  -6   4   2    0.57    0.18
  -6   4   2    0.62    0.16
  -6   4   2    0.58    0.10
   5  -4  -2    0.73    0.18
   5  -4  -2    0.39    0.14
   5  -4  -2    0.65    0.16
  -5   4   2    0.34    0.18
  -5   4   2    0.58    0.16
  -5   4   2    0.95    0.20
  -5   4   2    0.81    0.11
  -5   4   2    0.80    0.10
   4  -4  -2    0.12    0.11
   4  -4  -2   -0.07    0.12
   4  -4  -2    0.12    0.12
   4  -4  -2    0.00    0.06
  -4   4   2   -0.03    0.09
  -4   4   2    0.11    0.09
  -4   4   2    0.20    0.20
  -4   4   2    0.11    0.06
   3  -4  -2   32.79    0.96
   3  -4  -2   31.21    0.86
   3  -4  -2   32.97    0.86
   3  -4  -2   32.02    0.63
   3  -4  -2   33.35    0.86
   3  -4  -2   31.98    0.93
   3  -4  -2   33.23    0.88
  -3   4   2   32.90    0.93
  -3   4   2   32.18    0.77
  -3   4   2   32.86    1.28
  -3   4   2   32.25    0.85
   2  -4  -2   35.33    0.99
   2  -4  -2   33.40    0.88
   2  -4  -2   35.55    1.06
   2  -4  -2   35.06    0.88
   2  -4  -2   34.57    0.92
  -2   4   2   35.89    1.08
  -2   4   2   35.30    0.96
  -2   4   2   35.34    0.90
  -2   4   2   35.24    1.30
  -2   4   2   35.12    0.99
   1  -4  -2   52.67    1.36
   1  -4  -2   52.79    1.22
   1  -4  -2   52.80    1.51
   1  -4  -2   50.58    0.81
   1  -4  -2   54.33    1.21
   1  -4  -2   53.12    1.72
  -1   4   2   52.74    1.52
  -1   4   2   53.08    1.73
  -1   4   2   51.84    1.19
  -1   4   2   52.59    1.37
  -1   4   2   52.40    1.20
   0  -4  -2   14.97    0.68
   0  -4  -2   14.16    0.51
   0  -4  -2   15.08    0.53
   0  -4  -2   14.92    0.74
   0   4   2   14.66    0.53
   0   4   2   14.13    0.33
   0   4   2   13.88    0.59
   0   4   2   14.63    0.68
   0   4   2   14.20    0.40
  -1  -4  -2    5.14    0.30
  -1  -4  -2    4.29    0.31
  -1  -4  -2    4.88    0.42
   1   4   2    4.53    0.22
   1   4   2    4.65    0.32
   1   4   2    4.79    0.40
  -2  -4  -2   14.06    0.42
  -2  -4  -2   14.33    0.57
  -2  -4  -2   14.29    0.35
  -2  -4  -2   13.94    0.76
   2   4   2   14.10    0.56
   2   4   2   15.07    0.70
   2   4   2   14.52    0.44
  -3  -4  -2    3.45    0.24
  -3  -4  -2    3.62    0.31
  -3  -4  -2    3.35    0.19
  -3  -4  -2    3.17    0.40
  -3  -4  -2    3.46    0.18
   3   4   2    3.05    0.33
   3   4   2    3.71    0.25
   3   4   2    3.02    0.38
  -4  -4  -2   18.22    0.73
  -4  -4  -2   18.53    1.01
  -4  -4  -2   18.88    0.49
  -4  -4  -2   18.56    0.48
   4   4   2   17.65    0.85
   4   4   2   17.70    0.72
   4   4   2   18.39    0.59
  -5  -4  -2    0.79    0.27
  -5  -4  -2    1.16    0.26
   5   4   2    1.14    0.22
   5   4   2    1.13    0.28
  -6  -4  -2   -0.17    0.21
  -6  -4  -2   -0.18    0.26
   6   4   2    0.12    0.22
   6   4   2   -0.31    0.13
  -7  -4  -2    0.98    0.33
  -7  -4  -2    0.39    0.36
   7   4   2    1.21    0.34
   7   4   2    0.20    0.20
  -8  -4  -2    0.80    0.33
  -8  -4  -2    0.05    0.28
  -8  -4  -2    1.25    0.38
   8   4   2    0.25    0.20
   8   4   2    0.72    0.33
  -9  -4  -2    1.68    0.44
  -9  -4  -2    0.99    0.49
   9   4   2    2.29    0.47
 -10  -4  -2    0.68    0.43
 -10  -4  -2   -0.15    0.43
  14  -5  -2   -0.37    0.29
  13  -5  -2    0.90    0.41
 -13   5   2    0.92    0.41
 -13   5   2   -0.32    0.50
  12  -5  -2   -0.11    0.28
  12  -5  -2   -0.01    0.26
 -12   5   2   -0.37    0.29
 -12   5   2   -0.57    0.41
  11  -5  -2   -0.24    0.23
  11  -5  -2    0.16    0.20
 -11   5   2   -0.37    0.37
 -11   5   2    0.06    0.28
  10  -5  -2    0.07    0.22
  10  -5  -2   -0.18    0.13
  10  -5  -2   -0.19    0.22
 -10   5   2   -0.37    0.33
 -10   5   2   -0.04    0.25
   9  -5  -2   -0.18    0.16
   9  -5  -2    0.11    0.22
   9  -5  -2   -0.20    0.20
  -9   5   2   -0.17    0.31
  -9   5   2    0.06    0.24
   8  -5  -2    0.68    0.24
   8  -5  -2    0.47    0.13
   8  -5  -2    0.56    0.23
   8  -5  -2    0.53    0.19
  -8   5   2    0.50    0.35
  -8   5   2    0.64    0.24
   7  -5  -2    1.23    0.15
   7  -5  -2    1.43    0.23
   7  -5  -2    1.55    0.26
   7  -5  -2    1.78    0.30
  -7   5   2    1.73    0.19
  -7   5   2    1.65    0.28
  -7   5   2    1.31    0.38
  -7   5   2    1.56    0.16
  -7   5   2    0.96    0.21
   6  -5  -2    0.13    0.16
   6  -5  -2    0.16    0.14
   6  -5  -2    0.07    0.06
   6  -5  -2    0.12    0.15
  -6   5   2    0.08    0.09
  -6   5   2   -0.07    0.13
  -6   5   2    0.08    0.08
  -6   5   2    0.03    0.25
  -6   5   2    0.01    0.14
   5  -5  -2    3.98    0.33
   5  -5  -2    3.76    0.33
   5  -5  -2    4.12    0.33
   5  -5  -2    3.81    0.25
  -5   5   2    4.46    0.34
  -5   5   2    4.10    0.57
  -5   5   2    3.94    0.33
  -5   5   2    4.04    0.19
  -5   5   2    4.04    0.23
   4  -5  -2   49.79    0.94
   4  -5  -2   50.98    1.27
   4  -5  -2   49.99    1.26
   4  -5  -2   49.58    1.35
   4  -5  -2   50.01    1.23
  -4   5   2   50.34    1.23
  -4   5   2   48.10    1.79
  -4   5   2   50.28    1.35
   3  -5  -2    5.69    0.36
   3  -5  -2    5.64    0.23
   3  -5  -2    5.61    0.35
   3  -5  -2    5.65    0.34
   3  -5  -2    5.56    0.34
  -3   5   2    5.83    0.57
  -3   5   2    5.93    0.37
  -3   5   2    6.31    0.40
   2  -5  -2    4.76    0.35
   2  -5  -2    4.78    0.32
   2  -5  -2    4.65    0.34
  -2   5   2    3.87    0.31
  -2   5   2    5.39    0.52
  -2   5   2    4.63    0.36
  -2   5   2    5.23    0.36
   1  -5  -2   20.09    0.82
   1  -5  -2   19.83    0.68
   1  -5  -2   21.30    0.70
  -1   5   2   20.90    0.79
  -1   5   2   20.29    0.95
  -1   5   2   20.85    0.69
   0  -5  -2   11.13    0.49
   0  -5  -2   11.26    0.50
   0  -5  -2   10.94    0.62
   0   5   2   10.83    0.28
   0   5   2   10.67    0.48
   0   5   2   11.43    0.58
   0   5   2   11.66    0.39
  -1  -5  -2    0.17    0.13
  -1  -5  -2   -0.08    0.14
   1   5   2    0.05    0.08
   1   5   2   -0.01    0.14
   1   5   2   -0.03    0.13
  -2  -5  -2    8.06    0.31
  -2  -5  -2    7.71    0.47
  -2  -5  -2    8.67    0.65
   2   5   2    8.15    0.59
   2   5   2    8.05    0.35
   2   5   2    8.10    0.48
  -3  -5  -2   -0.19    0.16
  -3  -5  -2    0.12    0.16
  -3  -5  -2   -0.02    0.07
  -3  -5  -2    0.13    0.07
   3   5   2   -0.06    0.11
   3   5   2   -0.33    0.18
   3   5   2   -0.13    0.15
  -4  -5  -2    0.64    0.25
  -4  -5  -2    0.82    0.31
   4   5   2    0.57    0.24
   4   5   2    0.43    0.16
   4   5   2    0.67    0.30
  -5  -5  -2    1.41    0.39
  -5  -5  -2    2.45    0.39
   5   5   2    2.31    0.38
   5   5   2    1.52    0.36
   5   5   2    2.22    0.28
  -6  -5  -2   10.54    0.68
  -6  -5  -2    7.31    0.88
   6   5   2    7.41    0.60
   6   5   2    7.97    0.49
  -7  -5  -2   -0.43    0.33
  -7  -5  -2    0.04    0.29
   7   5   2   -0.11    0.26
   7   5   2   -0.14    0.19
  -8  -5  -2    0.09    0.29
  -8  -5  -2   -0.30    0.37
   8   5   2   -0.02    0.27
  -9  -5  -2    0.04    0.35
  -9  -5  -2   -0.26    0.29
   9   5   2    0.30    0.36
 -10  -5  -2   -0.42    0.38
  13  -6  -2    0.13    0.32
  13  -6  -2   -0.23    0.27
 -13   6   2   -0.40    0.30
 -13   6   2   -0.62    0.34
  12  -6  -2    0.03    0.27
  12  -6  -2   -0.01    0.27
 -12   6   2    0.17    0.28
  11  -6  -2   -0.16    0.15
  11  -6  -2   -0.20    0.23
 -11   6   2    0.02    0.27
  10  -6  -2   -0.27    0.22
  10  -6  -2   -0.37    0.17
  10  -6  -2   -0.39    0.18
 -10   6   2    0.26    0.21
 -10   6   2   -0.57    0.35
 -10   6   2   -0.04    0.26
   9  -6  -2    0.20    0.18
   9  -6  -2    0.21    0.24
   9  -6  -2   -0.03    0.22
  -9   6   2    0.30    0.27
  -9   6   2    0.24    0.21
  -9   6   2    0.25    0.30
   8  -6  -2    0.51    0.21
   8  -6  -2    0.62    0.25
   8  -6  -2    0.48    0.09
   8  -6  -2    0.35    0.23
  -8   6   2    0.16    0.22
  -8   6   2    0.57    0.22
  -8   6   2    0.45    0.30
   7  -6  -2    0.45    0.20
   7  -6  -2    0.25    0.09
   7  -6  -2    0.48    0.09
   7  -6  -2    0.44    0.21
   7  -6  -2    0.47    0.21
  -7   6   2    0.58    0.21
  -7   6   2    0.60    0.36
  -7   6   2    0.45    0.12
  -7   6   2    0.24    0.17
  -7   6   2    0.60    0.14
   6  -6  -2    7.76    0.48
   6  -6  -2    8.05    0.48
   6  -6  -2    7.43    0.45
   6  -6  -2    7.62    0.34
  -6   6   2    7.85    0.50
  -6   6   2    7.42    0.33
  -6   6   2    8.12    0.49
  -6   6   2    8.68    0.84
   5  -6  -2    0.89    0.21
   5  -6  -2    0.94    0.19
   5  -6  -2    0.49    0.10
   5  -6  -2    1.04    0.23
  -5   6   2    0.24    0.28
  -5   6   2    0.65    0.19
  -5   6   2    0.57    0.20
   4  -6  -2    7.73    0.44
   4  -6  -2    6.85    0.43
   4  -6  -2    6.97    0.38
   4  -6  -2    6.59    0.27
   4  -6  -2    7.06    0.42
  -4   6   2    7.25    0.44
  -4   6   2    6.72    0.45
  -4   6   2    6.22    0.61
   3  -6  -2    3.80    0.35
   3  -6  -2    3.51    0.21
   3  -6  -2    3.50    0.32
   3  -6  -2    3.51    0.31
   3  -6  -2    3.62    0.32
  -3   6   2    2.73    0.41
  -3   6   2    3.31    0.34
  -3   6   2    4.09    0.38
  -3   6   2    3.62    0.31
   2  -6  -2    1.22    0.22
   2  -6  -2    1.29    0.23
   2  -6  -2    0.93    0.19
  -2   6   2    1.18    0.25
  -2   6   2    1.13    0.21
  -2   6   2    0.91    0.28
   1  -6  -2    0.18    0.15
   1  -6  -2    0.11    0.03
   1  -6  -2    0.10    0.13
   1  -6  -2    0.08    0.14
  -1   6   2    0.09    0.07
  -1   6   2    0.12    0.19
  -1   6   2    0.09    0.15
   0  -6  -2    3.61    0.34
   0  -6  -2    3.60    0.43
   0  -6  -2    3.40    0.36
   0   6   2    3.34    0.15
   0   6   2    3.48    0.36
   0   6   2    3.25    0.40
   0   6   2    3.49    0.25
  -1  -6  -2    0.34    0.21
  -1  -6  -2    0.39    0.20
   1   6   2    0.16    0.18
   1   6   2    0.24    0.11
   1   6   2    0.53    0.20
  -2  -6  -2   12.65    0.42
  -2  -6  -2   12.85    0.85
  -2  -6  -2   12.36    0.63
   2   6   2   12.65    0.64
   2   6   2   12.10    0.46
   2   6   2   11.73    0.72
  -3  -6  -2    3.75    0.43
  -3  -6  -2    2.86    0.47
   3   6   2    3.73    0.43
   3   6   2    2.86    0.46
   3   6   2    3.21    0.29
  -4  -6  -2    0.74    0.29
  -4  -6  -2    1.17    0.33
   4   6   2    0.95    0.21
   4   6   2    1.24    0.34
   4   6   2    1.03    0.28
  -5  -6  -2   -0.02    0.22
  -5  -6  -2    0.07    0.26
   5   6   2   -0.05    0.27
   5   6   2   -0.25    0.14
   5   6   2   -0.06    0.22
  -6  -6  -2    2.85    0.46
  -6  -6  -2    1.74    0.50
   6   6   2    2.13    0.42
  -7  -6  -2    1.42    0.42
  -7  -6  -2    0.23    0.41
   7   6   2    0.73    0.35
  -8  -6  -2   -0.13    0.43
  -8  -6  -2    0.58    0.39
   8   6   2    0.16    0.32
  -9  -6  -2   -0.20    0.34
  13  -7  -2    0.42    0.34
 -13   7   2   -1.11    0.53
  12  -7  -2    0.00    0.27
  12  -7  -2    0.01    0.25
 -12   7   2    0.24    0.33
  11  -7  -2    0.03    0.26
  11  -7  -2    0.40    0.21
  11  -7  -2    0.32    0.28
 -11   7   2   -0.04    0.52
 -11   7   2    0.45    0.28
 -11   7   2    0.75    0.33
  10  -7  -2    0.07    0.23
  10  -7  -2   -0.25    0.20
  10  -7  -2   -0.07    0.22
 -10   7   2    0.00    0.22
 -10   7   2    0.33    0.26
 -10   7   2   -0.12    0.32
   9  -7  -2    4.71    0.53
   9  -7  -2    4.61    0.52
   9  -7  -2    3.70    0.42
  -9   7   2    4.70    0.52
  -9   7   2    4.77    0.51
  -9   7   2    4.21    0.71
   8  -7  -2    8.31    0.59
   8  -7  -2    9.11    0.59
   8  -7  -2    9.43    0.59
  -8   7   2    9.29    0.65
  -8   7   2    9.26    1.03
  -8   7   2    9.44    0.61
   7  -7  -2    6.33    0.50
   7  -7  -2    6.66    0.50
   7  -7  -2    6.96    0.50
  -7   7   2    6.61    0.52
  -7   7   2    6.40    0.88
  -7   7   2    5.83    0.50
   6  -7  -2    0.42    0.21
   6  -7  -2    0.32    0.09
   6  -7  -2    0.40    0.18
   6  -7  -2    0.14    0.20
  -6   7   2    0.40    0.36
  -6   7   2    0.22    0.21
  -6   7   2    0.21    0.19
   5  -7  -2    3.10    0.34
   5  -7  -2    4.08    0.29
   5  -7  -2    4.46    0.39
   5  -7  -2    4.03    0.42
   5  -7  -2    4.38    0.23
  -5   7   2    2.99    0.52
  -5   7   2    3.93    0.10
  -5   7   2    3.77    0.41
  -5   7   2    3.87    0.40
   4  -7  -2    0.20    0.18
   4  -7  -2   -0.04    0.16
   4  -7  -2   -0.15    0.14
   4  -7  -2    0.01    0.09
   4  -7  -2    0.02    0.08
  -4   7   2    0.12    0.17
  -4   7   2    0.06    0.14
  -4   7   2   -0.02    0.19
   3  -7  -2    0.53    0.20
   3  -7  -2    0.76    0.14
   3  -7  -2    0.29    0.19
   3  -7  -2    0.72    0.17
   3  -7  -2    0.77    0.21
  -3   7   2    0.66    0.26
  -3   7   2    0.61    0.23
  -3   7   2    0.67    0.21
   2  -7  -2    2.85    0.36
   2  -7  -2    2.03    0.29
   2  -7  -2    1.88    0.29
  -2   7   2    2.10    0.32
  -2   7   2    1.97    0.36
  -2   7   2    2.24    0.36
   1  -7  -2    6.67    0.48
   1  -7  -2    6.74    0.45
   1  -7  -2    6.11    0.53
  -1   7   2    7.20    0.59
  -1   7   2    6.83    0.48
  -1   7   2    6.58    0.23
   0  -7  -2    1.29    0.30
   0  -7  -2    1.33    0.30
   0   7   2    1.53    0.21
   0   7   2    1.54    0.30
   0   7   2    1.47    0.37
  -1  -7  -2   -0.17    0.15
  -1  -7  -2    0.21    0.22
   1   7   2    0.15    0.22
   1   7   2    0.08    0.13
   1   7   2   -0.17    0.27
  -2  -7  -2    4.34    0.49
  -2  -7  -2    2.86    0.44
   2   7   2    3.61    0.48
   2   7   2    3.71    0.30
   2   7   2    3.52    0.44
  -3  -7  -2    1.66    0.36
  -3  -7  -2    1.56    0.41
   3   7   2    2.20    0.37
   3   7   2    2.35    0.46
   3   7   2    1.73    0.23
  -4  -7  -2   -0.11    0.29
  -4  -7  -2   -0.17    0.25
   4   7   2    0.13    0.29
   4   7   2   -0.04    0.15
   4   7   2   -0.35    0.21
  -5  -7  -2   -0.04    0.34
  -5  -7  -2    0.23    0.31
   5   7   2    0.97    0.35
   5   7   2    0.46    0.33
  -6  -7  -2    0.23    0.33
  -6  -7  -2   -0.36    0.25
   6   7   2    0.11    0.27
  -7  -7  -2    0.24    0.36
  -7  -7  -2    1.25    0.44
   7   7   2    0.87    0.40
  -8  -7  -2    1.50    0.50
  13  -8  -2    0.70    0.35
  12  -8  -2   -0.13    0.27
  12  -8  -2    0.58    0.34
 -12   8   2    0.09    0.34
 -12   8   2   -1.12    0.53
  11  -8  -2   -0.02    0.27
  11  -8  -2    0.05    0.28
  11  -8  -2    0.18    0.20
 -11   8   2   -0.92    0.45
 -11   8   2    0.12    0.30
 -11   8   2    0.14    0.28
  10  -8  -2    0.34    0.28
  10  -8  -2    0.12    0.23
  10  -8  -2    0.58    0.31
 -10   8   2    0.51    0.30
 -10   8   2    0.08    0.38
 -10   8   2    0.21    0.27
   9  -8  -2    1.20    0.30
   9  -8  -2    1.06    0.33
   9  -8  -2    1.24    0.35
  -9   8   2    1.21    0.32
  -9   8   2    1.31    0.35
  -9   8   2    1.04    0.46
   8  -8  -2    0.52    0.24
   8  -8  -2    0.39    0.28
   8  -8  -2    0.61    0.24
  -8   8   2    0.21    0.27
  -8   8   2    0.14    0.25
  -8   8   2    0.23    0.43
   7  -8  -2    0.88    0.25
   7  -8  -2    0.54    0.28
   7  -8  -2    0.64    0.26
  -7   8   2    0.43    0.25
  -7   8   2    0.39    0.27
  -7   8   2    0.31    0.32
   6  -8  -2    0.14    0.24
   6  -8  -2    0.21    0.22
   6  -8  -2    0.06    0.20
   6  -8  -2    0.01    0.09
  -6   8   2    0.07    0.35
  -6   8   2   -0.01    0.22
  -6   8   2    0.15    0.21
   5  -8  -2    0.14    0.11
   5  -8  -2    0.38    0.14
   5  -8  -2   -0.04    0.18
   5  -8  -2   -0.04    0.18
   5  -8  -2    0.30    0.18
  -5   8   2    0.24    0.23
  -5   8   2    0.06    0.32
  -5   8   2   -0.15    0.22
   4  -8  -2   -0.14    0.13
   4  -8  -2    0.04    0.11
   4  -8  -2   -0.05    0.12
   4  -8  -2    0.03    0.13
   4  -8  -2   -0.16    0.19
  -4   8   2   -0.07    0.31
  -4   8   2    0.10    0.23
  -4   8   2   -0.20    0.18
   3  -8  -2   19.41    0.82
   3  -8  -2   19.41    0.87
   3  -8  -2   20.61    0.83
   3  -8  -2   20.10    0.62
   3  -8  -2   19.82    0.85
  -3   8   2   18.61    0.94
  -3   8   2   19.71    1.21
  -3   8   2   18.46    0.81
   2  -8  -2   14.53    0.73
   2  -8  -2   16.20    0.84
   2  -8  -2   15.86    0.77
  -2   8   2   17.82    0.79
  -2   8   2   15.43    0.44
  -2   8   2   16.60    0.91
  -2   8   2   15.91    1.06
   1  -8  -2   10.04    0.74
   1  -8  -2   11.42    0.66
  -1   8   2   10.11    0.78
  -1   8   2   11.76    0.67
  -1   8   2   10.69    0.29
  -1   8   2   10.44    0.51
   0  -8  -2    1.90    0.35
   0  -8  -2    2.22    0.37
   0   8   2    1.53    0.42
   0   8   2    1.68    0.24
   0   8   2    2.40    0.39
  -1  -8  -2    1.64    0.36
  -1  -8  -2    1.34    0.38
   1   8   2    2.04    0.25
   1   8   2    1.72    0.37
   1   8   2    1.98    0.40
  -2  -8  -2    0.05    0.27
  -2  -8  -2    0.14    0.23
   2   8   2   -0.12    0.30
   2   8   2   -0.23    0.24
   2   8   2   -0.13    0.13
  -3  -8  -2   -0.48    0.26
  -3  -8  -2   -0.27    0.25
   3   8   2   -0.27    0.24
   3   8   2   -0.11    0.30
  -4  -8  -2   -0.07    0.35
  -4  -8  -2    0.81    0.36
   4   8   2    0.83    0.36
   4   8   2    0.55    0.37
  -5  -8  -2   -0.27    0.26
  -5  -8  -2    0.72    0.35
   5   8   2    0.12    0.33
   5   8   2    0.14    0.30
  -6  -8  -2    1.48    0.46
  -6  -8  -2    0.24    0.50
   6   8   2    1.43    0.41
  -7  -8  -2   -0.22    0.35
  13  -9  -2    0.49    0.34
  12  -9  -2    0.22    0.32
  12  -9  -2   -0.02    0.31
  11  -9  -2   -0.09    0.28
  11  -9  -2   -0.20    0.24
  11  -9  -2   -0.07    0.26
 -11   9   2    0.18    0.28
 -11   9   2   -0.22    0.29
 -11   9   2   -0.70    0.53
  10  -9  -2    0.26    0.24
  10  -9  -2    0.33    0.30
  10  -9  -2    0.59    0.32
 -10   9   2    0.41    0.32
 -10   9   2   -0.54    0.48
 -10   9   2    0.25    0.26
   9  -9  -2   -0.31    0.22
   9  -9  -2   -0.06    0.24
   9  -9  -2   -0.28    0.20
  -9   9   2   -0.45    0.45
  -9   9   2    0.06    0.24
  -9   9   2   -0.23    0.24
   8  -9  -2   -0.28    0.20
   8  -9  -2    0.19    0.24
   8  -9  -2   -0.18    0.21
  -8   9   2    0.10    0.27
  -8   9   2   -0.13    0.32
  -8   9   2   -0.17    0.22
   7  -9  -2    0.25    0.23
   7  -9  -2   -0.17    0.21
   7  -9  -2   -0.25    0.21
  -7   9   2   -0.01    0.31
  -7   9   2   -0.08    0.23
  -7   9   2   -0.03    0.25
   6  -9  -2    2.94    0.42
   6  -9  -2    3.71    0.48
   6  -9  -2    3.47    0.46
  -6   9   2    2.76    0.55
  -6   9   2    3.03    0.46
  -6   9   2    3.16    0.45
   5  -9  -2    1.70    0.25
   5  -9  -2    1.84    0.23
   5  -9  -2    2.17    0.38
   5  -9  -2    2.47    0.40
   5  -9  -2    1.91    0.37
  -5   9   2    1.88    0.45
  -5   9   2    2.44    0.40
  -5   9   2    1.97    0.40
   4  -9  -2   19.11    0.64
   4  -9  -2   20.36    0.90
   4  -9  -2   20.81    0.89
   4  -9  -2   19.85    0.88
   4  -9  -2   19.85    0.92
  -4   9   2   20.30    0.90
  -4   9   2   20.17    1.02
  -4   9   2   19.95    1.31
   3  -9  -2   10.64    0.72
   3  -9  -2   12.88    0.73
   3  -9  -2   10.49    0.66
   3  -9  -2   10.97    0.66
   3  -9  -2    9.85    0.46
  -3   9   2   11.52    0.99
  -3   9   2   11.10    0.80
  -3   9   2   10.75    0.67
   2  -9  -2    2.42    0.30
   2  -9  -2    2.07    0.39
   2  -9  -2    1.32    0.31
  -2   9   2    1.80    0.43
  -2   9   2    1.52    0.36
   1  -9  -2    1.75    0.39
   1  -9  -2    1.53    0.35
  -1   9   2    1.50    0.25
  -1   9   2    1.33    0.36
  -1   9   2    1.45    0.36
   0  -9  -2    4.30    0.52
   0  -9  -2    2.79    0.47
   0   9   2    3.30    0.47
   0   9   2    2.65    0.29
   0   9   2    3.02    0.52
  -1  -9  -2    0.62    0.32
  -1  -9  -2    0.60    0.35
   1   9   2    0.76    0.33
   1   9   2    0.37    0.35
  -2  -9  -2    0.54    0.30
  -2  -9  -2    0.65    0.33
   2   9   2    1.19    0.37
   2   9   2    0.89    0.36
  -3  -9  -2    1.35    0.49
  -3  -9  -2    2.50    0.48
   3   9   2    2.18    0.46
   3   9   2    2.09    0.45
  -4  -9  -2    0.16    0.32
  -4  -9  -2    1.11    0.43
   4   9   2    1.06    0.41
   4   9   2    0.68    0.35
  -5  -9  -2    0.27    0.37
  -5  -9  -2   -0.42    0.43
   5   9   2    0.03    0.25
   5   9   2    0.55    0.35
  -6  -9  -2    0.21    0.40
  12 -10  -2   -0.13    0.29
  11 -10  -2    0.21    0.32
  11 -10  -2   -0.20    0.24
  11 -10  -2    0.20    0.30
 -11  10   2   -0.77    0.38
  10 -10  -2    0.64    0.34
  10 -10  -2    0.60    0.30
  10 -10  -2    0.94    0.37
 -10  10   2    0.60    0.32
 -10  10   2    1.21    0.41
 -10  10   2    0.04    0.43
   9 -10  -2    1.00    0.35
   9 -10  -2    0.74    0.33
   9 -10  -2    0.53    0.31
  -9  10   2    0.97    0.36
  -9  10   2    0.75    0.36
  -9  10   2    0.31    0.44
   8 -10  -2    0.25    0.28
   8 -10  -2    0.00    0.26
   8 -10  -2   -0.24    0.23
  -8  10   2   -0.07    0.28
  -8  10   2   -0.30    0.27
  -8  10   2   -0.57    0.44
   7 -10  -2    3.45    0.48
   7 -10  -2    3.95    0.52
   7 -10  -2    2.61    0.43
  -7  10   2    2.05    0.62
  -7  10   2    2.33    0.45
  -7  10   2    2.62    0.45
   6 -10  -2    4.60    0.53
   6 -10  -2    3.55    0.46
   6 -10  -2    5.30    0.60
  -6  10   2    3.55    0.68
  -6  10   2    3.95    0.53
  -6  10   2    4.09    0.51
   5 -10  -2    0.19    0.25
   5 -10  -2    0.58    0.29
   5 -10  -2    0.13    0.27
  -5  10   2    0.16    0.37
  -5  10   2    0.27    0.28
  -5  10   2    0.31    0.32
   4 -10  -2    1.11    0.28
   4 -10  -2    2.17    0.41
   4 -10  -2    1.37    0.34
  -4  10   2    1.58    0.41
  -4  10   2    1.95    0.40
  -4  10   2    1.63    0.43
   3 -10  -2    0.33    0.25
   3 -10  -2    0.97    0.29
   3 -10  -2    0.46    0.29
   3 -10  -2    0.89    0.22
  -3  10   2    0.57    0.30
  -3  10   2    1.05    0.39
  -3  10   2    0.65    0.30
   2 -10  -2    0.03    0.24
   2 -10  -2    0.58    0.21
   2 -10  -2    0.34    0.31
  -2  10   2    0.30    0.37
  -2  10   2    0.55    0.30
  -2  10   2    0.66    0.20
   1 -10  -2    0.12    0.28
   1 -10  -2    0.31    0.31
  -1  10   2    0.03    0.35
  -1  10   2    0.79    0.34
   0 -10  -2   -0.11    0.28
   0 -10  -2    0.51    0.32
   0  10   2    0.02    0.36
   0  10   2    0.14    0.29
  -1 -10  -2    2.61    0.52
  -1 -10  -2    3.36    0.53
   1  10   2    3.06    0.51
   1  10   2    2.91    0.58
  -2 -10  -2   -0.75    0.30
  -2 -10  -2   -0.11    0.30
   2  10   2    0.16    0.35
   2  10   2    0.08    0.31
  -3 -10  -2   -0.66    0.36
  -3 -10  -2    0.14    0.33
   3  10   2    0.09    0.31
   3  10   2    0.29    0.39
  -4 -10  -2   -0.81    0.39
  -4 -10  -2   -0.07    0.36
   4  10   2    0.27    0.36
  11 -11  -2    0.03    0.31
  10 -11  -2    0.38    0.37
  10 -11  -2    0.53    0.35
 -10  11   2   -0.40    0.58
   9 -11  -2    2.37    0.48
   9 -11  -2    3.17    0.53
  -9  11   2    3.36    0.55
  -9  11   2    2.27    0.48
  -9  11   2    1.09    0.70
   8 -11  -2    0.10    0.25
   8 -11  -2    0.29    0.30
  -8  11   2    0.00    0.37
  -8  11   2   -0.31    0.35
  -8  11   2    0.49    0.32
   7 -11  -2    0.38    0.29
   7 -11  -2   -0.04    0.24
  -7  11   2   -0.13    0.31
  -7  11   2    0.01    0.33
  -7  11   2    0.41    0.31
   6 -11  -2    0.52    0.30
   6 -11  -2    0.29    0.27
  -6  11   2    0.70    0.35
  -6  11   2   -0.34    0.30
  -6  11   2    0.11    0.42
   5 -11  -2    3.27    0.50
   5 -11  -2    3.64    0.51
  -5  11   2    2.20    0.50
  -5  11   2    2.93    0.61
  -5  11   2    3.41    0.52
   4 -11  -2    0.59    0.31
   4 -11  -2    0.38    0.32
  -4  11   2    0.83    0.38
  -4  11   2    0.07    0.29
  -4  11   2   -0.26    0.32
   3 -11  -2    0.32    0.29
   3 -11  -2    0.46    0.31
  -3  11   2   -0.12    0.27
  -3  11   2    0.00    0.37
   2 -11  -2    7.32    0.79
   2 -11  -2   10.29    0.77
  -2  11   2    8.78    0.89
  -2  11   2   10.31    0.76
   1 -11  -2    0.22    0.34
   1 -11  -2    0.69    0.36
  -1  11   2    0.31    0.41
  -1  11   2    1.30    0.40
   0 -11  -2   -0.62    0.28
   0 -11  -2    0.03    0.29
   0  11   2   -0.37    0.26
   0  11   2    0.35    0.32
  -1 -11  -2   -0.18    0.39
  -1 -11  -2    1.36    0.44
   1  11   2    1.12    0.44
   1  11   2    0.82    0.40
  -2 -11  -2    1.85    0.49
  -2 -11  -2    0.54    0.47
   2  11   2    1.82    0.49
   2  11   2    1.39    0.54
  10 -12  -2    0.02    0.30
   9 -12  -2    0.34    0.31
  -9  12   2   -0.04    0.43
   8 -12  -2    2.02    0.46
   8 -12  -2    1.72    0.45
  -8  12   2    1.87    0.47
  -8  12   2    0.56    0.59
   7 -12  -2    0.50    0.36
   7 -12  -2    1.03    0.37
  -7  12   2   -0.14    0.37
  -7  12   2    0.55    0.54
  -7  12   2    0.53    0.38
   6 -12  -2    0.35    0.31
   6 -12  -2   -0.15    0.27
  -6  12   2   -0.48    0.35
  -6  12   2    0.09    0.31
  -6  12   2   -0.34    0.28
   5 -12  -2    0.01    0.27
   5 -12  -2    0.19    0.30
  -5  12   2    0.52    0.37
  -5  12   2   -0.01    0.29
  -5  12   2   -0.59    0.35
   4 -12  -2    0.31    0.31
   4 -12  -2   -0.02    0.27
  -4  12   2   -0.68    0.36
  -4  12   2    0.27    0.30
   3 -12  -2    0.07    0.29
   3 -12  -2    0.37    0.36
  -3  12   2    0.02    0.29
  -3  12   2   -0.65    0.36
   2 -12  -2    0.45    0.37
  -2  12   2   -0.18    0.29
  -2  12   2    0.35    0.36
   1 -12  -2    1.91    0.48
  -1  12   2    1.45    0.46
  -1  12   2    0.78    0.51
   0 -12  -2    0.88    0.45
   0 -12  -2    0.22    0.42
   0  12   2    1.04    0.54
   0  12   2    1.48    0.46
  -1 -12  -2   -0.87    0.35
   1  12   2   -0.10    0.36
   9 -13  -2    0.37    0.35
   8 -13  -2   -0.03    0.28
   7 -13  -2    0.57    0.33
  -7  13   2   -0.82    0.42
   6 -13  -2    0.38    0.33
  -6  13   2    1.19    0.50
  -6  13   2   -0.64    0.42
  -6  13   2    0.68    0.39
   5 -13  -2   -0.06    0.30
  -5  13   2    0.44    0.36
   4 -13  -2    0.65    0.37
  -4  13   2    0.16    0.37
  -4  13   2   -0.75    0.41
   3 -13  -2    0.31    0.34
  -3  13   2   -0.71    0.41
  -3  13   2    0.05    0.36
   2 -13  -2    1.55    0.45
  -2  13   2    0.76    0.41
  -1  13   2    0.16    0.39
   0 -14   3   -0.47    0.27
   1 -14   3    0.00    0.28
   2 -14   3    0.01    0.24
  -3  14  -3    0.40    0.30
  -4  14  -3   -0.75    0.46
  -5  14  -3   -0.54    0.31
  -5  14  -3   -0.34    0.40
  -6  14  -3   -0.50    0.43
  -6  14  -3   -0.35    0.46
   6 -14   3    0.22    0.28
  -7  14  -3   -0.59    0.50
   7 -14   3   -0.32    0.26
   8 -14   3   -0.29    0.28
  -2 -13   3    0.30    0.33
  -1 -13   3    0.24    0.29
   0  13  -3    0.41    0.53
   0  13  -3    0.44    0.35
   0 -13   3    0.45    0.36
   0 -13   3    0.98    0.34
  -1  13  -3    0.11    0.50
  -1  13  -3    0.22    0.26
   1 -13   3    0.52    0.28
   1 -13   3    0.38    0.34
  -2  13  -3    1.95    0.39
  -2  13  -3    0.95    0.55
   2 -13   3    2.04    0.45
   2 -13   3    1.82    0.38
  -3  13  -3   -0.97    0.36
  -3  13  -3    0.42    0.33
  -3  13  -3    0.25    0.26
   3 -13   3   -0.05    0.23
   3 -13   3   -0.11    0.29
   3 -13   3   -0.13    0.19
  -4  13  -3   -0.10    0.36
  -4  13  -3   -0.56    0.37
   4 -13   3   -0.20    0.20
   4 -13   3    0.12    0.25
   4 -13   3    0.04    0.29
   4 -13   3   -0.07    0.19
  -5  13  -3   -0.42    0.36
  -5  13  -3   -0.17    0.30
   5 -13   3   -0.08    0.23
   5 -13   3    0.18    0.25
   5 -13   3    0.05    0.27
  -6  13  -3    0.52    0.46
  -6  13  -3    0.48    0.52
   6 -13   3    0.81    0.31
   6 -13   3    0.84    0.34
  -7  13  -3   -0.53    0.33
  -7  13  -3   -0.25    0.27
   7 -13   3    0.12    0.27
   7 -13   3    0.12    0.28
  -8  13  -3   -0.04    0.39
   8 -13   3   -0.37    0.26
   8 -13   3    0.31    0.27
  -9  13  -3   -0.17    0.39
   9 -13   3   -0.24    0.30
   2  12  -3    0.01    0.26
   2  12  -3   -0.38    0.41
   2  12  -3    0.30    0.32
  -2 -12   3    0.19    0.32
   1  12  -3    0.94    0.53
   1  12  -3    1.51    0.35
   1  12  -3    0.92    0.37
  -1 -12   3    1.24    0.31
  -1 -12   3    1.33    0.42
   0  12  -3    0.00    0.32
   0  12  -3    0.16    0.25
   0  12  -3    0.09    0.29
   0 -12   3    0.13    0.25
   0 -12   3    0.01    0.29
  -1  12  -3    0.11    0.23
  -1  12  -3    0.37    0.26
  -1  12  -3   -0.31    0.39
   1 -12   3   -0.33    0.18
   1 -12   3    0.14    0.28
  -2  12  -3    0.78    0.32
  -2  12  -3   -0.18    0.21
  -2  12  -3   -0.45    0.35
  -2  12  -3    0.00    0.21
   2 -12   3   -0.09    0.26
   2 -12   3    0.01    0.20
  -3  12  -3   -0.06    0.28
  -3  12  -3   -0.48    0.21
   3 -12   3    0.19    0.22
   3 -12   3   -0.10    0.15
   3 -12   3    0.08    0.21
   3 -12   3    0.01    0.25
  -4  12  -3   -0.09    0.32
  -4  12  -3   -0.28    0.24
   4 -12   3   -0.24    0.19
   4 -12   3   -0.19    0.20
   4 -12   3   -0.09    0.26
   4 -12   3   -0.18    0.18
  -5  12  -3   -0.22    0.24
  -5  12  -3   -0.27    0.37
   5 -12   3    0.09    0.22
   5 -12   3    0.04    0.19
   5 -12   3   -0.10    0.17
   5 -12   3    0.16    0.26
  -6  12  -3    0.03    0.37
  -6  12  -3   -0.10    0.44
   6 -12   3    0.10    0.26
   6 -12   3    0.56    0.23
   6 -12   3    0.35    0.21
   6 -12   3    0.28    0.25
  -7  12  -3   -0.35    0.32
  -7  12  -3   -0.77    0.44
   7 -12   3    0.08    0.24
   7 -12   3    0.17    0.26
   7 -12   3   -0.31    0.21
  -8  12  -3    0.08    0.35
  -8  12  -3   -0.47    0.36
   8 -12   3   -0.29    0.26
   8 -12   3   -0.22    0.16
  -9  12  -3   -0.18    0.33
   9 -12   3    0.11    0.26
   9 -12   3    0.27    0.33
 -10  12  -3   -1.35    0.57
 -10  12  -3    0.33    0.41
  10 -12   3    0.32    0.33
  10 -12   3    0.23    0.36
 -11  12  -3   -0.33    0.34
   5  11  -3    0.26    0.36
   4  11  -3   -0.08    0.41
   4  11  -3    0.00    0.29
  -4 -11   3   -0.27    0.35
  -4 -11   3    0.89    0.39
   3  11  -3    0.40    0.26
   3  11  -3    0.53    0.34
   3  11  -3    0.03    0.42
  -3 -11   3    0.39    0.33
  -3 -11   3    0.20    0.30
   2  11  -3    0.40    0.29
   2  11  -3    0.83    0.33
   2  11  -3    0.62    0.37
  -2 -11   3    0.61    0.36
  -2 -11   3    0.70    0.32
   1  11  -3    0.14    0.22
   1  11  -3   -0.11    0.40
   1  11  -3    0.40    0.27
  -1 -11   3    0.19    0.26
  -1 -11   3    0.23    0.29
   0  11  -3   -0.13    0.18
   0  11  -3   -0.18    0.21
   0  11  -3   -0.34    0.24
   0 -11   3   -0.37    0.19
   0 -11   3    0.07    0.25
   0 -11   3    0.05    0.19
  -1  11  -3    1.51    0.49
  -1  11  -3    2.12    0.36
  -1  11  -3    1.74    0.35
   1 -11   3    2.46    0.37
   1 -11   3    2.81    0.42
  -2  11  -3   -0.12    0.34
  -2  11  -3    0.25    0.26
  -2  11  -3    0.45    0.24
   2 -11   3    0.27    0.17
   2 -11   3    0.23    0.21
   2 -11   3    0.33    0.25
  -3  11  -3    0.28    0.36
  -3  11  -3    0.07    0.30
  -3  11  -3    0.56    0.25
   3 -11   3    0.02    0.18
   3 -11   3    0.03    0.15
   3 -11   3    0.29    0.21
   3 -11   3    0.13    0.23
  -4  11  -3    0.80    0.26
  -4  11  -3    0.86    0.42
  -4  11  -3    0.67    0.31
   4 -11   3    1.21    0.27
   4 -11   3    1.09    0.28
   4 -11   3    0.72    0.25
   4 -11   3    0.99    0.30
  -5  11  -3    0.19    0.35
  -5  11  -3    0.25    0.24
  -5  11  -3   -0.17    0.25
   5 -11   3    0.02    0.19
   5 -11   3   -0.09    0.19
   5 -11   3   -0.25    0.15
  -6  11  -3    1.61    0.57
  -6  11  -3    2.72    0.52
   6 -11   3    2.77    0.37
   6 -11   3    2.45    0.35
   6 -11   3    2.16    0.38
  -7  11  -3    1.01    0.56
  -7  11  -3    1.13    0.36
   7 -11   3    1.72    0.36
   7 -11   3    1.85    0.37
   7 -11   3    1.91    0.34
  -8  11  -3   -0.94    0.39
  -8  11  -3   -0.01    0.31
   8 -11   3   -0.03    0.22
   8 -11   3    0.50    0.28
   8 -11   3    0.09    0.26
  -9  11  -3   -0.71    0.47
  -9  11  -3   -0.31    0.28
   9 -11   3    0.08    0.21
   9 -11   3   -0.26    0.22
 -10  11  -3   -0.88    0.33
 -10  11  -3    0.35    0.37
  10 -11   3    0.20    0.27
  10 -11   3    0.09    0.30
 -11  11  -3    0.75    0.44
  11 -11   3    2.15    0.47
  11 -11   3    1.13    0.38
 -12  11  -3    1.58    0.52
   6  10  -3    0.12    0.33
  -6 -10   3    0.27    0.38
   5  10  -3   -0.43    0.25
   5  10  -3    0.13    0.37
   5  10  -3    0.13    0.31
  -5 -10   3   -0.24    0.28
  -5 -10   3   -0.28    0.24
   4  10  -3    0.81    0.44
   4  10  -3    0.28    0.31
   4  10  -3    0.32    0.25
  -4 -10   3    0.88    0.37
  -4 -10   3   -0.03    0.35
   3  10  -3    0.05    0.19
   3  10  -3   -0.04    0.26
   3  10  -3   -0.17    0.35
  -3 -10   3    0.37    0.29
  -3 -10   3   -0.07    0.16
  -3 -10   3    0.01    0.30
   2  10  -3   -0.39    0.32
   2  10  -3    0.02    0.20
   2  10  -3    0.06    0.23
  -2 -10   3   -0.01    0.28
  -2 -10   3    0.11    0.25
  -2 -10   3    0.06    0.16
   1  10  -3    0.45    0.24
   1  10  -3   -0.13    0.33
   1  10  -3   -0.02    0.22
  -1 -10   3    0.30    0.15
  -1 -10   3    0.09    0.26
  -1 -10   3    0.32    0.26
   0  10  -3    0.91    0.29
   0  10  -3    0.33    0.22
   0  10  -3    0.31    0.28
   0 -10   3    1.01    0.29
   0 -10   3    0.63    0.21
   0 -10   3    0.69    0.17
   0 -10   3    0.45    0.28
  -1  10  -3   -0.05    0.18
  -1  10  -3    0.13    0.19
  -1  10  -3    0.22    0.26
  -1  10  -3    0.01    0.20
   1 -10   3    0.03    0.14
   1 -10   3    0.01    0.10
   1 -10   3   -0.24    0.16
   1 -10   3    0.02    0.17
   1 -10   3    0.20    0.22
  -2  10  -3    3.03    0.48
  -2  10  -3    2.35    0.42
  -2  10  -3    3.45    0.40
   2 -10   3    3.85    0.42
   2 -10   3    3.52    0.33
   2 -10   3    3.94    0.24
   2 -10   3    3.82    0.43
  -3  10  -3    0.21    0.32
  -3  10  -3   -0.04    0.30
  -3  10  -3    0.32    0.19
   3 -10   3    0.07    0.17
   3 -10   3    0.90    0.22
   3 -10   3    0.38    0.23
   3 -10   3    0.42    0.21
  -4  10  -3    0.20    0.31
  -4  10  -3    0.51    0.23
  -4  10  -3   -0.02    0.34
   4 -10   3    0.17    0.20
   4 -10   3    0.43    0.20
   4 -10   3    0.48    0.24
  -5  10  -3    2.25    0.34
  -5  10  -3    2.09    0.40
  -5  10  -3    1.37    0.48
   5 -10   3    2.68    0.34
   5 -10   3    2.72    0.34
   5 -10   3    2.40    0.36
  -6  10  -3    0.34    0.41
  -6  10  -3   -0.08    0.19
  -6  10  -3    0.32    0.22
   6 -10   3    0.61    0.24
   6 -10   3    0.69    0.24
   6 -10   3    0.75    0.22
  -7  10  -3    1.44    0.32
  -7  10  -3    1.79    0.39
  -7  10  -3    1.12    0.44
   7 -10   3    1.46    0.33
   7 -10   3    1.35    0.29
  -8  10  -3    2.80    0.50
  -8  10  -3    2.10    0.63
   8 -10   3    3.09    0.43
   8 -10   3    3.66    0.49
   8 -10   3    3.07    0.38
  -9  10  -3    2.30    0.49
  -9  10  -3    0.94    0.56
   9 -10   3    2.17    0.35
   9 -10   3    2.21    0.40
   9 -10   3    1.43    0.35
 -10  10  -3    0.56    0.37
 -10  10  -3    0.41    0.43
  10 -10   3    0.54    0.30
  10 -10   3    0.92    0.31
  10 -10   3    0.98    0.33
 -11  10  -3    1.88    0.50
 -11  10  -3    0.66    0.48
  11 -10   3    1.85    0.42
  11 -10   3    1.44    0.41
 -12  10  -3    0.72    0.42
   7   9  -3    0.19    0.32
   7   9  -3    0.54    0.39
  -7  -9   3    0.00    0.36
  -7  -9   3   -0.24    0.29
   6   9  -3    1.22    0.34
   6   9  -3    0.80    0.36
   6   9  -3    2.24    0.52
  -6  -9   3    0.38    0.34
  -6  -9   3    1.52    0.45
   5   9  -3    0.16    0.36
   5   9  -3    0.35    0.30
   5   9  -3   -0.05    0.22
  -5  -9   3    0.21    0.32
  -5  -9   3    0.15    0.28
   4   9  -3    0.50    0.28
   4   9  -3    1.36    0.39
   4   9  -3    0.79    0.26
  -4  -9   3    0.95    0.35
  -4  -9   3    0.41    0.36
   3   9  -3    3.48    0.46
   3   9  -3    3.27    0.40
   3   9  -3    2.46    0.50
  -3  -9   3    2.66    0.46
  -3  -9   3    3.50    0.48
   2   9  -3    0.70    0.37
   2   9  -3    0.64    0.26
   2   9  -3    0.80    0.24
  -2  -9   3    0.60    0.28
  -2  -9   3    0.87    0.21
  -2  -9   3    0.62    0.32
   1   9  -3   -0.01    0.22
   1   9  -3    0.17    0.20
   1   9  -3    0.09    0.17
  -1  -9   3   -0.10    0.19
  -1  -9   3    0.06    0.24
  -1  -9   3    0.22    0.14
   0   9  -3    1.00    0.24
   0   9  -3    0.91    0.31
   0   9  -3    0.76    0.23
   0  -9   3    1.05    0.18
   0  -9   3    0.43    0.25
   0  -9   3    0.96    0.17
   0  -9   3    1.05    0.23
   0  -9   3    0.86    0.26
  -1   9  -3   -0.22    0.15
  -1   9  -3    0.06    0.20
  -1   9  -3   -0.10    0.27
   1  -9   3    0.04    0.16
   1  -9   3   -0.08    0.19
   1  -9   3    0.09    0.12
   1  -9   3    0.15    0.10
   1  -9   3   -0.04    0.17
  -2   9  -3   -0.04    0.24
  -2   9  -3   -0.09    0.15
  -2   9  -3   -0.19    0.19
   2  -9   3    0.02    0.12
   2  -9   3    0.06    0.10
   2  -9   3   -0.21    0.15
   2  -9   3   -0.11    0.16
  -3   9  -3    7.37    0.61
  -3   9  -3    8.36    0.48
  -3   9  -3    8.42    0.79
   3  -9   3    8.30    0.47
   3  -9   3    7.29    0.43
   3  -9   3    8.59    0.50
  -4   9  -3    2.16    0.38
  -4   9  -3    2.16    0.31
  -4   9  -3    1.78    0.45
   4  -9   3    2.37    0.33
   4  -9   3    2.43    0.31
   4  -9   3    2.23    0.29
  -5   9  -3   13.46    1.06
  -5   9  -3   12.89    0.79
  -5   9  -3   12.90    0.61
   5  -9   3   13.18    0.58
   5  -9   3   12.72    0.58
   5  -9   3   14.38    0.64
  -6   9  -3   17.02    0.72
  -6   9  -3   16.78    1.15
  -6   9  -3   18.18    0.98
   6  -9   3   18.07    0.75
   6  -9   3   16.87    0.68
  -7   9  -3    1.36    0.38
  -7   9  -3    0.75    0.43
  -7   9  -3    0.87    0.26
   7  -9   3    1.19    0.28
   7  -9   3    0.95    0.26
  -8   9  -3    0.16    0.41
  -8   9  -3    0.28    0.31
  -8   9  -3    0.35    0.23
   8  -9   3    0.58    0.23
   8  -9   3    0.67    0.27
   8  -9   3    0.49    0.21
  -9   9  -3    0.11    0.43
  -9   9  -3    0.75    0.35
   9  -9   3    0.52    0.23
   9  -9   3    0.65    0.27
   9  -9   3    0.07    0.20
 -10   9  -3   -0.38    0.43
 -10   9  -3    0.22    0.32
  10  -9   3    0.21    0.24
  10  -9   3    0.18    0.24
  10  -9   3    0.37    0.27
 -11   9  -3    0.52    0.36
 -11   9  -3   -0.54    0.45
  11  -9   3    0.00    0.20
  11  -9   3    0.33    0.31
  11  -9   3    0.17    0.33
 -12   9  -3   -0.95    0.48
 -12   9  -3    0.53    0.37
  12  -9   3    0.31    0.31
  12  -9   3    0.31    0.29
 -13   9  -3    0.36    0.39
   8   8  -3    0.23    0.36
   8   8  -3   -0.26    0.27
  -8  -8   3   -0.59    0.27
   7   8  -3    1.75    0.47
   7   8  -3    1.15    0.38
   7   8  -3    0.50    0.31
  -7  -8   3    0.03    0.39
  -7  -8   3    0.68    0.39
   6   8  -3    1.01    0.33
   6   8  -3    1.20    0.37
   6   8  -3    1.42    0.39
  -6  -8   3    0.93    0.42
  -6  -8   3    1.56    0.41
   5   8  -3    1.77    0.40
   5   8  -3    1.75    0.34
   5   8  -3    1.46    0.44
  -5  -8   3    1.48    0.46
  -5  -8   3    1.82    0.38
   4   8  -3    0.24    0.23
   4   8  -3    0.52    0.35
   4   8  -3    0.50    0.22
  -4  -8   3    1.21    0.34
  -4  -8   3    1.37    0.40
   3   8  -3    0.55    0.34
   3   8  -3    0.51    0.25
   3   8  -3    0.51    0.21
  -3  -8   3    0.63    0.27
  -3  -8   3    0.09    0.28
   2   8  -3    0.54    0.23
   2   8  -3    0.60    0.20
   2   8  -3    0.54    0.27
  -2  -8   3    0.28    0.21
  -2  -8   3    0.13    0.20
   1   8  -3    0.00    0.26
   1   8  -3   -0.01    0.10
   1   8  -3   -0.14    0.15
  -1  -8   3   -0.02    0.17
  -1  -8   3    0.11    0.11
  -1  -8   3   -0.04    0.11
  -1  -8   3    0.06    0.07
  -1  -8   3   -0.28    0.19
   0   8  -3    0.26    0.18
   0   8  -3    0.31    0.26
   0   8  -3    0.50    0.19
   0   8  -3    0.81    0.21
   0  -8   3    0.57    0.13
   0  -8   3    0.45    0.13
   0  -8   3    0.20    0.19
   0  -8   3    0.59    0.20
  -1   8  -3   -0.04    0.21
  -1   8  -3   -0.03    0.17
  -1   8  -3   -0.04    0.13
  -1   8  -3    0.01    0.05
   1  -8   3   -0.07    0.08
   1  -8   3    0.12    0.12
   1  -8   3   -0.06    0.15
   1  -8   3    0.15    0.16
   1  -8   3   -0.13    0.08
  -2   8  -3    1.95    0.35
  -2   8  -3    2.74    0.30
  -2   8  -3    2.07    0.34
  -2   8  -3    2.47    0.29
  -2   8  -3    2.60    0.16
   2  -8   3    2.46    0.30
   2  -8   3    3.00    0.19
   2  -8   3    2.61    0.30
  -3   8  -3    1.78    0.26
  -3   8  -3    1.52    0.29
  -3   8  -3    1.37    0.34
  -3   8  -3    1.94    0.23
   3  -8   3    1.77    0.25
   3  -8   3    2.22    0.25
   3  -8   3    1.82    0.26
  -4   8  -3    5.32    0.27
  -4   8  -3    5.41    0.66
  -4   8  -3    5.53    0.53
  -4   8  -3    5.80    0.27
  -4   8  -3    5.36    0.37
   4  -8   3    5.59    0.35
   4  -8   3    6.11    0.39
   4  -8   3    5.23    0.36
   4  -8   3    5.72    0.37
  -5   8  -3    4.73    0.59
  -5   8  -3    5.00    0.39
  -5   8  -3    3.62    0.45
   5  -8   3    4.77    0.39
   5  -8   3    4.81    0.34
   5  -8   3    4.79    0.35
  -6   8  -3    0.98    0.32
  -6   8  -3    1.28    0.25
  -6   8  -3    1.05    0.29
   6  -8   3    1.60    0.27
   6  -8   3    1.40    0.23
  -7   8  -3    0.87    0.37
  -7   8  -3    0.86    0.28
  -7   8  -3    0.25    0.20
   7  -8   3    0.84    0.23
   7  -8   3    0.12    0.20
  -8   8  -3    0.50    0.24
  -8   8  -3   -0.02    0.26
  -8   8  -3    0.39    0.30
   8  -8   3    0.41    0.20
   8  -8   3    0.70    0.26
   8  -8   3    0.34    0.22
  -9   8  -3    0.10    0.39
  -9   8  -3    0.88    0.34
   9  -8   3    0.49    0.29
   9  -8   3    0.85    0.25
   9  -8   3    0.69    0.26
 -10   8  -3   -0.18    0.41
 -10   8  -3    0.43    0.31
  10  -8   3   -0.26    0.24
  10  -8   3   -0.05    0.21
  10  -8   3    0.06    0.19
 -11   8  -3   -0.20    0.44
  11  -8   3    0.27    0.24
  11  -8   3    0.19    0.22
  11  -8   3   -0.04    0.24
 -12   8  -3   -0.84    0.44
  12  -8   3   -0.04    0.31
  12  -8   3   -0.28    0.26
   9   7  -3   -0.38    0.29
   9   7  -3    0.00    0.35
  -9  -7   3   -0.14    0.39
   8   7  -3   -0.22    0.27
   8   7  -3    0.48    0.33
  -8  -7   3   -0.06    0.33
  -8  -7   3    0.01    0.28
   7   7  -3    4.65    0.62
   7   7  -3    4.07    0.53
   7   7  -3    4.56    0.51
  -7  -7   3    5.25    0.63
  -7  -7   3    3.25    0.62
   6   7  -3   11.41    0.73
   6   7  -3   11.56    0.69
   6   7  -3   12.33    0.90
  -6  -7   3   11.03    0.74
  -6  -7   3   11.19    1.03
   5   7  -3    5.79    0.49
   5   7  -3    5.97    0.66
   5   7  -3    6.54    0.55
  -5  -7   3    5.07    0.65
  -5  -7   3    6.61    0.55
   4   7  -3    5.43    0.61
   4   7  -3    5.24    0.44
   4   7  -3    5.59    0.48
  -4  -7   3    3.81    0.54
  -4  -7   3    4.85    0.50
   3   7  -3   -0.05    0.15
   3   7  -3    0.19    0.27
   3   7  -3   -0.01    0.15
  -3  -7   3   -0.16    0.11
  -3  -7   3    0.00    0.18
  -3  -7   3   -0.14    0.22
   2   7  -3    0.17    0.16
   2   7  -3    0.07    0.14
   2   7  -3   -0.04    0.18
  -2  -7   3   -0.03    0.20
  -2  -7   3    0.06    0.15
  -2  -7   3    0.05    0.11
   1   7  -3    0.11    0.22
   1   7  -3    0.09    0.14
   1   7  -3   -0.14    0.12
  -1  -7   3    0.08    0.15
  -1  -7   3   -0.01    0.11
  -1  -7   3    0.04    0.18
  -1  -7   3    0.01    0.07
  -1  -7   3    0.08    0.10
   0   7  -3    3.02    0.28
   0   7  -3    3.07    0.39
   0   7  -3    3.27    0.36
   0   7  -3    3.04    0.28
   0  -7   3    3.37    0.32
   0  -7   3    3.41    0.39
   0  -7   3    3.17    0.21
   0  -7   3    3.51    0.30
   0  -7   3    3.56    0.22
  -1   7  -3    7.45    0.22
  -1   7  -3    7.49    0.39
  -1   7  -3    7.43    0.55
  -1   7  -3    7.31    0.52
  -1   7  -3    8.12    0.55
   1  -7   3    7.20    0.38
   1  -7   3    8.57    0.42
   1  -7   3    7.93    0.41
   1  -7   3    8.26    0.59
   1  -7   3    8.00    0.31
   1  -7   3    7.97    0.36
  -2   7  -3   16.28    0.63
  -2   7  -3   15.03    0.73
  -2   7  -3   15.91    0.84
  -2   7  -3   15.76    0.56
   2  -7   3   15.27    0.56
   2  -7   3   15.92    0.44
   2  -7   3   14.99    0.55
   2  -7   3   15.80    0.56
  -3   7  -3    6.98    0.29
  -3   7  -3    7.26    0.37
  -3   7  -3    7.38    0.35
  -3   7  -3    7.26    0.61
  -3   7  -3    7.18    0.52
   3  -7   3    7.55    0.38
   3  -7   3    7.03    0.36
   3  -7   3    7.12    0.38
   3  -7   3    6.58    0.34
  -4   7  -3    0.60    0.22
  -4   7  -3    0.38    0.20
  -4   7  -3    0.55    0.16
  -4   7  -3    0.67    0.13
  -4   7  -3    0.64    0.07
   4  -7   3    0.63    0.16
   4  -7   3    0.60    0.16
   4  -7   3    0.78    0.16
   4  -7   3    0.65    0.15
  -5   7  -3    6.24    0.52
  -5   7  -3    5.71    0.64
  -5   7  -3    6.03    0.36
   5  -7   3    6.40    0.37
   5  -7   3    5.77    0.34
   5  -7   3    5.81    0.36
  -6   7  -3    0.41    0.23
  -6   7  -3    0.67    0.22
  -6   7  -3    0.49    0.18
   6  -7   3    0.46    0.18
   6  -7   3    0.48    0.15
   6  -7   3    0.52    0.18
  -7   7  -3   -0.29    0.13
  -7   7  -3    0.22    0.19
  -7   7  -3   -0.03    0.20
   7  -7   3    0.10    0.17
   7  -7   3    0.11    0.15
  -8   7  -3    1.83    0.46
  -8   7  -3    2.03    0.32
   8  -7   3    1.93    0.36
   8  -7   3    2.09    0.33
   8  -7   3    2.57    0.32
  -9   7  -3    1.08    0.27
  -9   7  -3    0.95    0.42
   9  -7   3    1.00    0.28
   9  -7   3    1.57    0.29
   9  -7   3    1.00    0.27
 -10   7  -3    0.05    0.28
  10  -7   3    0.13    0.22
  10  -7   3   -0.11    0.22
  10  -7   3    0.11    0.26
 -11   7  -3    0.69    0.47
  11  -7   3    0.98    0.34
  11  -7   3    0.90    0.30
 -12   7  -3    0.08    0.37
  12  -7   3    0.63    0.35
  12  -7   3    0.20    0.32
  13  -7   3    0.34    0.36
  10   6  -3    1.66    0.45
  10   6  -3    1.76    0.48
 -10  -6   3    2.43    0.57
   9   6  -3    1.50    0.43
   9   6  -3    0.26    0.31
  -9  -6   3    1.67    0.47
   8   6  -3    0.31    0.26
   8   6  -3    0.29    0.27
  -8  -6   3    0.09    0.37
  -8  -6   3    0.85    0.36
   7   6  -3    6.94    0.58
   7   6  -3    5.52    0.59
   7   6  -3    7.33    0.71
  -7  -6   3    6.14    0.55
  -7  -6   3    3.91    0.62
   6   6  -3   -0.06    0.22
   6   6  -3    0.34    0.29
   6   6  -3    0.09    0.21
  -6  -6   3    0.04    0.30
  -6  -6   3    0.13    0.24
   5   6  -3    2.86    0.35
   5   6  -3    3.45    0.41
   5   6  -3    2.15    0.41
  -5  -6   3    3.37    0.42
  -5  -6   3    2.04    0.42
  -5  -6   3    3.28    0.28
   4   6  -3    0.05    0.17
   4   6  -3    0.17    0.16
   4   6  -3   -0.06    0.22
  -4  -6   3    0.08    0.17
  -4  -6   3   -0.10    0.11
  -4  -6   3   -0.04    0.17
   3   6  -3    5.13    0.38
   3   6  -3    6.06    0.54
   3   6  -3    5.21    0.38
  -3  -6   3    5.35    0.34
  -3  -6   3    5.56    0.40
  -3  -6   3    5.52    0.58
  -3  -6   3    5.30    0.13
   2   6  -3    3.62    0.31
   2   6  -3    3.39    0.38
   2   6  -3    3.40    0.30
  -2  -6   3    3.43    0.31
  -2  -6   3    3.61    0.28
  -2  -6   3    3.67    0.41
   1   6  -3    1.33    0.20
   1   6  -3    1.54    0.26
   1   6  -3    1.86    0.23
  -1  -6   3    1.65    0.13
  -1  -6   3    1.64    0.23
  -1  -6   3    1.57    0.21
  -1  -6   3    1.48    0.22
  -1  -6   3    1.33    0.25
   0   6  -3    9.05    0.55
   0   6  -3    8.84    0.40
   0   6  -3    9.54    0.46
   0   6  -3    9.45    0.53
   0  -6   3    9.32    0.49
   0  -6   3    9.57    0.41
   0  -6   3    9.53    0.33
   0  -6   3    9.63    0.42
   0  -6   3    9.29    0.33
   0  -6   3    9.36    0.54
  -1   6  -3    0.00    0.06
  -1   6  -3    0.16    0.14
  -1   6  -3   -0.03    0.10
  -1   6  -3    0.18    0.12
  -1   6  -3    0.01    0.11
   1  -6   3    0.07    0.11
   1  -6   3    0.04    0.10
   1  -6   3    0.10    0.12
   1  -6   3    0.16    0.11
   1  -6   3   -0.13    0.08
   1  -6   3    0.12    0.07
  -2   6  -3    0.86    0.22
  -2   6  -3    1.30    0.14
  -2   6  -3    0.89    0.14
  -2   6  -3    1.01    0.22
  -2   6  -3    1.09    0.17
   2  -6   3    1.18    0.17
   2  -6   3    1.28    0.15
   2  -6   3    0.96    0.23
   2  -6   3    1.29    0.18
   2  -6   3    1.07    0.16
   2  -6   3    1.17    0.16
  -3   6  -3    1.67    0.27
  -3   6  -3    1.44    0.16
  -3   6  -3    2.05    0.16
  -3   6  -3    1.96    0.21
  -3   6  -3    1.42    0.27
   3  -6   3    1.89    0.20
   3  -6   3    1.94    0.17
   3  -6   3    1.82    0.21
   3  -6   3    2.22    0.23
  -4   6  -3    0.21    0.13
  -4   6  -3    0.13    0.11
  -4   6  -3    0.03    0.16
  -4   6  -3    0.07    0.09
   4  -6   3    0.16    0.11
   4  -6   3    0.14    0.10
   4  -6   3    0.08    0.10
   4  -6   3    0.08    0.10
  -5   6  -3   10.33    0.61
  -5   6  -3    9.81    0.71
  -5   6  -3    9.91    0.42
  -5   6  -3   10.03    0.40
   5  -6   3    9.79    0.44
   5  -6   3    9.93    0.41
   5  -6   3   10.13    0.43
  -6   6  -3    5.59    0.58
  -6   6  -3    5.33    0.34
   6  -6   3    5.89    0.37
   6  -6   3    4.86    0.33
   6  -6   3    5.13    0.33
  -7   6  -3    2.78    0.48
  -7   6  -3    2.99    0.32
   7  -6   3    3.31    0.30
   7  -6   3    3.68    0.41
   7  -6   3    3.18    0.30
   7  -6   3    3.20    0.34
  -8   6  -3    0.86    0.35
  -8   6  -3    0.98    0.26
   8  -6   3    1.81    0.34
   8  -6   3    1.31    0.25
   8  -6   3    1.41    0.29
  -9   6  -3    0.25    0.32
  -9   6  -3    0.11    0.22
   9  -6   3    0.10    0.17
   9  -6   3    0.13    0.18
   9  -6   3    0.30    0.23
   9  -6   3    0.27    0.19
 -10   6  -3    0.04    0.24
  10  -6   3    0.25    0.25
  10  -6   3    0.13    0.19
  10  -6   3    0.10    0.22
 -11   6  -3    0.73    0.39
  11  -6   3    0.61    0.29
  11  -6   3    0.58    0.27
  11  -6   3    0.94    0.34
 -12   6  -3    0.45    0.37
  12  -6   3    0.32    0.25
  12  -6   3    0.03    0.29
 -13   6  -3    0.29    0.41
  13  -6   3    0.95    0.41
  11   5  -3    0.93    0.42
  10   5  -3    0.74    0.38
  10   5  -3    0.25    0.33
 -10  -5   3    0.66    0.41
   9   5  -3    0.09    0.29
   9   5  -3    0.01    0.28
  -9  -5   3   -0.03    0.33
   8   5  -3    0.33    0.30
   8   5  -3    0.30    0.26
  -8  -5   3    0.48    0.33
  -8  -5   3    0.14    0.33
   7   5  -3    1.28    0.33
   7   5  -3    1.25    0.30
   7   5  -3    1.12    0.35
  -7  -5   3    1.23    0.35
  -7  -5   3    0.51    0.34
   6   5  -3    0.28    0.21
   6   5  -3   -0.04    0.23
   6   5  -3   -0.06    0.18
  -6  -5   3    0.03    0.10
  -6  -5   3   -0.26    0.23
  -6  -5   3   -0.14    0.20
   5   5  -3    3.77    0.39
   5   5  -3    3.09    0.34
   5   5  -3    3.36    0.43
  -5  -5   3    2.87    0.44
  -5  -5   3    3.60    0.27
  -5  -5   3    3.78    0.41
   4   5  -3    0.98    0.23
   4   5  -3    0.68    0.25
   4   5  -3    0.85    0.18
  -4  -5   3    0.78    0.13
  -4  -5   3    0.74    0.27
  -4  -5   3    1.05    0.22
   3   5  -3    5.31    0.36
   3   5  -3    5.03    0.45
   3   5  -3    4.72    0.34
  -3  -5   3    5.32    0.36
  -3  -5   3    5.30    0.48
  -3  -5   3    5.24    0.28
   2   5  -3   15.41    0.68
   2   5  -3   16.11    0.57
   2   5  -3   15.91    0.59
  -2  -5   3   16.77    0.57
  -2  -5   3   16.07    0.78
  -2  -5   3   15.32    0.30
  -2  -5   3   15.27    0.56
  -2  -5   3   15.56    0.54
   1   5  -3   76.42    2.04
   1   5  -3   73.88    1.56
   1   5  -3   76.65    1.63
   1   5  -3   73.60    1.89
  -1  -5   3   76.06    2.03
  -1  -5   3   75.60    1.41
  -1  -5   3   76.16    1.56
  -1  -5   3   76.02    1.57
  -1  -5   3   76.69    2.11
   0   5  -3   12.06    0.55
   0   5  -3   11.83    0.43
   0   5  -3   12.67    0.58
   0   5  -3   12.58    0.57
   0   5  -3   12.50    0.27
   0  -5   3   12.25    0.43
   0  -5   3   12.71    0.44
   0  -5   3   11.27    0.37
   0  -5   3   11.98    0.38
   0  -5   3   11.81    0.52
  -1   5  -3   91.30    1.75
  -1   5  -3   93.29    2.29
  -1   5  -3   89.88    2.18
  -1   5  -3   92.48    2.55
  -1   5  -3   93.15    1.58
  -1   5  -3   95.62    1.84
  -1   5  -3   90.67    1.48
   1  -5   3   91.89    1.74
   1  -5   3   91.30    1.76
   1  -5   3   91.22    1.76
   1  -5   3   88.57    1.58
   1  -5   3   90.01    1.79
   1  -5   3   93.47    2.55
  -2   5  -3    6.99    0.30
  -2   5  -3    6.72    0.26
  -2   5  -3    6.58    0.28
  -2   5  -3    6.40    0.29
  -2   5  -3    6.30    0.45
  -2   5  -3    6.79    0.31
  -2   5  -3    6.85    0.38
  -2   5  -3    6.74    0.40
   2  -5   3    6.90    0.26
   2  -5   3    6.48    0.31
   2  -5   3    6.47    0.32
   2  -5   3    6.14    0.28
   2  -5   3    6.16    0.26
   2  -5   3    6.95    0.45
   2  -5   3    6.43    0.29
  -3   5  -3    5.61    0.38
  -3   5  -3    5.31    0.27
  -3   5  -3    5.81    0.25
  -3   5  -3    5.57    0.31
  -3   5  -3    5.59    0.46
  -3   5  -3    5.81    0.23
   3  -5   3    5.41    0.30
   3  -5   3    5.78    0.29
   3  -5   3    5.34    0.27
   3  -5   3    5.61    0.24
   3  -5   3    5.41    0.26
  -4   5  -3    4.88    0.28
  -4   5  -3    4.50    0.26
  -4   5  -3    4.63    0.24
  -4   5  -3    4.54    0.24
  -4   5  -3    4.22    0.42
   4  -5   3    4.44    0.26
   4  -5   3    4.68    0.30
   4  -5   3    4.66    0.24
   4  -5   3    4.76    0.27
  -5   5  -3    0.41    0.18
  -5   5  -3    0.32    0.12
  -5   5  -3    0.32    0.13
  -5   5  -3    0.46    0.12
   5  -5   3    0.62    0.13
   5  -5   3    0.35    0.17
   5  -5   3    0.63    0.15
   5  -5   3    0.60    0.14
  -6   5  -3    0.01    0.10
  -6   5  -3    0.18    0.14
  -6   5  -3    0.07    0.06
  -6   5  -3    0.00    0.19
   6  -5   3    0.14    0.13
   6  -5   3    0.01    0.11
   6  -5   3   -0.04    0.11
   6  -5   3   -0.07    0.10
   6  -5   3    0.08    0.11
  -7   5  -3    8.81    0.79
  -7   5  -3    7.53    0.36
  -7   5  -3    7.96    0.44
  -7   5  -3    8.50    0.39
   7  -5   3    8.19    0.49
   7  -5   3    8.58    0.46
   7  -5   3    8.39    0.44
   7  -5   3    7.95    0.37
   7  -5   3    8.51    0.44
   7  -5   3    7.96    0.42
  -8   5  -3    0.08    0.19
  -8   5  -3    0.02    0.18
   8  -5   3    0.06    0.18
   8  -5   3    0.12    0.19
   8  -5   3    0.22    0.19
   8  -5   3    0.18    0.15
  -9   5  -3    7.21    0.51
  -9   5  -3    8.54    0.91
   9  -5   3    7.79    0.54
   9  -5   3    7.10    0.56
   9  -5   3    8.05    0.48
 -10   5  -3    0.07    0.34
 -10   5  -3   -0.21    0.22
  10  -5   3   -0.04    0.22
  10  -5   3    0.50    0.24
  10  -5   3    0.14    0.22
 -11   5  -3    0.73    0.43
  11  -5   3    0.80    0.32
  11  -5   3    0.99    0.30
  11  -5   3    0.99    0.31
 -12   5  -3    0.85    0.41
  12  -5   3    1.19    0.38
  12  -5   3    1.04    0.37
 -13   5  -3    0.50    0.51
  13  -5   3    0.30    0.33
  11   4  -3   -0.06    0.31
  11   4  -3   -0.02    0.34
 -11  -4   3    1.07    0.46
  10   4  -3   -0.20    0.28
  10   4  -3    0.35    0.33
 -10  -4   3   -0.49    0.32
   9   4  -3    0.32    0.29
   9   4  -3    0.68    0.33
  -9  -4   3    0.50    0.35
   8   4  -3    1.10    0.32
   8   4  -3    2.37    0.41
  -8  -4   3    1.57    0.39
  -8  -4   3    1.66    0.37
   7   4  -3   -0.11    0.20
   7   4  -3   -0.13    0.17
  -7  -4   3   -0.12    0.21
  -7  -4   3   -0.05    0.12
  -7  -4   3   -0.23    0.15
   6   4  -3    0.05    0.12
   6   4  -3   -0.21    0.18
   6   4  -3    0.43    0.21
  -6  -4   3    0.08    0.10
  -6  -4   3   -0.01    0.16
  -6  -4   3   -0.20    0.12
   5   4  -3    4.32    0.37
   5   4  -3    4.17    0.39
   5   4  -3    3.59    0.34
  -5  -4   3    4.02    0.34
  -5  -4   3    3.97    0.28
  -5  -4   3    2.87    0.41
   4   4  -3    9.73    0.48
   4   4  -3    9.93    0.47
   4   4  -3   10.03    0.57
  -4  -4   3    9.51    0.47
  -4  -4   3   10.06    0.64
  -4  -4   3    9.21    0.39
   3   4  -3   31.89    0.87
   3   4  -3   33.01    0.90
   3   4  -3   32.72    1.04
  -3  -4   3   30.67    0.86
  -3  -4   3   33.17    0.88
  -3  -4   3   32.38    1.19
  -3  -4   3   32.49    0.89
   2   4  -3    8.59    0.37
   2   4  -3    8.52    0.40
   2   4  -3    8.32    0.46
  -2  -4   3    8.46    0.36
  -2  -4   3    7.74    0.36
  -2  -4   3    8.41    0.50
  -2  -4   3    8.17    0.29
   1   4  -3   54.37    1.14
   1   4  -3   54.73    1.40
   1   4  -3   56.78    1.57
   1   4  -3   53.69    1.14
   1   4  -3   55.22    1.46
   1   4  -3   55.94    1.22
  -1  -4   3   56.07    1.15
  -1  -4   3   54.44    1.15
  -1  -4   3   54.44    1.05
  -1  -4   3   54.93    1.40
  -1  -4   3   53.81    1.56
  -1  -4   3   53.99    0.89
  -1  -4   3   54.21    1.45
   0   4  -3   35.41    0.77
   0   4  -3   34.86    0.77
   0   4  -3   36.57    1.01
   0   4  -3   35.60    0.63
   0   4  -3   35.92    1.05
   0   4  -3   35.26    1.05
   0  -4   3   35.08    0.76
   0  -4   3   34.60    0.98
   0  -4   3   34.65    0.78
   0  -4   3   34.40    0.79
   0  -4   3   34.73    0.72
   0  -4   3   35.34    0.78
   0  -4   3   34.70    1.04
  -1   4  -3   10.81    0.33
  -1   4  -3   11.34    0.33
  -1   4  -3   11.20    0.51
  -1   4  -3   11.88    0.34
  -1   4  -3   11.15    0.48
  -1   4  -3   11.79    0.38
  -1   4  -3   11.72    0.44
  -1   4  -3   11.52    0.29
   1  -4   3   11.04    0.37
   1  -4   3   11.80    0.39
   1  -4   3   11.75    0.34
   1  -4   3   10.70    0.32
   1  -4   3   11.90    0.48
   1  -4   3   11.10    0.34
   1  -4   3   11.72    0.51
  -2   4  -3    5.72    0.26
  -2   4  -3    5.92    0.23
  -2   4  -3    5.99    0.36
  -2   4  -3    6.05    0.27
  -2   4  -3    5.54    0.38
  -2   4  -3    5.37    0.22
  -2   4  -3    5.74    0.23
   2  -4   3    5.65    0.28
   2  -4   3    5.81    0.27
   2  -4   3    5.86    0.20
   2  -4   3    5.92    0.24
   2  -4   3    5.78    0.23
   2  -4   3    6.19    0.40
  -3   4  -3    2.77    0.21
  -3   4  -3    2.64    0.17
  -3   4  -3    2.82    0.20
  -3   4  -3    2.77    0.20
  -3   4  -3    2.52    0.17
  -3   4  -3    2.88    0.33
  -3   4  -3    2.50    0.15
  -3   4  -3    2.55    0.15
   3  -4   3    2.73    0.18
   3  -4   3    2.72    0.23
   3  -4   3    2.29    0.17
   3  -4   3    2.51    0.30
   3  -4   3    2.32    0.18
   3  -4   3    2.50    0.15
  -4   4  -3    5.40    0.25
  -4   4  -3    5.72    0.23
  -4   4  -3    5.44    0.26
  -4   4  -3    5.44    0.27
  -4   4  -3    5.02    0.44
   4  -4   3    4.95    0.30
   4  -4   3    5.24    0.26
   4  -4   3    5.31    0.24
   4  -4   3    5.13    0.26
   4  -4   3    5.27    0.29
  -5   4  -3   16.18    0.53
  -5   4  -3   15.88    0.51
  -5   4  -3   16.31    0.48
  -5   4  -3   15.47    0.86
  -5   4  -3   15.43    0.51
   5  -4   3   16.52    0.53
   5  -4   3   15.60    0.51
   5  -4   3   15.39    0.59
   5  -4   3   16.26    0.54
   5  -4   3   16.20    0.52
  -6   4  -3    0.97    0.13
  -6   4  -3    0.83    0.24
  -6   4  -3    0.87    0.15
  -6   4  -3    1.13    0.20
   6  -4   3    0.86    0.14
   6  -4   3    1.06    0.18
   6  -4   3    1.28    0.23
   6  -4   3    1.06    0.19
   6  -4   3    1.14    0.19
  -7   4  -3    1.53    0.21
  -7   4  -3    1.77    0.34
  -7   4  -3    1.95    0.27
  -7   4  -3    1.67    0.16
   7  -4   3    1.94    0.28
   7  -4   3    1.90    0.25
   7  -4   3    1.46    0.20
   7  -4   3    2.24    0.27
  -8   4  -3    1.25    0.26
  -8   4  -3    1.53    0.39
  -8   4  -3    1.26    0.23
   8  -4   3    1.68    0.26
   8  -4   3    2.08    0.32
   8  -4   3    2.14    0.33
  -9   4  -3    2.92    0.53
  -9   4  -3    4.33    0.46
  -9   4  -3    4.78    0.44
   9  -4   3    4.61    0.41
   9  -4   3    4.36    0.48
   9  -4   3    4.64    0.43
 -10   4  -3    0.04    0.24
 -10   4  -3   -0.15    0.23
 -10   4  -3    0.00    0.20
  10  -4   3    0.29    0.21
  10  -4   3   -0.15    0.21
  10  -4   3    0.33    0.25
 -11   4  -3    0.21    0.37
  11  -4   3    0.14    0.26
  11  -4   3    0.25    0.27
  11  -4   3   -0.10    0.18
 -12   4  -3    0.51    0.36
  12  -4   3    0.64    0.31
  12  -4   3    0.42    0.28
 -13   4  -3   -0.08    0.42
  13  -4   3    0.28    0.37
  12   3  -3   -0.25    0.34
 -12  -3   3   -0.57    0.37
  11   3  -3    0.66    0.40
  11   3  -3    0.13    0.32
 -11  -3   3    0.35    0.38
  10   3  -3   -0.41    0.25
  10   3  -3    0.10    0.28
 -10  -3   3    0.10    0.34
   9   3  -3    4.63    0.51
   9   3  -3    4.75    0.54
  -9  -3   3    4.87    0.58
   8   3  -3   -0.09    0.21
   8   3  -3   -0.10    0.22
   8   3  -3    0.00    0.12
  -8  -3   3   -0.20    0.23
  -8  -3   3   -0.08    0.14
   7   3  -3    1.22    0.27
   7   3  -3    0.81    0.13
   7   3  -3    0.96    0.26
  -7  -3   3    0.66    0.18
  -7  -3   3    0.40    0.29
  -7  -3   3    1.04    0.29
   6   3  -3    2.25    0.31
   6   3  -3    2.49    0.32
   6   3  -3    2.28    0.16
   6   3  -3    1.92    0.32
  -6  -3   3    1.74    0.32
  -6  -3   3    2.07    0.30
  -6  -3   3    2.43    0.27
   5   3  -3   -0.21    0.13
   5   3  -3   -0.26    0.12
   5   3  -3   -0.01    0.13
  -5  -3   3    0.00    0.07
  -5  -3   3   -0.19    0.13
  -5  -3   3   -0.01    0.17
   4   3  -3   -0.07    0.07
   4   3  -3   -0.12    0.11
   4   3  -3    0.05    0.11
  -4  -3   3    0.03    0.12
  -4  -3   3    0.02    0.15
  -4  -3   3    0.06    0.06
   3   3  -3    3.99    0.26
   3   3  -3    3.76    0.31
   3   3  -3    3.86    0.26
  -3  -3   3    3.78    0.17
  -3  -3   3    3.70    0.26
  -3  -3   3    3.99    0.28
  -3  -3   3    4.00    0.26
  -3  -3   3    3.79    0.27
  -3  -3   3    3.60    0.34
   2   3  -3    3.87    0.25
   2   3  -3    4.06    0.23
   2   3  -3    4.25    0.32
   2   3  -3    4.17    0.14
   2   3  -3    4.49    0.30
   2   3  -3    4.34    0.24
  -2  -3   3    4.29    0.26
  -2  -3   3    4.13    0.23
  -2  -3   3    4.44    0.24
  -2  -3   3    4.20    0.24
   1   3  -3   37.57    0.81
   1   3  -3   38.96    0.81
   1   3  -3   38.87    0.77
   1   3  -3   38.79    0.89
   1   3  -3   39.37    1.14
   1   3  -3   39.44    0.99
   1   3  -3   39.17    1.01
  -1  -3   3   38.36    0.67
  -1  -3   3   38.03    0.99
  -1  -3   3   37.62    0.99
  -1  -3   3   37.36    0.81
  -1  -3   3   38.61    0.81
   0   3  -3   60.92    1.17
   0   3  -3   61.02    1.42
   0   3  -3   59.47    1.12
   0   3  -3   61.21    1.00
   0   3  -3   61.43    1.08
   0   3  -3   60.95    1.12
   0   3  -3   58.99    1.60
   0  -3   3   60.41    1.12
   0  -3   3   59.77    0.99
   0  -3   3   59.82    1.18
   0  -3   3   59.66    1.12
   0  -3   3   59.44    1.14
   0  -3   3   60.29    1.41
   0  -3   3   60.64    1.08
   0  -3   3   59.88    1.61
  -1   3  -3   21.90    0.46
  -1   3  -3   23.62    0.55
  -1   3  -3   22.26    0.50
  -1   3  -3   21.50    0.67
  -1   3  -3   21.78    0.46
  -1   3  -3   23.38    0.78
  -1   3  -3   22.44    0.46
  -1   3  -3   21.81    0.54
  -1   3  -3   21.86    0.55
   1  -3   3   21.87    0.47
   1  -3   3   22.33    0.77
   1  -3   3   21.75    0.49
   1  -3   3   21.70    0.54
   1  -3   3   20.19    0.46
   1  -3   3   21.76    0.56
  -2   3  -3   42.64    1.34
  -2   3  -3   41.50    0.81
  -2   3  -3   41.79    0.89
  -2   3  -3   40.47    0.79
  -2   3  -3   41.13    0.79
  -2   3  -3   41.91    0.87
   2  -3   3   40.70    0.88
   2  -3   3   41.43    0.79
   2  -3   3   41.60    1.33
   2  -3   3   41.83    0.80
   2  -3   3   40.10    0.87
   2  -3   3   41.32    0.80
   2  -3   3   41.35    0.94
  -3   3  -3    3.84    0.18
  -3   3  -3    4.38    0.24
  -3   3  -3    4.21    0.20
  -3   3  -3    3.97    0.34
  -3   3  -3    4.51    0.20
  -3   3  -3    3.88    0.22
  -3   3  -3    4.29    0.18
  -3   3  -3    4.05    0.22
   3  -3   3    3.87    0.25
   3  -3   3    4.25    0.23
   3  -3   3    4.18    0.35
   3  -3   3    3.90    0.19
   3  -3   3    4.13    0.19
   3  -3   3    3.97    0.18
  -4   3  -3   40.06    0.93
  -4   3  -3   38.02    1.08
  -4   3  -3   40.87    0.90
  -4   3  -3   39.85    0.88
  -4   3  -3   39.49    1.45
  -4   3  -3   41.09    0.84
  -4   3  -3   38.82    0.87
   4  -3   3   38.41    0.88
   4  -3   3   41.06    0.91
   4  -3   3   40.81    1.10
   4  -3   3   39.96    0.88
   4  -3   3   40.42    0.94
   4  -3   3   39.80    1.00
  -5   3  -3    8.01    0.59
  -5   3  -3    8.27    0.41
  -5   3  -3    8.17    0.27
  -5   3  -3    8.83    0.36
  -5   3  -3    8.60    0.37
   5  -3   3    7.89    0.38
   5  -3   3    7.42    0.39
   5  -3   3    8.16    0.35
   5  -3   3    7.60    0.36
   5  -3   3    8.00    0.40
  -6   3  -3    5.28    0.38
  -6   3  -3    4.71    0.19
  -6   3  -3    4.56    0.49
  -6   3  -3    4.90    0.31
   6  -3   3    4.66    0.35
   6  -3   3    5.13    0.36
   6  -3   3    4.52    0.29
   6  -3   3    4.79    0.32
   6  -3   3    4.77    0.32
  -7   3  -3    0.07    0.03
  -7   3  -3    0.02    0.15
  -7   3  -3    0.13    0.17
  -7   3  -3    0.11    0.17
   7  -3   3   -0.24    0.14
   7  -3   3   -0.04    0.13
   7  -3   3   -0.12    0.13
   7  -3   3    0.19    0.15
  -8   3  -3   -0.01    0.23
  -8   3  -3    0.38    0.21
  -8   3  -3    0.23    0.20
   8  -3   3    0.18    0.18
   8  -3   3    0.31    0.17
   8  -3   3    0.29    0.20
  -9   3  -3    1.43    0.30
  -9   3  -3    1.21    0.35
  -9   3  -3    1.24    0.29
   9  -3   3    1.40    0.31
   9  -3   3    1.48    0.29
   9  -3   3    1.96    0.33
 -10   3  -3   -0.19    0.23
 -10   3  -3    0.14    0.31
 -10   3  -3    0.19    0.25
  10  -3   3    0.56    0.23
  10  -3   3    0.24    0.25
  10  -3   3    0.34    0.24
 -11   3  -3    1.58    0.52
  11  -3   3    2.04    0.37
  11  -3   3    2.41    0.43
  11  -3   3    2.66    0.44
 -12   3  -3    0.47    0.43
  12  -3   3    0.57    0.34
  12  -3   3    0.99    0.34
  12  -3   3    0.43    0.30
 -13   3  -3   -0.55    0.34
  12   2  -3   -0.03    0.33
  12   2  -3   -0.11    0.33
 -12  -2   3   -0.35    0.34
  11   2  -3   -0.05    0.21
  11   2  -3    0.08    0.31
 -11  -2   3   -0.21    0.32
  10   2  -3   -0.16    0.24
  10   2  -3    0.32    0.30
 -10  -2   3   -0.05    0.30
   9   2  -3    8.57    0.64
   9   2  -3    8.55    0.59
  -9  -2   3    9.97    0.71
  -9  -2   3    9.33    0.67
   8   2  -3    1.53    0.31
   8   2  -3    1.98    0.23
   8   2  -3    1.84    0.22
   8   2  -3    1.61    0.33
  -8  -2   3    1.57    0.29
  -8  -2   3    1.90    0.37
   7   2  -3    0.89    0.25
   7   2  -3    0.58    0.23
   7   2  -3    0.75    0.16
  -7  -2   3    0.82    0.20
  -7  -2   3    0.62    0.24
   6   2  -3    9.94    0.50
   6   2  -3   11.34    0.55
   6   2  -3   10.50    0.45
  -6  -2   3   10.59    0.56
  -6  -2   3    9.66    0.51
   5   2  -3    1.64    0.24
   5   2  -3    1.62    0.23
   5   2  -3    1.37    0.22
  -5  -2   3    1.72    0.21
  -5  -2   3    1.58    0.24
   4   2  -3    0.68    0.15
   4   2  -3    0.53    0.14
   4   2  -3    0.75    0.14
  -4  -2   3    0.56    0.10
  -4  -2   3    0.65    0.15
  -4  -2   3    0.58    0.15
  -4  -2   3    0.71    0.16
   3   2  -3   22.99    0.70
   3   2  -3   22.63    0.65
   3   2  -3   23.29    0.62
   3   2  -3   23.03    0.85
   3   2  -3   22.72    0.62
  -3  -2   3   22.61    0.62
  -3  -2   3   23.21    0.65
  -3  -2   3   23.07    0.64
  -3  -2   3   23.19    0.69
  -3  -2   3   22.66    0.67
  -3  -2   3   22.68    0.62
   2   2  -3    6.30    0.29
   2   2  -3    6.18    0.35
   2   2  -3    6.00    0.25
   2   2  -3    5.99    0.27
   2   2  -3    5.79    0.24
  -2  -2   3    5.82    0.24
  -2  -2   3    5.90    0.26
  -2  -2   3    5.68    0.25
  -2  -2   3    6.04    0.28
  -2  -2   3    5.55    0.24
   1   2  -3   30.18    0.74
   1   2  -3   29.39    0.61
   1   2  -3   28.92    0.61
   1   2  -3   28.94    0.62
   1   2  -3   29.72    0.68
  -1  -2   3   29.64    0.73
  -1  -2   3   30.69    0.63
  -1  -2   3   28.39    0.61
  -1  -2   3   28.35    0.54
  -1  -2   3   29.69    0.68
  -1  -2   3   29.09    0.61
   0   2  -3   60.73    1.10
   0   2  -3   59.90    1.05
   0   2  -3   61.14    1.01
   0   2  -3   61.73    1.06
   0   2  -3   59.45    1.17
   0   2  -3   60.18    1.34
   0   2  -3   59.65    1.05
   0  -2   3   59.02    1.00
   0  -2   3   59.79    1.10
   0  -2   3   61.60    1.08
   0  -2   3   61.21    1.07
   0  -2   3   59.58    1.05
   0  -2   3   59.00    1.17
  -1   2  -3   29.56    0.52
  -1   2  -3   29.15    0.60
  -1   2  -3   29.33    0.95
  -1   2  -3   29.94    0.63
  -1   2  -3   30.46    0.68
  -1   2  -3   28.96    0.52
  -1   2  -3   29.92    0.58
  -1   2  -3   29.10    0.64
   1  -2   3   28.71    0.60
   1  -2   3   29.83    0.64
   1  -2   3   29.67    0.69
   1  -2   3   29.82    0.65
   1  -2   3   28.83    0.52
  -2   2  -3   16.91    0.39
  -2   2  -3   17.07    0.37
  -2   2  -3   17.30    0.46
  -2   2  -3   17.92    0.57
  -2   2  -3   17.18    0.49
  -2   2  -3   16.68    0.46
  -2   2  -3   16.74    0.37
  -2   2  -3   16.37    0.70
   2  -2   3   16.19    0.49
   2  -2   3   17.28    0.38
   2  -2   3   16.87    0.47
  -3   2  -3   33.80    0.75
  -3   2  -3   35.10    0.98
  -3   2  -3   33.99    1.22
  -3   2  -3   34.50    0.79
  -3   2  -3   33.91    0.72
  -3   2  -3   33.04    0.72
   3  -2   3   33.22    0.79
   3  -2   3   33.95    0.98
   3  -2   3   32.42    0.83
   3  -2   3   33.40    0.72
   3  -2   3   34.30    0.73
  -4   2  -3  113.45    2.10
  -4   2  -3  110.19    1.94
  -4   2  -3  108.27    2.04
  -4   2  -3  110.18    2.13
  -4   2  -3  111.87    3.20
  -4   2  -3  111.79    2.72
  -4   2  -3  110.81    2.05
   4  -2   3  104.63    2.19
   4  -2   3  109.60    2.06
   4  -2   3  109.62    2.10
   4  -2   3  111.91    2.05
   4  -2   3  112.62    2.74
  -5   2  -3   49.98    1.12
  -5   2  -3   49.36    1.78
  -5   2  -3   50.59    1.46
   5  -2   3   49.91    1.22
   5  -2   3   47.96    1.45
   5  -2   3   50.52    1.17
   5  -2   3   49.08    1.11
   5  -2   3   50.23    1.14
  -6   2  -3    0.20    0.20
  -6   2  -3    0.56    0.17
  -6   2  -3    0.36    0.15
   6  -2   3    0.71    0.17
   6  -2   3    0.34    0.16
   6  -2   3    0.69    0.16
   6  -2   3    0.45    0.16
  -7   2  -3    0.55    0.20
  -7   2  -3    0.65    0.21
  -7   2  -3    0.40    0.24
   7  -2   3    0.87    0.21
   7  -2   3    0.81    0.21
   7  -2   3    0.71    0.18
  -8   2  -3    0.01    0.17
  -8   2  -3    0.06    0.19
  -8   2  -3   -0.04    0.22
   8  -2   3   -0.16    0.15
   8  -2   3   -0.20    0.15
   8  -2   3   -0.18    0.16
  -9   2  -3    1.95    0.44
  -9   2  -3    1.67    0.37
  -9   2  -3    2.41    0.37
   9  -2   3    2.05    0.34
   9  -2   3    2.37    0.36
   9  -2   3    2.28    0.35
 -10   2  -3    0.00    0.28
 -10   2  -3   -0.23    0.25
 -10   2  -3   -0.18    0.23
  10  -2   3   -0.11    0.20
  10  -2   3   -0.04    0.23
  10  -2   3   -0.13    0.18
 -11   2  -3    0.68    0.35
 -11   2  -3    1.08    0.45
  11  -2   3    2.12    0.42
  11  -2   3    1.80    0.37
  11  -2   3    1.97    0.42
 -12   2  -3    0.06    0.36
  12  -2   3    0.28    0.34
  12  -2   3    0.25    0.27
 -13   2  -3   -0.15    0.38
 -13  -1   3    0.27    0.43
  12   1  -3   -0.08    0.31
  12   1  -3    0.54    0.37
 -12  -1   3   -0.03    0.39
  11   1  -3   -0.06    0.30
  11   1  -3    0.58    0.32
 -11  -1   3    0.10    0.32
  10   1  -3    0.15    0.17
  10   1  -3   -0.04    0.27
  10   1  -3   -0.23    0.15
 -10  -1   3   -0.19    0.23
 -10  -1   3   -0.05    0.27
   9   1  -3   -0.03    0.16
   9   1  -3    0.00    0.11
   9   1  -3   -0.34    0.18
  -9  -1   3   -0.18    0.23
  -9  -1   3    0.02    0.17
   8   1  -3    0.37    0.13
   8   1  -3    0.22    0.21
   8   1  -3    0.12    0.22
  -8  -1   3   -0.07    0.21
  -8  -1   3    0.23    0.17
   7   1  -3    1.87    0.26
   7   1  -3    1.87    0.21
   7   1  -3    2.21    0.32
  -7  -1   3    1.44    0.26
  -7  -1   3    1.72    0.29
   6   1  -3   30.83    0.94
   6   1  -3   31.19    0.84
   6   1  -3   32.69    0.95
  -6  -1   3   31.34    0.94
  -6  -1   3   31.67    1.15
   5   1  -3    1.17    0.22
   5   1  -3    1.54    0.22
   5   1  -3    1.54    0.21
   5   1  -3    1.31    0.21
   5   1  -3    1.07    0.15
  -5  -1   3    1.11    0.18
  -5  -1   3    1.06    0.20
  -5  -1   3    1.53    0.21
   4   1  -3    4.06    0.27
   4   1  -3    4.49    0.29
   4   1  -3    3.89    0.24
   4   1  -3    3.86    0.26
   4   1  -3    4.21    0.33
   4   1  -3    4.02    0.28
  -4  -1   3    4.50    0.28
  -4  -1   3    3.98    0.27
  -4  -1   3    4.11    0.27
  -4  -1   3    4.16    0.29
   3   1  -3    1.34    0.15
   3   1  -3    1.16    0.14
   3   1  -3    0.82    0.13
   3   1  -3    0.98    0.16
   3   1  -3    0.97    0.13
   3   1  -3    1.34    0.14
   3   1  -3    1.38    0.17
   3   1  -3    1.25    0.15
  -3  -1   3    1.07    0.14
  -3  -1   3    1.04    0.13
  -3  -1   3    1.51    0.17
  -3  -1   3    1.08    0.14
  -3  -1   3    1.39    0.16
  -3  -1   3    1.23    0.15
   2   1  -3    1.71    0.14
   2   1  -3    2.12    0.14
   2   1  -3    1.84    0.14
   2   1  -3    1.75    0.13
   2   1  -3    1.92    0.15
   2   1  -3    2.26    0.17
  -2  -1   3    1.96    0.17
  -2  -1   3    1.84    0.14
  -2  -1   3    1.97    0.13
  -2  -1   3    1.61    0.14
  -2  -1   3    2.19    0.14
  -2  -1   3    1.77    0.15
   1   1  -3    3.62    0.14
   1   1  -3    3.69    0.18
   1   1  -3    3.57    0.14
   1   1  -3    3.84    0.15
  -1  -1   3    3.54    0.15
  -1  -1   3    3.63    0.15
  -1  -1   3    3.60    0.15
  -1  -1   3    3.76    0.14
  -1  -1   3    3.75    0.17
  -1  -1   3    3.50    0.14
  -1  -1   3    3.87    0.16
   0   1  -3   44.60    0.77
   0   1  -3   45.72    0.77
   0   1  -3   45.47    0.86
   0   1  -3   44.15    0.84
   0   1  -3   44.95    0.83
   0   1  -3   46.23    0.82
   0   1  -3   46.31    0.80
   0   1  -3   45.09    0.92
   0  -1   3   46.52    0.83
   0  -1   3   45.74    0.82
   0  -1   3   44.65    0.77
   0  -1   3   45.61    0.80
   0  -1   3   44.49    0.86
  -1   1  -3  128.06    2.22
  -1   1  -3  126.25    2.06
  -1   1  -3  129.74    2.01
  -1   1  -3  125.57    2.12
  -1   1  -3  127.06    3.01
  -1   1  -3  127.96    2.33
  -1   1  -3  127.73    2.12
   1  -1   3  128.65    2.01
   1  -1   3  126.54    2.22
   1  -1   3  126.01    2.13
   1  -1   3  126.36    2.33
  -2   1  -3    3.05    0.19
  -2   1  -3    2.92    0.13
  -2   1  -3    3.00    0.14
  -2   1  -3    3.04    0.14
  -2   1  -3    3.34    0.24
   2  -1   3    3.14    0.19
   2  -1   3    2.98    0.19
   2  -1   3    3.04    0.14
   2  -1   3    2.83    0.23
   2  -1   3    3.11    0.14
  -3   1  -3    0.06    0.03
  -3   1  -3    0.03    0.08
  -3   1  -3    0.13    0.08
  -3   1  -3    0.09    0.08
  -3   1  -3   -0.03    0.07
  -3   1  -3    0.00    0.06
   3  -1   3    0.12    0.08
   3  -1   3    0.13    0.09
   3  -1   3    0.11    0.08
   3  -1   3    0.10    0.08
   3  -1   3   -0.03    0.06
  -4   1  -3   46.31    1.63
  -4   1  -3   48.01    1.09
  -4   1  -3   48.30    1.41
  -4   1  -3   48.62    1.04
  -4   1  -3   46.54    1.03
   4  -1   3   46.53    1.04
   4  -1   3   45.74    1.10
   4  -1   3   47.11    1.03
   4  -1   3   45.75    1.39
   4  -1   3   45.21    1.07
  -5   1  -3   -0.05    0.10
  -5   1  -3    0.11    0.12
  -5   1  -3    0.09    0.12
   5  -1   3    0.21    0.12
   5  -1   3    0.06    0.12
   5  -1   3    0.17    0.12
   5  -1   3    0.14    0.12
  -6   1  -3    2.31    0.27
  -6   1  -3    2.12    0.30
  -6   1  -3    3.06    0.42
   6  -1   3    2.73    0.26
   6  -1   3    2.18    0.27
   6  -1   3    2.66    0.29
   6  -1   3    2.58    0.29
  -7   1  -3    0.16    0.22
  -7   1  -3    0.25    0.19
  -7   1  -3    0.13    0.20
   7  -1   3    0.05    0.16
   7  -1   3    0.08    0.15
   7  -1   3    0.13    0.17
  -8   1  -3    0.11    0.22
  -8   1  -3    0.17    0.24
  -8   1  -3   -0.05    0.21
   8  -1   3   -0.03    0.18
   8  -1   3    0.27    0.19
   8  -1   3    0.11    0.20
  -9   1  -3    3.48    0.49
  -9   1  -3    4.79    0.49
  -9   1  -3    6.36    0.76
   9  -1   3    5.84    0.48
   9  -1   3    6.08    0.52
   9  -1   3    4.80    0.43
 -10   1  -3    0.33    0.28
 -10   1  -3    0.15    0.29
 -10   1  -3    0.00    0.29
  10  -1   3    0.20    0.26
  10  -1   3    0.32    0.27
  10  -1   3    0.02    0.20
 -11   1  -3   -0.53    0.27
 -11   1  -3    0.23    0.32
  11  -1   3    0.01    0.25
  11  -1   3   -0.14    0.29
 -12   1  -3    0.02    0.37
  12  -1   3    0.02    0.31
  12  -1   3    0.20    0.28
  13   0  -3   -0.31    0.32
 -13   0   3    0.01    0.41
  12   0  -3    0.16    0.31
  12   0  -3   -0.11    0.28
 -12   0   3   -0.33    0.31
  11   0  -3   -0.24    0.16
  11   0  -3    0.05    0.29
  11   0  -3    0.22    0.23
 -11   0   3   -0.18    0.25
 -11   0   3   -0.48    0.30
  10   0  -3    0.60    0.24
  10   0  -3    1.08    0.23
  10   0  -3    1.66    0.38
 -10   0   3    0.81    0.35
 -10   0   3    0.87    0.32
   9   0  -3    0.59    0.15
   9   0  -3    0.64    0.23
   9   0  -3    0.71    0.27
  -9   0   3    0.24    0.28
  -9   0   3    0.22    0.23
   8   0  -3   10.29    0.57
   8   0  -3   11.17    0.62
   8   0  -3   10.89    0.46
  -8   0   3   11.60    0.63
  -8   0   3   11.72    0.78
   7   0  -3    2.62    0.33
   7   0  -3    2.12    0.27
   7   0  -3    2.49    0.33
   7   0  -3    2.44    0.22
  -7   0   3    1.95    0.30
  -7   0   3    2.02    0.32
   6   0  -3    0.17    0.16
   6   0  -3    0.36    0.14
   6   0  -3    0.32    0.11
   6   0  -3    0.25    0.12
   6   0  -3    0.30    0.15
  -6   0   3    0.24    0.15
  -6   0   3    0.30    0.15
  -6   0   3    0.38    0.14
   5   0  -3    6.33    0.37
   5   0  -3    6.92    0.44
   5   0  -3    7.03    0.40
   5   0  -3    7.00    0.50
   5   0  -3    7.10    0.39
   5   0  -3    6.64    0.32
  -5   0   3    7.06    0.35
  -5   0   3    7.03    0.45
  -5   0   3    6.41    0.37
   4   0  -3  116.23    2.33
   4   0  -3  118.41    3.15
   4   0  -3  117.36    2.28
   4   0  -3  115.23    2.24
   4   0  -3  123.45    2.95
   4   0  -3  117.17    2.23
   4   0  -3  115.97    2.24
  -4   0   3  121.58    2.25
  -4   0   3  120.96    2.34
  -4   0   3  119.82    2.48
  -4   0   3  118.53    2.25
  -4   0   3  115.88    3.15
  -4   0   3  117.41    2.24
   3   0  -3    8.05    0.41
   3   0  -3    8.62    0.31
   3   0  -3    7.98    0.31
   3   0  -3    8.08    0.33
   3   0  -3    8.32    0.32
   3   0  -3    8.21    0.33
  -3   0   3    8.43    0.42
  -3   0   3    8.26    0.33
  -3   0   3    8.31    0.31
  -3   0   3    7.96    0.27
  -3   0   3    8.16    0.32
  -3   0   3    8.34    0.32
  -3   0   3    8.08    0.32
   2   0  -3  542.85    9.26
   2   0  -3  516.35    9.37
   2   0  -3  541.74   13.63
   2   0  -3  533.27    8.87
   2   0  -3  548.11    8.85
   2   0  -3  527.31    8.86
  -2   0   3  547.26    8.84
  -2   0   3  533.27    8.88
  -2   0   3  545.10    9.28
  -2   0   3  541.30   13.77
  -2   0   3  538.28    9.25
  -2   0   3  551.56    8.88
  -2   0   3  511.89   10.43
   1   0  -3   11.44    0.26
   1   0  -3   11.06    0.28
   1   0  -3   10.93    0.25
   1   0  -3   10.67    0.34
   1   0  -3   11.30    0.29
   1   0  -3   11.38    0.28
   1   0  -3   11.21    0.31
   1   0  -3   10.82    0.28
   1   0  -3   11.17    0.45
  -1   0   3   11.11    0.34
  -1   0   3   11.37    0.29
  -1   0   3   11.02    0.28
  -1   0   3   10.98    0.31
  -1   0   3   11.01    0.29
  -1   0   3   10.62    0.28
  -1   0   3   10.97    0.25
  -1   0   3   11.12    0.25
   0   0  -3  125.71    2.01
   0   0  -3  125.89    2.15
   0   0  -3  127.28    2.11
   0   0  -3  130.27    1.99
   0   0  -3  125.35    2.29
   0   0  -3  125.70    2.15
   0   0  -3  126.37    3.01
   0   0   3  124.25    2.01
   0   0   3  127.83    1.99
   0   0   3  124.57    2.16
   0   0   3  125.52    2.15
   0   0   3  127.30    2.29
   0   0   3  126.06    2.15
  -1   0  -3    8.41    0.29
  -1   0  -3    8.77    0.25
  -1   0  -3    8.24    0.24
  -1   0  -3    8.65    0.40
  -1   0  -3    8.20    0.25
  -1   0  -3    8.72    0.26
   1   0   3    8.30    0.40
   1   0   3    8.70    0.26
   1   0   3    8.43    0.25
   1   0   3    8.41    0.25
   1   0   3    8.71    0.25
  -2   0  -3  287.41    4.68
  -2   0  -3  281.82    4.84
  -2   0  -3  279.50    4.76
  -2   0  -3  284.29    4.95
  -2   0  -3  282.45    4.29
  -2   0  -3  286.47    4.76
  -2   0  -3  283.28    6.48
   2   0   3  281.85    4.85
   2   0   3  281.28    6.48
   2   0   3  281.74    4.76
   2   0   3  276.00    4.76
   2   0   3  274.65    4.95
  -3   0  -3   44.82    0.91
  -3   0  -3   44.02    0.98
  -3   0  -3   45.18    1.35
  -3   0  -3   45.25    0.96
  -3   0  -3   44.08    0.81
  -3   0  -3   40.70    0.94
   3   0   3   43.28    0.82
   3   0   3   44.36    1.34
   3   0   3   42.86    0.96
   3   0   3   45.54    0.97
   3   0   3   42.62    0.99
  -4   0  -3   13.25    0.44
  -4   0  -3   13.15    0.65
  -4   0  -3   13.97    0.46
  -4   0  -3   12.52    0.47
   4   0   3   15.61    0.50
   4   0   3   12.92    0.47
   4   0   3   12.54    0.43
   4   0   3   12.68    0.47
  -5   0  -3    0.36    0.15
  -5   0  -3    0.54    0.19
   5   0   3    0.46    0.16
   5   0   3    0.45    0.14
   5   0   3    0.27    0.13
   5   0   3    0.47    0.15
  -6   0  -3    0.01    0.18
  -6   0  -3   -0.20    0.13
  -6   0  -3    0.00    0.12
   6   0   3   -0.17    0.10
   6   0   3    0.19    0.15
   6   0   3    0.10    0.12
  -7   0  -3    2.82    0.42
  -7   0  -3    3.77    0.40
  -7   0  -3    3.00    0.47
   7   0   3    4.11    0.38
   7   0   3    3.76    0.35
   7   0   3    3.07    0.33
  -8   0  -3    0.15    0.24
  -8   0  -3   -0.24    0.24
  -8   0  -3    0.39    0.24
   8   0   3    0.54    0.22
   8   0   3    0.07    0.16
   8   0   3    0.18    0.17
   8   0   3    0.15    0.20
  -9   0  -3    2.46    0.48
  -9   0  -3    3.36    0.44
  -9   0  -3    5.20    0.71
   9   0   3    3.83    0.37
   9   0   3    3.44    0.44
   9   0   3    4.79    0.51
 -10   0  -3    0.21    0.30
 -10   0  -3   -0.40    0.25
 -10   0  -3    0.22    0.28
  10   0   3   -0.21    0.22
  10   0   3   -0.07    0.24
 -11   0  -3    0.50    0.35
 -11   0  -3    0.07    0.36
  11   0   3    1.17    0.39
  11   0   3    0.99    0.35
 -12   0  -3   -0.80    0.31
 -12   0  -3   -0.19    0.34
  12   0   3   -0.53    0.24
  13  -1  -3    0.42    0.39
  13  -1  -3   -0.13    0.30
 -13   1   3    0.03    0.41
  12  -1  -3    0.53    0.35
  12  -1  -3    0.07    0.29
 -12   1   3    0.21    0.34
 -12   1   3    0.34    0.37
  11  -1  -3   -0.05    0.19
  11  -1  -3    0.29    0.30
 -11   1   3    0.04    0.30
 -11   1   3    0.27    0.29
  10  -1  -3    1.68    0.35
  10  -1  -3    1.59    0.25
  10  -1  -3    1.53    0.35
 -10   1   3    2.08    0.42
 -10   1   3    0.72    0.32
   9  -1  -3    0.14    0.23
   9  -1  -3    0.30    0.24
   9  -1  -3    0.24    0.14
   9  -1  -3   -0.15    0.23
   9  -1  -3    0.15    0.13
  -9   1   3    0.39    0.26
  -9   1   3    0.22    0.26
   8  -1  -3   22.93    0.71
   8  -1  -3   23.55    0.88
   8  -1  -3   21.77    0.86
   8  -1  -3   23.08    0.87
   8  -1  -3   21.55    0.64
  -8   1   3   23.00    1.14
  -8   1   3   23.88    0.89
   7  -1  -3   19.13    0.73
   7  -1  -3   19.50    0.76
   7  -1  -3   18.15    0.61
   7  -1  -3   18.62    0.52
   7  -1  -3   18.57    0.72
  -7   1   3   19.40    0.73
  -7   1   3   19.66    0.97
   6  -1  -3   20.20    0.71
   6  -1  -3   19.93    0.51
   6  -1  -3   20.67    0.71
   6  -1  -3   20.52    0.64
   6  -1  -3   20.03    0.71
  -6   1   3   20.04    0.64
  -6   1   3   20.70    0.71
  -6   1   3   20.64    0.94
   5  -1  -3  334.82    5.91
   5  -1  -3  334.87    8.56
   5  -1  -3  340.17    5.55
   5  -1  -3  340.40    6.03
   5  -1  -3  343.54    7.75
   5  -1  -3  350.49    6.17
   5  -1  -3  330.43    5.87
  -5   1   3  337.27    5.90
  -5   1   3  339.28    6.04
  -5   1   3  336.30    8.57
   4  -1  -3  173.86    2.86
   4  -1  -3  173.11    3.14
   4  -1  -3  179.46    3.17
   4  -1  -3  176.38    4.57
   4  -1  -3  178.41    3.18
   4  -1  -3  174.09    3.24
   4  -1  -3  170.69    3.29
  -4   1   3  176.10    3.25
  -4   1   3  174.24    3.16
  -4   1   3  171.71    4.57
  -4   1   3  175.87    3.15
  -4   1   3  174.26    3.16
  -4   1   3  169.71    3.28
   3  -1  -3    2.80    0.18
   3  -1  -3    2.36    0.18
   3  -1  -3    2.59    0.18
   3  -1  -3    2.52    0.28
   3  -1  -3    2.80    0.20
   3  -1  -3    2.55    0.19
  -3   1   3    2.75    0.20
  -3   1   3    2.35    0.19
  -3   1   3    2.64    0.18
  -3   1   3    2.52    0.20
  -3   1   3    2.33    0.19
  -3   1   3    2.89    0.32
   2  -1  -3    8.84    0.32
   2  -1  -3    9.31    0.31
   2  -1  -3    9.43    0.31
   2  -1  -3    8.49    0.28
   2  -1  -3    9.75    0.48
   2  -1  -3    9.34    0.33
  -2   1   3    8.10    0.17
  -2   1   3    9.30    0.32
  -2   1   3    9.11    0.24
  -2   1   3    9.33    0.33
  -2   1   3    8.97    0.47
  -2   1   3    8.98    0.31
  -2   1   3    9.35    0.29
  -2   1   3    8.77    0.30
   1  -1  -3    4.52    0.19
   1  -1  -3    4.31    0.15
   1  -1  -3    4.34    0.33
   1  -1  -3    3.99    0.21
   1  -1  -3    4.38    0.15
   1  -1  -3    3.97    0.20
   1  -1  -3    4.36    0.20
   1  -1  -3    3.87    0.18
   1  -1  -3    4.25    0.27
  -1   1   3    4.08    0.21
  -1   1   3    4.04    0.19
  -1   1   3    4.47    0.15
  -1   1   3    4.55    0.15
  -1   1   3    4.26    0.18
  -1   1   3    4.16    0.19
   0  -1  -3  133.39    2.11
   0  -1  -3  138.22    2.10
   0  -1  -3  134.62    2.45
   0  -1  -3  131.72    2.35
   0  -1  -3  135.22    2.75
   0  -1  -3  137.10    2.35
   0  -1  -3  133.30    3.22
   0   1   3  128.80    2.10
   0   1   3  133.52    2.45
   0   1   3  136.77    3.23
   0   1   3  130.47    2.34
   0   1   3  132.58    2.35
   0   1   3  133.79    2.75
  -1  -1  -3   32.37    0.63
  -1  -1  -3   31.70    0.57
  -1  -1  -3   31.91    0.71
  -1  -1  -3   32.11    0.86
  -1  -1  -3   32.24    1.02
  -1  -1  -3   30.03    0.70
  -1  -1  -3   32.15    0.73
  -1  -1  -3   31.29    0.71
   1   1   3   31.54    0.62
   1   1   3   31.95    0.87
   1   1   3   32.47    1.02
   1   1   3   32.47    0.71
   1   1   3   31.69    0.72
   1   1   3   32.30    0.72
  -2  -1  -3   22.09    0.82
  -2  -1  -3   20.87    0.55
  -2  -1  -3   21.63    0.49
  -2  -1  -3   20.68    0.56
  -2  -1  -3   21.21    0.47
  -2  -1  -3   20.34    0.50
  -2  -1  -3   20.87    0.56
  -2  -1  -3   22.08    0.72
   2   1   3   21.58    0.82
   2   1   3   21.23    0.57
   2   1   3   20.84    0.50
   2   1   3   20.94    0.46
   2   1   3   20.60    0.56
  -3  -1  -3    0.97    0.13
  -3  -1  -3    1.28    0.16
  -3  -1  -3    0.86    0.09
  -3  -1  -3    0.94    0.12
  -3  -1  -3    1.22    0.17
  -3  -1  -3    0.90    0.18
   3   1   3    1.19    0.17
   3   1   3    1.07    0.12
   3   1   3    1.14    0.11
   3   1   3    0.90    0.16
   3   1   3    1.05    0.15
  -4  -1  -3   18.22    0.61
  -4  -1  -3   18.21    0.85
  -4  -1  -3   18.69    0.56
  -4  -1  -3   19.09    0.54
   4   1   3   18.25    0.61
   4   1   3   18.18    0.57
   4   1   3   18.65    0.54
   4   1   3   18.34    0.43
   4   1   3   18.04    0.60
  -5  -1  -3    2.88    0.31
  -5  -1  -3    2.12    0.33
   5   1   3    2.27    0.28
   5   1   3    2.81    0.25
   5   1   3    2.79    0.12
   5   1   3    2.83    0.26
  -6  -1  -3    0.28    0.23
  -6  -1  -3    0.63    0.20
   6   1   3    0.59    0.17
   6   1   3    0.48    0.20
   6   1   3    0.70    0.18
  -7  -1  -3    6.00    0.69
  -7  -1  -3    7.52    0.51
  -7  -1  -3    7.33    0.72
   7   1   3    6.54    0.41
   7   1   3    6.87    0.46
   7   1   3    6.97    0.49
  -8  -1  -3    0.09    0.28
  -8  -1  -3    0.33    0.27
  -8  -1  -3    0.04    0.23
   8   1   3    0.21    0.19
   8   1   3    0.20    0.17
   8   1   3    0.53    0.26
  -9  -1  -3    0.48    0.36
  -9  -1  -3    0.41    0.31
  -9  -1  -3    0.90    0.35
   9   1   3    1.24    0.29
   9   1   3    1.26    0.34
 -10  -1  -3    0.15    0.35
 -10  -1  -3    0.60    0.36
 -10  -1  -3    1.11    0.38
  10   1   3    0.95    0.34
  10   1   3    0.76    0.35
 -11  -1  -3   -0.50    0.35
 -11  -1  -3   -0.07    0.28
  11   1   3   -0.04    0.32
  11   1   3   -0.17    0.26
 -12  -1  -3   -0.35    0.41
  12   1   3   -0.21    0.29
 -14   2   3   -0.47    0.41
  13  -2  -3    1.16    0.35
 -13   2   3    1.38    0.47
  12  -2  -3    0.38    0.30
  12  -2  -3    0.41    0.32
 -12   2   3   -0.26    0.30
 -12   2   3   -0.21    0.40
  11  -2  -3    0.97    0.34
  11  -2  -3    0.73    0.26
 -11   2   3    0.30    0.35
 -11   2   3    0.71    0.36
  10  -2  -3    0.57    0.18
  10  -2  -3    1.25    0.33
  10  -2  -3    0.77    0.31
  10  -2  -3    1.35    0.35
  10  -2  -3    0.60    0.17
 -10   2   3    0.89    0.32
 -10   2   3    0.21    0.31
   9  -2  -3    0.41    0.27
   9  -2  -3    0.70    0.25
   9  -2  -3    0.29    0.16
   9  -2  -3    0.41    0.14
   9  -2  -3    0.45    0.25
  -9   2   3    0.74    0.26
  -9   2   3    0.24    0.27
   8  -2  -3   80.21    1.97
   8  -2  -3   80.49    1.93
   8  -2  -3   78.84    1.54
   8  -2  -3   79.73    1.90
   8  -2  -3   78.76    1.74
  -8   2   3   80.08    2.66
  -8   2   3   81.26    1.91
   7  -2  -3   22.71    0.70
   7  -2  -3   22.09    0.55
   7  -2  -3   22.26    0.82
   7  -2  -3   23.06    0.81
  -7   2   3   23.26    0.81
  -7   2   3   23.52    1.13
   6  -2  -3   23.41    0.76
   6  -2  -3   24.79    0.88
   6  -2  -3   24.07    0.72
   6  -2  -3   24.75    0.80
   6  -2  -3   25.03    0.53
  -6   2   3   24.52    0.79
  -6   2   3   24.64    1.11
   5  -2  -3   10.55    0.43
   5  -2  -3    9.73    0.42
   5  -2  -3   10.41    0.45
   5  -2  -3    9.80    0.46
  -5   2   3   10.03    0.43
  -5   2   3   10.21    0.62
  -5   2   3    9.92    0.45
   4  -2  -3    1.15    0.22
   4  -2  -3    1.23    0.17
   4  -2  -3    1.44    0.17
   4  -2  -3    1.47    0.18
   4  -2  -3    1.73    0.20
   4  -2  -3    1.43    0.19
  -4   2   3    1.44    0.19
  -4   2   3    1.05    0.21
  -4   2   3    1.21    0.16
  -4   2   3    1.30    0.16
  -4   2   3    1.26    0.19
   3  -2  -3    3.02    0.20
   3  -2  -3    2.88    0.21
   3  -2  -3    2.77    0.20
   3  -2  -3    2.96    0.21
   3  -2  -3    3.10    0.34
   3  -2  -3    3.14    0.23
  -3   2   3    3.22    0.36
  -3   2   3    2.94    0.19
  -3   2   3    2.72    0.22
  -3   2   3    3.14    0.22
  -3   2   3    3.02    0.17
  -3   2   3    2.99    0.21
  -3   2   3    2.76    0.20
   2  -2  -3    0.06    0.06
   2  -2  -3    0.28    0.09
   2  -2  -3    0.31    0.09
   2  -2  -3    0.06    0.07
   2  -2  -3    0.19    0.10
   2  -2  -3    0.06    0.10
   2  -2  -3   -0.01    0.05
   2  -2  -3    0.25    0.15
  -2   2   3    0.06    0.06
  -2   2   3    0.13    0.05
  -2   2   3    0.00    0.08
  -2   2   3    0.24    0.08
  -2   2   3    0.07    0.09
  -2   2   3    0.02    0.10
  -2   2   3    0.11    0.07
   1  -2  -3    2.53    0.18
   1  -2  -3    2.62    0.10
   1  -2  -3    2.52    0.20
   1  -2  -3    2.70    0.18
   1  -2  -3    2.80    0.19
   1  -2  -3    2.86    0.28
   1  -2  -3    2.58    0.23
  -1   2   3    2.35    0.27
  -1   2   3    2.76    0.18
  -1   2   3    2.92    0.12
  -1   2   3    2.77    0.20
  -1   2   3    2.34    0.18
  -1   2   3    2.36    0.18
  -1   2   3    2.74    0.24
   0  -2  -3    0.26    0.11
   0  -2  -3    0.33    0.09
   0  -2  -3    0.16    0.09
   0  -2  -3    0.19    0.08
   0  -2  -3    0.12    0.12
   0  -2  -3    0.15    0.09
   0   2   3    0.12    0.08
   0   2   3    0.19    0.10
   0   2   3    0.17    0.03
   0   2   3    0.20    0.09
   0   2   3    0.24    0.10
   0   2   3    0.31    0.07
   0   2   3    0.10    0.06
  -1  -2  -3   31.99    0.92
  -1  -2  -3   31.28    0.75
  -1  -2  -3   31.14    0.62
  -1  -2  -3   31.80    0.77
  -1  -2  -3   32.67    0.77
  -1  -2  -3   31.57    1.07
   1   2   3   30.86    1.06
   1   2   3   30.96    0.62
   1   2   3   31.03    0.77
   1   2   3   31.64    0.78
   1   2   3   32.13    0.76
   1   2   3   31.59    0.92
   1   2   3   31.02    0.58
  -2  -2  -3   68.67    1.27
  -2  -2  -3   71.35    1.40
  -2  -2  -3   70.47    1.41
  -2  -2  -3   70.70    1.22
  -2  -2  -3   68.19    1.98
  -2  -2  -3   69.84    1.45
   2   2   3   68.60    1.74
   2   2   3   69.48    1.26
   2   2   3   69.14    1.45
   2   2   3   66.23    1.44
   2   2   3   70.05    1.40
  -3  -2  -3    0.02    0.14
  -3  -2  -3    0.04    0.07
  -3  -2  -3    0.06    0.07
  -3  -2  -3    0.17    0.09
  -3  -2  -3    0.13    0.13
   3   2   3    0.09    0.07
   3   2   3    0.06    0.11
   3   2   3    0.07    0.08
   3   2   3    0.11    0.13
  -4  -2  -3   28.81    1.18
  -4  -2  -3   29.57    0.75
  -4  -2  -3   29.30    0.86
  -4  -2  -3   29.58    0.74
   4   2   3   30.74    0.74
   4   2   3   28.87    0.86
   4   2   3   27.78    0.68
  -5  -2  -3   14.57    0.62
  -5  -2  -3   14.00    0.85
   5   2   3   14.86    0.53
   5   2   3   13.41    0.60
   5   2   3   14.37    0.41
  -6  -2  -3   11.04    0.83
  -6  -2  -3   10.79    0.58
   6   2   3   10.50    0.50
   6   2   3   10.01    0.31
   6   2   3   11.30    0.59
  -7  -2  -3   -0.15    0.25
  -7  -2  -3   -0.03    0.21
  -7  -2  -3   -0.02    0.21
   7   2   3   -0.11    0.19
   7   2   3    0.00    0.17
  -8  -2  -3    0.20    0.25
  -8  -2  -3    0.13    0.25
  -8  -2  -3    0.28    0.26
   8   2   3   -0.14    0.18
   8   2   3    0.00    0.23
  -9  -2  -3   -0.20    0.26
  -9  -2  -3   -0.13    0.33
  -9  -2  -3    0.26    0.30
   9   2   3    0.15    0.21
   9   2   3    0.32    0.27
 -10  -2  -3   -0.21    0.31
 -10  -2  -3   -0.16    0.25
 -10  -2  -3    0.21    0.29
  10   2   3    0.12    0.30
  10   2   3    0.04    0.20
 -11  -2  -3   -0.22    0.43
  11   2   3    0.82    0.37
 -14   3   3   -0.04    0.40
  13  -3  -3    0.08    0.31
 -13   3   3    0.07    0.36
  12  -3  -3    3.72    0.54
 -12   3   3    3.78    0.57
  11  -3  -3    1.21    0.37
  11  -3  -3    1.28    0.32
  11  -3  -3    1.16    0.33
 -11   3   3    0.85    0.43
 -11   3   3    1.40    0.38
  10  -3  -3    1.30    0.32
  10  -3  -3    1.85    0.26
  10  -3  -3    2.04    0.36
  10  -3  -3    1.75    0.36
 -10   3   3    1.04    0.41
 -10   3   3    2.35    0.42
   9  -3  -3    0.30    0.25
   9  -3  -3    0.57    0.24
   9  -3  -3    0.38    0.25
   9  -3  -3    0.15    0.11
   9  -3  -3    0.28    0.16
  -9   3   3    0.27    0.28
  -9   3   3   -0.23    0.26
   8  -3  -3    3.00    0.38
   8  -3  -3    2.07    0.18
   8  -3  -3    2.50    0.34
   8  -3  -3    2.07    0.32
   8  -3  -3    2.36    0.27
  -8   3   3    2.08    0.34
  -8   3   3    1.82    0.36
   7  -3  -3    0.29    0.14
   7  -3  -3    0.42    0.21
   7  -3  -3    0.21    0.14
   7  -3  -3    0.46    0.19
   7  -3  -3    0.42    0.16
  -7   3   3    0.30    0.25
  -7   3   3    0.41    0.19
   6  -3  -3    0.03    0.11
   6  -3  -3   -0.06    0.10
   6  -3  -3    0.12    0.14
   6  -3  -3    0.04    0.13
   6  -3  -3   -0.10    0.16
  -6   3   3    0.03    0.15
  -6   3   3    0.01    0.15
   5  -3  -3    2.38    0.24
   5  -3  -3    2.63    0.28
   5  -3  -3    2.81    0.26
   5  -3  -3    2.46    0.29
  -5   3   3    2.74    0.12
  -5   3   3    2.07    0.32
  -5   3   3    2.62    0.24
  -5   3   3    2.70    0.23
   4  -3  -3    9.92    0.44
   4  -3  -3    9.18    0.41
   4  -3  -3    9.56    0.41
  -4   3   3    9.54    0.38
  -4   3   3    9.68    0.39
  -4   3   3   10.15    0.63
  -4   3   3    9.52    0.22
  -4   3   3   10.34    0.43
  -4   3   3   10.02    0.25
   3  -3  -3    0.93    0.14
   3  -3  -3    1.01    0.16
   3  -3  -3    1.30    0.18
   3  -3  -3    0.63    0.13
   3  -3  -3    1.10    0.17
   3  -3  -3    1.00    0.16
  -3   3   3    0.61    0.15
  -3   3   3    0.86    0.20
  -3   3   3    1.05    0.14
  -3   3   3    0.80    0.14
  -3   3   3    0.86    0.12
  -3   3   3    1.20    0.18
   2  -3  -3    6.38    0.33
   2  -3  -3    7.13    0.33
   2  -3  -3    7.09    0.33
   2  -3  -3    6.63    0.37
   2  -3  -3    6.71    0.31
   2  -3  -3    6.49    0.46
   2  -3  -3    6.71    0.32
  -2   3   3    6.82    0.50
  -2   3   3    6.75    0.32
  -2   3   3    6.89    0.34
  -2   3   3    6.83    0.32
  -2   3   3    6.51    0.16
  -2   3   3    6.82    0.32
  -2   3   3    6.53    0.24
   1  -3  -3   23.59    0.95
   1  -3  -3   22.27    0.41
   1  -3  -3   23.24    0.65
   1  -3  -3   22.62    0.70
   1  -3  -3   22.65    0.63
   1  -3  -3   22.80    0.82
   1  -3  -3   22.41    0.65
  -1   3   3   21.91    0.64
  -1   3   3   22.08    0.65
  -1   3   3   22.94    0.83
  -1   3   3   23.28    0.64
  -1   3   3   23.08    0.71
   0  -3  -3   32.00    1.18
   0  -3  -3   31.66    0.82
   0  -3  -3   31.61    0.81
   0  -3  -3   31.88    1.08
   0  -3  -3   32.73    0.94
   0   3   3   31.34    0.62
   0   3   3   31.41    0.94
   0   3   3   31.87    0.64
   0   3   3   31.27    0.81
   0   3   3   32.20    0.82
   0   3   3   32.29    1.09
   0   3   3   32.54    0.81
  -1  -3  -3    6.35    0.23
  -1  -3  -3    6.07    0.31
  -1  -3  -3    5.95    0.43
  -1  -3  -3    6.14    0.33
   1   3   3    6.38    0.41
   1   3   3    5.98    0.20
   1   3   3    6.35    0.23
   1   3   3    6.18    0.31
   1   3   3    5.96    0.33
   1   3   3    6.23    0.33
  -2  -3  -3    7.22    0.34
  -2  -3  -3    7.19    0.50
  -2  -3  -3    6.76    0.30
  -2  -3  -3    7.41    0.27
  -2  -3  -3    6.93    0.38
  -2  -3  -3    7.15    0.25
   2   3   3    7.32    0.33
   2   3   3    7.03    0.44
   2   3   3    7.29    0.25
   2   3   3    6.36    0.37
  -3  -3  -3    6.51    0.40
  -3  -3  -3    6.37    0.26
  -3  -3  -3    6.56    0.30
  -3  -3  -3    5.75    0.53
  -3  -3  -3    6.66    0.29
   3   3   3    6.47    0.28
   3   3   3    6.54    0.32
   3   3   3    5.83    0.47
   3   3   3    6.61    0.40
  -4  -3  -3    2.21    0.36
  -4  -3  -3    3.13    0.21
  -4  -3  -3    3.25    0.25
  -4  -3  -3    3.27    0.35
   4   3   3    2.93    0.33
   4   3   3    3.26    0.23
   4   3   3    3.26    0.25
  -5  -3  -3    0.04    0.22
  -5  -3  -3    0.04    0.18
   5   3   3    0.00    0.09
   5   3   3   -0.08    0.15
   5   3   3   -0.11    0.12
  -6  -3  -3   18.90    0.81
  -6  -3  -3   18.79    1.14
   6   3   3   18.78    0.81
   6   3   3   19.23    0.68
  -7  -3  -3    5.71    0.52
  -7  -3  -3    3.70    0.54
   7   3   3    5.89    0.53
   7   3   3    5.20    0.40
  -8  -3  -3    3.37    0.48
  -8  -3  -3    2.80    0.50
  -8  -3  -3    2.05    0.52
   8   3   3    2.65    0.33
   8   3   3    3.53    0.49
  -9  -3  -3    4.33    0.57
  -9  -3  -3    3.85    0.62
  -9  -3  -3    2.49    0.53
   9   3   3    4.59    0.58
 -10  -3  -3   -0.18    0.41
  10   3   3    0.41    0.36
  14  -4  -3    0.05    0.32
 -14   4   3    0.97    0.46
  13  -4  -3    0.59    0.40
 -13   4   3    0.75    0.42
 -13   4   3   -0.64    0.45
  12  -4  -3    1.19    0.39
  12  -4  -3    1.05    0.32
 -12   4   3    0.47    0.49
 -12   4   3    1.59    0.45
  11  -4  -3   -0.33    0.23
  11  -4  -3    0.14    0.20
 -11   4   3   -0.42    0.36
 -11   4   3    0.47    0.32
  10  -4  -3    0.17    0.27
  10  -4  -3   -0.20    0.13
  10  -4  -3    0.12    0.24
 -10   4   3   -0.42    0.25
 -10   4   3   -0.28    0.32
   9  -4  -3    5.46    0.55
   9  -4  -3    4.44    0.37
   9  -4  -3    4.50    0.43
  -9   4   3    4.17    0.49
  -9   4   3    3.16    0.56
   8  -4  -3    0.22    0.16
   8  -4  -3    1.19    0.29
   8  -4  -3    0.77    0.20
   8  -4  -3    0.49    0.25
  -8   4   3    0.82    0.36
  -8   4   3    0.90    0.26
   7  -4  -3   -0.02    0.13
   7  -4  -3    0.24    0.13
   7  -4  -3    0.37    0.19
   7  -4  -3    0.17    0.15
  -7   4   3    0.27    0.21
  -7   4   3    0.51    0.21
  -7   4   3    0.25    0.13
  -7   4   3    0.45    0.11
   6  -4  -3    6.41    0.42
   6  -4  -3    6.16    0.40
   6  -4  -3    6.61    0.40
  -6   4   3    6.44    0.24
  -6   4   3    6.55    0.38
  -6   4   3    6.07    0.40
  -6   4   3    5.93    0.59
  -6   4   3    6.81    0.23
   5  -4  -3    6.26    0.40
   5  -4  -3    6.39    0.39
   5  -4  -3    6.59    0.39
  -5   4   3    6.30    0.20
  -5   4   3    6.11    0.57
  -5   4   3    6.36    0.23
  -5   4   3    7.03    0.38
  -5   4   3    6.39    0.39
   4  -4  -3    5.52    0.35
   4  -4  -3    5.95    0.37
   4  -4  -3    5.41    0.34
   4  -4  -3    5.09    0.34
  -4   4   3    5.25    0.31
  -4   4   3    5.69    0.57
  -4   4   3    5.42    0.35
   3  -4  -3    2.94    0.26
   3  -4  -3    2.98    0.27
   3  -4  -3    2.56    0.12
   3  -4  -3    2.92    0.25
   3  -4  -3    2.53    0.25
   3  -4  -3    3.00    0.28
  -3   4   3    2.80    0.26
  -3   4   3    3.34    0.45
  -3   4   3    2.93    0.10
  -3   4   3    2.34    0.26
  -3   4   3    2.84    0.21
   2  -4  -3   44.70    1.19
   2  -4  -3   46.01    1.10
   2  -4  -3   45.82    1.14
   2  -4  -3   46.11    1.37
  -2   4   3   47.44    1.22
  -2   4   3   45.03    0.94
  -2   4   3   45.62    1.38
  -2   4   3   44.48    1.61
  -2   4   3   44.63    1.10
   1  -4  -3    0.70    0.17
   1  -4  -3    0.70    0.17
   1  -4  -3    0.84    0.17
   1  -4  -3    0.79    0.06
   1  -4  -3    0.53    0.15
  -1   4   3    0.77    0.18
  -1   4   3    0.86    0.11
  -1   4   3    0.81    0.18
  -1   4   3    0.91    0.18
   0  -4  -3    2.81    0.33
   0  -4  -3    2.98    0.24
   0  -4  -3    2.53    0.27
   0   4   3    2.87    0.16
   0   4   3    3.46    0.31
   0   4   3    2.93    0.16
   0   4   3    2.64    0.25
  -1  -4  -3    0.83    0.19
  -1  -4  -3    1.32    0.19
  -1  -4  -3    0.83    0.20
   1   4   3    0.99    0.21
   1   4   3    1.14    0.21
   1   4   3    1.28    0.12
   1   4   3    1.05    0.11
  -2  -4  -3    3.86    0.33
  -2  -4  -3    4.03    0.29
  -2  -4  -3    3.48    0.19
  -2  -4  -3    4.04    0.46
  -2  -4  -3    3.73    0.23
   2   4   3    3.77    0.21
   2   4   3    3.75    0.36
   2   4   3    3.75    0.33
  -3  -4  -3    0.12    0.09
  -3  -4  -3   -0.16    0.16
  -3  -4  -3    0.08    0.15
  -3  -4  -3    0.28    0.10
   3   4   3   -0.07    0.18
   3   4   3    0.00    0.09
   3   4   3    0.06    0.17
  -4  -4  -3    7.33    0.36
  -4  -4  -3    8.16    0.71
  -4  -4  -3    7.13    0.31
  -4  -4  -3    7.42    0.49
   4   4   3    7.03    0.35
   4   4   3    7.93    0.50
   4   4   3    7.33    0.57
  -5  -4  -3   11.64    0.86
  -5  -4  -3   13.40    0.68
   5   4   3   12.35    0.51
   5   4   3   12.03    0.66
  -6  -4  -3    6.59    0.81
  -6  -4  -3    7.58    0.58
   6   4   3    6.49    0.42
   6   4   3    6.94    0.56
  -7  -4  -3    0.13    0.28
  -7  -4  -3    0.70    0.32
   7   4   3    0.37    0.28
   7   4   3    0.52    0.22
  -8  -4  -3    0.90    0.47
  -8  -4  -3    1.07    0.37
  -8  -4  -3    0.79    0.35
   8   4   3    1.85    0.42
  -9  -4  -3    0.10    0.33
  -9  -4  -3   -0.37    0.39
   9   4   3    0.32    0.34
  13  -5  -3    0.12    0.35
  13  -5  -3    0.31    0.33
 -13   5   3   -0.07    0.35
  12  -5  -3    0.55    0.35
  12  -5  -3    0.66    0.33
 -12   5   3    0.30    0.35
 -12   5   3   -0.55    0.44
  11  -5  -3    0.11    0.26
  11  -5  -3   -0.20    0.15
  11  -5  -3   -0.11    0.25
 -11   5   3   -0.53    0.38
 -11   5   3    0.21    0.31
  10  -5  -3   -0.12    0.23
  10  -5  -3   -0.08    0.22
  10  -5  -3   -0.05    0.17
 -10   5   3   -0.05    0.26
 -10   5   3   -0.23    0.37
   9  -5  -3    3.49    0.44
   9  -5  -3    2.87    0.43
   9  -5  -3    2.23    0.32
  -9   5   3    3.21    0.43
  -9   5   3    2.06    0.33
  -9   5   3    2.58    0.50
   8  -5  -3    8.21    0.50
   8  -5  -3    8.76    0.55
   8  -5  -3    8.37    0.52
  -8   5   3    7.76    0.79
  -8   5   3    8.82    0.57
  -8   5   3    9.29    0.56
   7  -5  -3    0.27    0.12
   7  -5  -3    0.44    0.20
   7  -5  -3    0.46    0.19
   7  -5  -3    0.19    0.17
  -7   5   3    0.24    0.31
  -7   5   3    0.43    0.10
  -7   5   3    0.48    0.22
  -7   5   3    0.43    0.10
  -7   5   3    0.54    0.19
   6  -5  -3    0.15    0.17
   6  -5  -3    0.06    0.15
   6  -5  -3    0.65    0.19
   6  -5  -3    0.18    0.09
  -6   5   3    0.19    0.08
  -6   5   3    0.40    0.16
  -6   5   3    0.23    0.27
  -6   5   3    0.16    0.16
  -6   5   3    0.29    0.07
   5  -5  -3    0.59    0.13
   5  -5  -3    0.53    0.19
   5  -5  -3    0.73    0.18
   5  -5  -3    0.52    0.16
  -5   5   3    0.82    0.21
  -5   5   3    0.77    0.30
  -5   5   3    0.64    0.17
   4  -5  -3    0.10    0.11
   4  -5  -3    0.01    0.13
   4  -5  -3    0.23    0.11
   4  -5  -3    0.21    0.13
   4  -5  -3    0.43    0.15
  -4   5   3    0.10    0.23
  -4   5   3    0.09    0.14
  -4   5   3    0.36    0.16
   3  -5  -3    2.56    0.28
   3  -5  -3    2.63    0.15
   3  -5  -3    2.75    0.29
   3  -5  -3    2.40    0.28
   3  -5  -3    2.06    0.26
  -3   5   3    1.94    0.32
  -3   5   3    2.70    0.30
  -3   5   3    2.88    0.21
  -3   5   3    2.52    0.29
   2  -5  -3    0.32    0.13
   2  -5  -3    0.44    0.14
   2  -5  -3    0.59    0.17
  -2   5   3    0.39    0.17
  -2   5   3    0.26    0.20
  -2   5   3    0.55    0.18
   1  -5  -3   43.99    1.41
   1  -5  -3   41.00    1.10
   1  -5  -3   41.30    0.69
   1  -5  -3   41.56    1.13
  -1   5   3   42.49    1.12
  -1   5   3   43.64    1.28
  -1   5   3   42.71    0.83
   0  -5  -3   13.08    0.71
   0  -5  -3   12.51    0.55
   0  -5  -3   11.77    0.53
   0   5   3   11.11    0.62
   0   5   3   12.33    0.34
   0   5   3   12.22    0.54
   0   5   3   11.87    0.38
  -1  -5  -3    6.19    0.42
  -1  -5  -3    7.04    0.57
  -1  -5  -3    6.80    0.41
   1   5   3    6.72    0.43
   1   5   3    6.58    0.48
   1   5   3    6.29    0.27
  -2  -5  -3    8.70    0.64
  -2  -5  -3    8.66    0.36
  -2  -5  -3    8.59    0.50
   2   5   3    9.01    0.59
   2   5   3    8.48    0.50
   2   5   3    9.12    0.34
  -3  -5  -3    3.90    0.24
  -3  -5  -3    4.18    0.43
  -3  -5  -3    3.58    0.21
  -3  -5  -3    4.76    0.58
   3   5   3    4.38    0.42
   3   5   3    4.06    0.27
   3   5   3    3.66    0.48
  -4  -5  -3    5.66    0.49
  -4  -5  -3    5.57    0.62
   4   5   3    4.81    0.58
   4   5   3    5.50    0.49
   4   5   3    5.20    0.34
  -5  -5  -3   -0.16    0.28
  -5  -5  -3    0.45    0.26
   5   5   3    0.54    0.26
   5   5   3    0.13    0.15
  -6  -5  -3    1.88    0.43
  -6  -5  -3    3.21    0.46
   6   5   3    3.60    0.49
   6   5   3    3.06    0.33
  -7  -5  -3    0.26    0.31
  -7  -5  -3    0.39    0.32
   7   5   3    0.67    0.33
  -8  -5  -3    2.53    0.48
  -8  -5  -3    1.26    0.53
   8   5   3    2.14    0.46
  -9  -5  -3    1.68    0.47
  13  -6  -3    0.00    0.32
  13  -6  -3   -0.14    0.27
 -13   6   3    0.01    0.33
 -13   6   3   -1.24    0.51
  12  -6  -3    0.50    0.35
  12  -6  -3    1.08    0.38
 -12   6   3    0.06    0.38
 -12   6   3    0.10    0.31
  11  -6  -3   -0.09    0.19
  11  -6  -3    0.20    0.26
  11  -6  -3   -0.33    0.19
 -11   6   3   -0.38    0.29
 -11   6   3   -0.06    0.28
 -11   6   3    0.02    0.22
  10  -6  -3    0.25    0.21
  10  -6  -3    0.79    0.33
  10  -6  -3    0.48    0.29
 -10   6   3    0.89    0.31
 -10   6   3    0.69    0.27
 -10   6   3    0.33    0.45
   9  -6  -3    0.38    0.21
   9  -6  -3    0.89    0.30
   9  -6  -3    0.66    0.26
  -9   6   3    0.61    0.24
  -9   6   3    0.34    0.28
  -9   6   3    0.42    0.42
   8  -6  -3    1.82    0.35
   8  -6  -3    2.53    0.39
   8  -6  -3    2.44    0.24
   8  -6  -3    2.33    0.33
  -8   6   3    2.30    0.33
  -8   6   3    2.10    0.53
  -8   6   3    1.88    0.35
   7  -6  -3    1.36    0.30
   7  -6  -3    1.40    0.30
   7  -6  -3    0.95    0.24
   7  -6  -3    1.09    0.15
  -7   6   3    1.32    0.25
  -7   6   3    1.03    0.35
  -7   6   3    1.08    0.28
  -7   6   3    1.30    0.16
   6  -6  -3    0.60    0.21
   6  -6  -3    0.73    0.22
   6  -6  -3    0.59    0.13
   6  -6  -3    0.49    0.21
  -6   6   3    0.72    0.24
  -6   6   3    0.63    0.13
  -6   6   3    0.53    0.19
  -6   6   3    0.62    0.35
   5  -6  -3    0.10    0.13
   5  -6  -3    0.14    0.09
   5  -6  -3    0.06    0.15
   5  -6  -3   -0.09    0.15
  -5   6   3    0.26    0.29
  -5   6   3    0.08    0.17
  -5   6   3    0.29    0.16
   4  -6  -3    1.33    0.20
   4  -6  -3    1.46    0.13
   4  -6  -3    1.41    0.24
   4  -6  -3    1.95    0.29
   4  -6  -3    1.90    0.29
  -4   6   3    1.52    0.26
  -4   6   3    1.17    0.30
  -4   6   3    1.28    0.25
   3  -6  -3    2.75    0.33
   3  -6  -3    2.00    0.29
   3  -6  -3    2.29    0.17
   3  -6  -3    1.89    0.28
   3  -6  -3    2.45    0.29
  -3   6   3    2.54    0.32
  -3   6   3    2.86    0.33
  -3   6   3    1.79    0.34
   2  -6  -3    0.03    0.11
   2  -6  -3   -0.18    0.13
   2  -6  -3    0.11    0.16
  -2   6   3    0.06    0.18
  -2   6   3    0.04    0.16
  -2   6   3    0.03    0.14
   1  -6  -3    1.66    0.24
   1  -6  -3    1.39    0.05
   1  -6  -3    1.30    0.25
   1  -6  -3    1.21    0.24
  -1   6   3    1.30    0.14
  -1   6   3    1.57    0.25
  -1   6   3    1.38    0.30
   0  -6  -3    1.75    0.31
   0  -6  -3    1.82    0.25
   0  -6  -3    2.31    0.33
   0   6   3    2.18    0.36
   0   6   3    2.20    0.15
   0   6   3    2.22    0.20
   0   6   3    2.06    0.31
  -1  -6  -3    1.02    0.26
  -1  -6  -3    0.53    0.25
   1   6   3    0.68    0.24
   1   6   3    0.95    0.31
   1   6   3    0.88    0.14
  -2  -6  -3    5.41    0.64
  -2  -6  -3    4.92    0.46
   2   6   3    4.61    0.54
   2   6   3    5.04    0.29
   2   6   3    5.44    0.47
  -3  -6  -3    0.63    0.27
  -3  -6  -3    0.11    0.21
   3   6   3   -0.01    0.26
   3   6   3    0.21    0.14
   3   6   3    0.30    0.24
  -4  -6  -3    0.25    0.24
  -4  -6  -3    0.36    0.26
   4   6   3    0.67    0.27
   4   6   3    0.36    0.16
   4   6   3    0.47    0.27
  -5  -6  -3    0.10    0.28
  -5  -6  -3   -0.19    0.21
   5   6   3    0.41    0.28
   5   6   3    0.13    0.27
  -6  -6  -3   -0.33    0.32
  -6  -6  -3    0.97    0.37
   6   6   3    0.58    0.31
  -7  -6  -3   -0.49    0.37
  -7  -6  -3    0.36    0.36
   7   6   3    0.18    0.29
  -8  -6  -3    1.01    0.44
   8   6   3    0.46    0.39
  13  -7  -3   -0.01    0.33
 -13   7   3   -0.47    0.46
 -13   7   3    0.07    0.34
  12  -7  -3    0.25    0.24
  12  -7  -3    0.08    0.27
 -12   7   3   -0.19    0.29
  11  -7  -3   -0.01    0.25
  11  -7  -3    0.08    0.27
  11  -7  -3   -0.66    0.18
 -11   7   3   -0.39    0.26
 -11   7   3   -0.40    0.34
 -11   7   3   -0.04    0.23
  10  -7  -3    0.54    0.29
  10  -7  -3    0.13    0.21
  10  -7  -3    0.04    0.25
 -10   7   3   -0.62    0.40
 -10   7   3    0.19    0.23
 -10   7   3    0.26    0.27
   9  -7  -3    1.94    0.38
   9  -7  -3    1.91    0.40
   9  -7  -3    1.43    0.30
  -9   7   3    1.65    0.33
  -9   7   3    1.64    0.54
  -9   7   3    2.06    0.39
   8  -7  -3    2.10    0.38
   8  -7  -3    2.11    0.38
   8  -7  -3    2.20    0.35
  -8   7   3    1.14    0.42
  -8   7   3    1.68    0.31
  -8   7   3    2.22    0.39
   7  -7  -3    0.15    0.22
   7  -7  -3    0.16    0.20
   7  -7  -3    0.20    0.17
   7  -7  -3    0.15    0.09
  -7   7   3    0.25    0.19
  -7   7   3    0.13    0.19
  -7   7   3    0.12    0.36
   6  -7  -3    1.20    0.29
   6  -7  -3    1.33    0.28
   6  -7  -3    0.97    0.25
   6  -7  -3    0.96    0.16
  -6   7   3    1.19    0.28
  -6   7   3    1.15    0.29
  -6   7   3    0.77    0.33
   5  -7  -3    1.03    0.18
   5  -7  -3    1.23    0.27
   5  -7  -3    1.42    0.27
   5  -7  -3    1.36    0.29
  -5   7   3    0.97    0.33
  -5   7   3    1.32    0.29
  -5   7   3    1.16    0.26
   4  -7  -3    0.14    0.08
   4  -7  -3    0.01    0.18
   4  -7  -3    0.00    0.16
   4  -7  -3    0.04    0.10
   4  -7  -3   -0.12    0.17
  -4   7   3   -0.11    0.19
  -4   7   3    0.06    0.28
  -4   7   3    0.13    0.20
   3  -7  -3    0.06    0.12
   3  -7  -3   -0.03    0.09
   3  -7  -3   -0.25    0.16
   3  -7  -3    0.00    0.17
   3  -7  -3    0.00    0.17
  -3   7   3    0.07    0.21
  -3   7   3    0.04    0.25
  -3   7   3   -0.20    0.18
   2  -7  -3   10.00    0.63
   2  -7  -3    9.61    0.56
   2  -7  -3   10.62    0.60
  -2   7   3    9.90    0.58
  -2   7   3    9.23    0.64
  -2   7   3    9.15    0.75
   1  -7  -3    8.76    0.66
   1  -7  -3    9.16    0.53
   1  -7  -3    9.24    0.56
  -1   7   3    9.63    0.69
  -1   7   3    9.20    0.56
  -1   7   3    9.33    0.41
  -1   7   3    8.89    0.31
   0  -7  -3   29.70    1.03
   0  -7  -3   27.35    1.25
   0  -7  -3   28.25    0.99
   0   7   3   28.41    1.02
   0   7   3   27.93    0.57
   0   7   3   26.96    0.75
   0   7   3   29.54    1.20
  -1  -7  -3    3.09    0.45
  -1  -7  -3    4.32    0.47
   1   7   3    5.21    0.46
   1   7   3    4.54    0.30
   1   7   3    3.72    0.49
  -2  -7  -3    0.45    0.25
  -2  -7  -3    0.11    0.25
   2   7   3    0.30    0.27
   2   7   3    0.31    0.14
   2   7   3    0.12    0.28
  -3  -7  -3    5.21    0.55
  -3  -7  -3    3.36    0.51
   3   7   3    5.60    0.58
   3   7   3    4.27    0.58
  -4  -7  -3   -0.43    0.23
  -4  -7  -3   -0.11    0.23
   4   7   3    0.15    0.30
   4   7   3   -0.20    0.26
  -5  -7  -3    0.41    0.31
  -5  -7  -3   -0.04    0.35
   5   7   3    0.45    0.33
   5   7   3    0.11    0.28
  -6  -7  -3   -0.19    0.39
  -6  -7  -3   -0.09    0.29
   6   7   3    0.48    0.34
  -7  -7  -3    3.02    0.56
   7   7   3    1.41    0.44
  -8  -7  -3   -0.24    0.39
  13  -8  -3    0.98    0.40
  12  -8  -3    0.83    0.36
  12  -8  -3    0.49    0.35
 -12   8   3    1.30    0.41
 -12   8   3   -0.32    0.60
  11  -8  -3    1.39    0.41
  11  -8  -3    0.88    0.36
  11  -8  -3    1.19    0.34
 -11   8   3    0.40    0.45
 -11   8   3    0.69    0.33
  10  -8  -3    0.22    0.29
  10  -8  -3    0.23    0.27
  10  -8  -3   -0.01    0.26
 -10   8   3    0.61    0.44
 -10   8   3    0.57    0.30
 -10   8   3    0.22    0.29
   9  -8  -3   -0.07    0.21
   9  -8  -3    0.12    0.27
   9  -8  -3    0.33    0.22
  -9   8   3    0.19    0.28
  -9   8   3   -0.14    0.31
  -9   8   3    0.28    0.26
   8  -8  -3    6.85    0.53
   8  -8  -3    7.38    0.59
   8  -8  -3    7.06    0.59
  -8   8   3    5.27    0.79
  -8   8   3    7.44    0.62
  -8   8   3    7.57    0.62
   7  -8  -3    0.52    0.29
   7  -8  -3    0.90    0.25
   7  -8  -3    0.91    0.31
  -7   8   3    0.56    0.25
  -7   8   3    0.22    0.32
  -7   8   3    0.59    0.30
   6  -8  -3    0.80    0.28
   6  -8  -3    1.04    0.31
   6  -8  -3    0.91    0.17
   6  -8  -3    1.17    0.31
  -6   8   3    0.98    0.44
  -6   8   3    1.30    0.34
  -6   8   3    0.95    0.32
   5  -8  -3    0.61    0.22
   5  -8  -3    0.69    0.27
   5  -8  -3    0.31    0.20
   5  -8  -3    0.40    0.12
   5  -8  -3    0.62    0.17
  -5   8   3    0.24    0.24
  -5   8   3    0.12    0.25
  -5   8   3    0.21    0.34
   4  -8  -3   11.31    0.65
   4  -8  -3   11.64    0.65
   4  -8  -3   11.49    0.66
   4  -8  -3   10.77    0.41
   4  -8  -3   11.82    0.69
  -4   8   3   11.01    0.66
  -4   8   3   12.56    1.03
  -4   8   3   11.94    0.73
   3  -8  -3    1.86    0.35
   3  -8  -3    2.09    0.33
   3  -8  -3    1.41    0.28
   3  -8  -3    2.18    0.23
   3  -8  -3    2.54    0.40
  -3   8   3    1.46    0.43
  -3   8   3    1.57    0.36
  -3   8   3    1.60    0.35
   2  -8  -3   30.95    1.11
   2  -8  -3   30.95    1.27
   2  -8  -3   31.53    1.10
  -2   8   3   32.43    1.28
  -2   8   3   29.59    0.70
  -2   8   3   32.56    1.12
   1  -8  -3    1.28    0.29
   1  -8  -3    0.99    0.32
   1  -8  -3    1.29    0.31
  -1   8   3    1.26    0.38
  -1   8   3    1.19    0.34
  -1   8   3    1.07    0.20
   0  -8  -3   17.83    0.85
   0  -8  -3   18.19    1.06
   0   8   3   18.65    0.97
   0   8   3   18.55    0.62
   0   8   3   18.36    0.84
  -1  -8  -3    0.22    0.28
  -1  -8  -3    0.69    0.31
   1   8   3    0.40    0.33
   1   8   3    0.12    0.26
  -2  -8  -3   -0.22    0.27
  -2  -8  -3    0.15    0.26
   2   8   3   -0.18    0.24
   2   8   3    0.22    0.31
  -3  -8  -3   -0.22    0.21
  -3  -8  -3    0.24    0.29
   3   8   3    0.35    0.33
   3   8   3    0.11    0.27
  -4  -8  -3   -0.08    0.36
  -4  -8  -3   -0.02    0.29
   4   8   3    0.12    0.31
   4   8   3    0.08    0.26
  -5  -8  -3   -0.13    0.41
  -5  -8  -3    0.62    0.37
   5   8   3    0.77    0.39
   5   8   3    0.12    0.32
  -6  -8  -3   -0.04    0.34
   6   8   3    0.13    0.35
  -7  -8  -3   -0.31    0.38
  12  -9  -3   -0.19    0.30
 -12   9   3   -0.26    0.34
  11  -9  -3    0.38    0.32
  11  -9  -3    0.00    0.27
  11  -9  -3   -0.13    0.23
 -11   9   3   -0.08    0.31
 -11   9   3   -1.08    0.48
  10  -9  -3    0.23    0.30
  10  -9  -3    0.09    0.26
  10  -9  -3   -0.16    0.25
 -10   9   3   -0.24    0.36
 -10   9   3    0.09    0.31
 -10   9   3    0.48    0.35
   9  -9  -3    0.49    0.32
   9  -9  -3    0.36    0.22
   9  -9  -3    0.35    0.28
  -9   9   3   -0.44    0.32
  -9   9   3    0.37    0.31
  -9   9   3    0.28    0.25
   8  -9  -3    0.99    0.34
   8  -9  -3    0.84    0.31
   8  -9  -3    0.65    0.30
  -8   9   3    0.28    0.30
  -8   9   3    0.24    0.48
  -8   9   3    0.45    0.31
   7  -9  -3    1.78    0.39
   7  -9  -3    1.77    0.37
   7  -9  -3    2.80    0.45
  -7   9   3    0.83    0.50
  -7   9   3    1.53    0.38
  -7   9   3    1.86    0.41
   6  -9  -3    6.54    0.54
   6  -9  -3    6.98    0.58
   6  -9  -3    6.35    0.55
  -6   9   3    5.80    0.60
  -6   9   3    6.66    0.60
  -6   9   3    5.85    0.82
   5  -9  -3   19.74    0.88
   5  -9  -3   23.01    0.97
   5  -9  -3   20.85    0.94
   5  -9  -3   21.62    0.94
  -5   9   3   19.85    1.01
  -5   9   3   21.59    1.44
  -5   9   3   23.02    0.98
   4  -9  -3    1.41    0.21
   4  -9  -3    0.79    0.25
   4  -9  -3    1.23    0.34
   4  -9  -3    1.22    0.30
   4  -9  -3    1.06    0.32
  -4   9   3    1.18    0.38
  -4   9   3    1.15    0.36
  -4   9   3    1.47    0.37
   3  -9  -3   10.95    0.75
   3  -9  -3    9.93    0.68
   3  -9  -3    9.86    0.63
   3  -9  -3    9.89    0.47
   3  -9  -3   11.49    0.73
  -3   9   3   10.63    0.80
  -3   9   3   10.72    0.99
  -3   9   3   11.90    0.72
   2  -9  -3    0.84    0.30
   2  -9  -3    0.62    0.30
  -2   9   3    0.71    0.31
  -2   9   3    0.25    0.34
   1  -9  -3    1.45    0.37
   1  -9  -3    0.80    0.32
  -1   9   3    1.01    0.22
  -1   9   3    0.99    0.33
  -1   9   3    0.62    0.37
   0  -9  -3    0.57    0.29
   0  -9  -3   -0.14    0.24
   0   9   3   -0.11    0.22
   0   9   3    0.18    0.27
  -1  -9  -3   -0.11    0.28
  -1  -9  -3    0.58    0.32
   1   9   3    0.16    0.30
   1   9   3    0.01    0.24
  -2  -9  -3    0.01    0.34
  -2  -9  -3    1.21    0.40
   2   9   3    0.24    0.27
   2   9   3    0.58    0.35
  -3  -9  -3    0.56    0.35
  -3  -9  -3    0.54    0.34
   3   9   3    0.97    0.35
   3   9   3    1.26    0.37
  -4  -9  -3    0.63    0.38
  -4  -9  -3   -0.66    0.38
   4   9   3    0.14    0.34
   4   9   3   -0.12    0.31
  -5  -9  -3    0.28    0.38
   5   9   3    0.38    0.36
  12 -10  -3   -0.27    0.31
  11 -10  -3    0.07    0.32
  11 -10  -3   -0.16    0.30
  11 -10  -3    0.09    0.26
 -11  10   3    0.15    0.37
  10 -10  -3    0.35    0.31
  10 -10  -3   -0.21    0.26
  10 -10  -3   -0.38    0.27
 -10  10   3   -0.82    0.51
 -10  10   3   -0.06    0.31
   9 -10  -3    0.65    0.32
   9 -10  -3    0.78    0.33
   9 -10  -3    0.69    0.35
  -9  10   3    0.56    0.35
  -9  10   3    1.03    0.38
  -9  10   3    0.11    0.56
   8 -10  -3    0.79    0.33
   8 -10  -3    1.27    0.37
   8 -10  -3    0.87    0.35
  -8  10   3    0.59    0.34
  -8  10   3    0.14    0.38
  -8  10   3    0.93    0.35
   7 -10  -3    0.90    0.28
   7 -10  -3    0.50    0.26
   7 -10  -3    1.14    0.36
  -7  10   3    0.38    0.33
  -7  10   3    0.44    0.39
  -7  10   3    0.91    0.35
   6 -10  -3    2.95    0.46
   6 -10  -3    2.13    0.42
   6 -10  -3    2.93    0.48
  -6  10   3    2.72    0.45
  -6  10   3    2.53    0.47
  -6  10   3    2.31    0.62
   5 -10  -3   -0.08    0.27
   5 -10  -3    0.20    0.27
   5 -10  -3    0.34    0.27
  -5  10   3   -0.12    0.26
  -5  10   3   -0.01    0.35
  -5  10   3   -0.05    0.29
   4 -10  -3    0.41    0.30
   4 -10  -3   -0.10    0.19
   4 -10  -3    0.39    0.29
   4 -10  -3    0.33    0.28
  -4  10   3    0.66    0.39
  -4  10   3    0.34    0.30
  -4  10   3   -0.06    0.31
   3 -10  -3    0.40    0.25
   3 -10  -3    0.92    0.33
   3 -10  -3    1.12    0.35
  -3  10   3    0.30    0.29
  -3  10   3    0.63    0.37
   2 -10  -3    0.29    0.30
   2 -10  -3    0.21    0.26
   2 -10  -3    0.25    0.17
  -2  10   3   -0.04    0.24
  -2  10   3    0.24    0.29
   1 -10  -3    0.98    0.38
   1 -10  -3    0.74    0.35
  -1  10   3    0.38    0.31
  -1  10   3    1.71    0.41
   0 -10  -3   -0.22    0.28
   0 -10  -3    0.29    0.32
   0  10   3   -0.10    0.25
   0  10   3    0.50    0.33
  -1 -10  -3   -0.39    0.31
  -1 -10  -3    0.28    0.33
   1  10   3   -0.24    0.25
   1  10   3    0.51    0.33
  -2 -10  -3    0.31    0.36
  -2 -10  -3   -0.30    0.38
   2  10   3    0.27    0.36
   2  10   3    0.24    0.39
  -3 -10  -3    1.15    0.47
  -3 -10  -3    2.86    0.56
   3  10   3    2.20    0.49
   3  10   3    1.92    0.55
  -4 -10  -3    1.32    0.49
  11 -11  -3    0.20    0.33
  10 -11  -3   -0.05    0.29
  10 -11  -3   -0.64    0.25
 -10  11   3    0.03    0.35
   9 -11  -3    0.59    0.33
   9 -11  -3    0.27    0.31
   9 -11  -3    0.14    0.33
  -9  11   3    0.27    0.36
  -9  11   3   -0.18    0.40
   8 -11  -3   -0.15    0.26
   8 -11  -3   -0.04    0.31
   8 -11  -3    0.15    0.30
  -8  11   3   -0.69    0.33
  -8  11   3   -0.12    0.30
  -8  11   3    0.05    0.51
   7 -11  -3   -0.20    0.25
   7 -11  -3   -0.25    0.29
   7 -11  -3    0.07    0.27
  -7  11   3   -0.47    0.28
  -7  11   3   -0.60    0.40
  -7  11   3    0.28    0.33
   6 -11  -3    0.87    0.35
   6 -11  -3    0.09    0.24
   6 -11  -3    0.98    0.38
  -6  11   3    0.71    0.39
  -6  11   3    0.82    0.37
  -6  11   3    0.22    0.36
   5 -11  -3    0.07    0.31
   5 -11  -3    0.32    0.28
  -5  11   3    0.56    0.40
  -5  11   3   -0.50    0.30
  -5  11   3    0.27    0.33
   4 -11  -3    0.16    0.29
   4 -11  -3    0.28    0.29
  -4  11   3   -0.13    0.29
  -4  11   3   -0.46    0.31
   3 -11  -3    0.10    0.29
   3 -11  -3    0.21    0.32
  -3  11   3   -0.12    0.36
  -3  11   3    0.21    0.29
   2 -11  -3    0.70    0.33
   2 -11  -3   -0.23    0.27
  -2  11   3   -0.49    0.37
  -2  11   3   -0.24    0.28
   1 -11  -3   -0.38    0.28
   1 -11  -3   -0.39    0.27
  -1  11   3   -0.17    0.36
  -1  11   3    0.32    0.34
   0 -11  -3    0.18    0.34
   0 -11  -3   -0.35    0.34
   0  11   3   -0.47    0.35
   0  11   3    0.92    0.39
  -1 -11  -3    0.55    0.41
  -1 -11  -3   -0.48    0.37
   1  11   3    0.20    0.32
   1  11   3    0.10    0.37
  -2 -11  -3    0.67    0.41
  -2 -11  -3   -0.60    0.41
   2  11   3    0.01    0.36
  10 -12  -3    0.08    0.31
   9 -12  -3    0.06    0.33
  -9  12   3    0.13    0.37
   8 -12  -3    0.63    0.36
  -8  12   3    0.54    0.45
  -8  12   3    0.54    0.39
   7 -12  -3    0.14    0.28
   7 -12  -3   -0.09    0.27
  -7  12   3   -0.49    0.35
  -7  12   3   -0.10    0.34
  -7  12   3    0.12    0.36
   6 -12  -3    0.15    0.32
   6 -12  -3    0.20    0.25
  -6  12   3    0.85    0.45
  -6  12   3    0.54    0.37
  -6  12   3   -0.11    0.40
   5 -12  -3    0.65    0.35
   5 -12  -3    0.79    0.39
  -5  12   3    0.78    0.37
  -5  12   3   -0.73    0.37
   4 -12  -3   -0.15    0.25
   4 -12  -3   -0.07    0.30
  -4  12   3   -0.27    0.37
  -4  12   3    0.48    0.36
   3 -12  -3    0.21    0.30
   3 -12  -3    0.02    0.32
  -3  12   3   -0.64    0.38
  -3  12   3    0.28    0.37
   2 -12  -3    0.25    0.36
  -2  12   3    0.18    0.38
  -2  12   3   -0.24    0.41
   1 -12  -3    0.25    0.38
  -1  12   3    0.52    0.39
  -1  12   3   -0.39    0.40
   0 -12  -3   -0.78    0.38
   0  12   3   -0.05    0.37
  -1 -12  -3   -1.04    0.38
   7 -13  -3    0.37    0.34
  -7  13   3   -0.13    0.36
   6 -13  -3    0.15    0.32
  -6  13   3    0.12    0.35
   5 -13  -3    0.20    0.33
  -5  13   3    0.05    0.34
  -5  13   3   -0.82    0.39
   4 -13  -3    0.18    0.33
  -4  13   3    0.29    0.39
  -4  13   3   -0.52    0.43
  -3  13   3    0.63    0.42
  -4  15  -4    1.59    0.43
   0 -14   4   -0.01    0.28
  -1  14  -4    0.02    0.32
   1 -14   4    0.38    0.31
  -2  14  -4   -0.05    0.29
   2 -14   4   -0.09    0.22
  -3  14  -4    1.10    0.35
  -3  14  -4   -0.20    0.51
   3 -14   4    0.86    0.38
   3 -14   4    0.78    0.31
  -4  14  -4   -0.51    0.47
   4 -14   4    0.41    0.34
   4 -14   4    0.33    0.26
  -5  14  -4   -0.10    0.43
  -5  14  -4   -0.52    0.45
   5 -14   4   -0.23    0.29
  -6  14  -4   -0.94    0.40
  -6  14  -4   -0.93    0.40
   6 -14   4    0.21    0.28
   6 -14   4    0.20    0.30
  -7  14  -4   -0.43    0.54
   7 -14   4    0.46    0.32
  -8  14  -4   -1.18    0.55
   8 -14   4    0.01    0.31
  -2 -13   4    0.06    0.31
   1  13  -4    0.15    0.26
  -1 -13   4   -0.12    0.27
  -1 -13   4   -0.08    0.31
   0  13  -4    0.10    0.49
   0  13  -4    0.14    0.31
   0 -13   4    0.23    0.26
   0 -13   4    0.51    0.35
  -1  13  -4    2.17    0.55
  -1  13  -4    3.22    0.48
   1 -13   4    3.10    0.52
   1 -13   4    3.09    0.45
  -2  13  -4    0.12    0.28
  -2  13  -4   -0.48    0.27
   2 -13   4   -0.26    0.21
   2 -13   4   -0.09    0.28
  -3  13  -4   -0.10    0.33
  -3  13  -4    0.37    0.28
   3 -13   4    0.82    0.35
   3 -13   4    0.51    0.29
  -4  13  -4    0.22    0.38
  -4  13  -4    0.16    0.33
   4 -13   4    0.32    0.24
   4 -13   4    0.30    0.30
   4 -13   4    0.04    0.22
  -5  13  -4    1.79    0.58
  -5  13  -4    2.88    0.62
   5 -13   4    3.31    0.49
   5 -13   4    2.35    0.38
   5 -13   4    3.50    0.50
  -6  13  -4    0.46    0.43
  -6  13  -4    0.69    0.47
   6 -13   4    1.23    0.36
   6 -13   4    0.71    0.27
   6 -13   4    0.83    0.32
  -7  13  -4   -0.69    0.50
  -7  13  -4   -0.05    0.41
   7 -13   4   -0.05    0.25
   7 -13   4    0.17    0.28
  -8  13  -4    0.31    0.34
  -8  13  -4   -0.62    0.38
   8 -13   4    0.24    0.31
   8 -13   4    0.45    0.32
  -9  13  -4   -0.24    0.24
   9 -13   4   -0.60    0.30
   9 -13   4   -0.02    0.32
   3  12  -4    0.35    0.48
   3  12  -4    0.53    0.30
  -3 -12   4    0.94    0.39
   2  12  -4    0.02    0.24
  -2 -12   4    0.12    0.33
  -2 -12   4   -0.25    0.18
   1  12  -4    1.24    0.54
   1  12  -4    1.97    0.39
  -1 -12   4    1.30    0.35
  -1 -12   4    2.00    0.43
   0  12  -4    0.31    0.25
   0  12  -4    0.31    0.35
   0 -12   4    0.23    0.30
   0 -12   4    0.53    0.28
  -1  12  -4    0.52    0.45
  -1  12  -4    0.79    0.30
   1 -12   4    1.02    0.30
   1 -12   4    1.00    0.34
  -2  12  -4    0.87    0.31
  -2  12  -4    1.04    0.34
  -2  12  -4    0.48    0.44
   2 -12   4    1.13    0.30
   2 -12   4    1.42    0.37
  -3  12  -4    0.31    0.33
  -3  12  -4   -0.37    0.33
   3 -12   4    0.20    0.18
   3 -12   4    0.30    0.26
   3 -12   4    0.27    0.23
   3 -12   4    0.07    0.18
  -4  12  -4    0.10    0.28
  -4  12  -4   -0.48    0.31
   4 -12   4   -0.14    0.19
   4 -12   4    0.27    0.22
   4 -12   4    0.41    0.27
   4 -12   4    0.08    0.20
  -5  12  -4   -0.02    0.27
  -5  12  -4   -0.43    0.35
   5 -12   4    0.26    0.23
   5 -12   4    0.18    0.21
   5 -12   4    0.04    0.23
   5 -12   4   -0.06    0.22
  -6  12  -4    0.07    0.48
  -6  12  -4   -0.11    0.34
   6 -12   4    0.83    0.30
   6 -12   4    0.77    0.29
   6 -12   4    0.62    0.25
  -7  12  -4    1.08    0.44
  -7  12  -4   -0.60    0.48
   7 -12   4    0.89    0.32
   7 -12   4    1.53    0.36
  -8  12  -4   -0.47    0.30
  -8  12  -4   -0.97    0.47
   8 -12   4    0.26    0.28
   8 -12   4    0.06    0.28
  -9  12  -4   -1.26    0.49
  -9  12  -4   -0.12    0.35
   9 -12   4    0.35    0.27
   9 -12   4   -0.34    0.27
 -10  12  -4    0.18    0.38
 -10  12  -4   -1.19    0.55
  10 -12   4    0.12    0.31
  10 -12   4    0.39    0.34
 -11  12  -4    0.23    0.42
   5  11  -4    0.32    0.36
   4  11  -4    0.60    0.34
   4  11  -4   -0.15    0.29
   4  11  -4    0.02    0.41
  -4 -11   4   -0.10    0.31
   3  11  -4    0.17    0.25
   3  11  -4   -0.12    0.26
   3  11  -4   -0.48    0.25
  -3 -11   4    0.08    0.28
   2  11  -4    0.61    0.45
   2  11  -4    0.85    0.30
   2  11  -4    1.74    0.38
  -2 -11   4    1.71    0.40
   1  11  -4   -0.20    0.35
   1  11  -4   -0.24    0.21
   1  11  -4    0.32    0.23
  -1 -11   4   -0.22    0.22
  -1 -11   4    0.04    0.22
   0  11  -4    0.23    0.23
   0  11  -4    0.54    0.25
   0  11  -4   -0.12    0.25
   0 -11   4    0.42    0.24
   0 -11   4    0.01    0.25
  -1  11  -4    1.45    0.32
  -1  11  -4    1.35    0.45
  -1  11  -4    1.35    0.31
  -1  11  -4    1.41    0.32
   1 -11   4    1.31    0.28
   1 -11   4    1.83    0.36
  -2  11  -4    0.16    0.25
  -2  11  -4    0.03    0.32
  -2  11  -4    0.01    0.20
   2 -11   4    0.13    0.17
   2 -11   4    0.16    0.24
   2 -11   4    0.28    0.18
  -3  11  -4   -0.25    0.29
  -3  11  -4   -0.07    0.19
  -3  11  -4   -0.24    0.28
   3 -11   4   -0.09    0.18
   3 -11   4    0.26    0.18
   3 -11   4   -0.04    0.20
   3 -11   4    0.01    0.19
  -4  11  -4    0.87    0.26
  -4  11  -4    0.60    0.37
  -4  11  -4    0.56    0.40
   4 -11   4    0.95    0.23
   4 -11   4    0.96    0.27
   4 -11   4    1.11    0.28
   4 -11   4    0.41    0.25
  -5  11  -4    1.30    0.42
  -5  11  -4    1.26    0.48
   5 -11   4    1.48    0.27
   5 -11   4    0.87    0.26
   5 -11   4    1.79    0.31
   5 -11   4    1.51    0.33
  -6  11  -4    0.75    0.47
  -6  11  -4    0.37    0.36
   6 -11   4    1.44    0.35
   6 -11   4    0.80    0.24
   6 -11   4    1.13    0.26
   6 -11   4    0.47    0.25
  -7  11  -4    0.62    0.50
  -7  11  -4    0.80    0.33
   7 -11   4    1.26    0.31
   7 -11   4    1.49    0.37
   7 -11   4    0.55    0.23
  -8  11  -4    0.81    0.56
  -8  11  -4    1.68    0.45
   8 -11   4    1.95    0.39
   8 -11   4    2.04    0.40
  -9  11  -4   -0.81    0.47
  -9  11  -4    0.17    0.35
   9 -11   4   -0.24    0.25
   9 -11   4    0.18    0.31
 -10  11  -4    0.80    0.37
 -10  11  -4   -0.28    0.53
  10 -11   4    0.60    0.38
  10 -11   4    0.70    0.32
 -11  11  -4   -0.10    0.35
  11 -11   4    0.41    0.32
  11 -11   4   -0.28    0.31
   7  10  -4    0.28    0.37
   6  10  -4    0.00    0.29
   6  10  -4    0.33    0.40
   6  10  -4    0.36    0.35
  -6 -10   4    0.84    0.42
   5  10  -4    0.07    0.28
   5  10  -4   -0.18    0.24
   5  10  -4    0.33    0.29
  -5 -10   4   -0.31    0.29
   4  10  -4    0.68    0.32
   4  10  -4    0.88    0.44
   4  10  -4    0.48    0.27
  -4 -10   4    0.76    0.36
   3  10  -4   -0.28    0.20
   3  10  -4    0.15    0.22
   3  10  -4   -0.35    0.32
  -3 -10   4   -0.18    0.18
  -3 -10   4    0.02    0.24
   2  10  -4    0.50    0.31
   2  10  -4    0.36    0.24
   2  10  -4    0.44    0.25
  -2 -10   4    0.45    0.17
  -2 -10   4    0.67    0.29
   1  10  -4    1.08    0.36
   1  10  -4    1.14    0.29
   1  10  -4    1.11    0.28
  -1 -10   4    1.24    0.22
  -1 -10   4    1.46    0.33
   0  10  -4    0.84    0.26
   0  10  -4    0.32    0.23
   0  10  -4    0.36    0.29
   0 -10   4    0.87    0.28
   0 -10   4    0.48    0.23
   0 -10   4    0.88    0.19
   0 -10   4    0.56    0.15
  -1  10  -4    9.84    0.58
  -1  10  -4    9.40    0.72
  -1  10  -4   10.11    0.63
  -1  10  -4    8.84    0.72
   1 -10   4    8.52    0.38
   1 -10   4    9.33    0.45
   1 -10   4    9.51    0.56
   1 -10   4    9.38    0.57
  -2  10  -4   -0.02    0.18
  -2  10  -4    0.00    0.22
  -2  10  -4    0.22    0.30
   2 -10   4    0.31    0.13
   2 -10   4    0.08    0.20
   2 -10   4    0.25    0.21
   2 -10   4   -0.11    0.15
  -3  10  -4   12.48    0.94
  -3  10  -4   11.28    0.58
  -3  10  -4   11.74    0.80
   3 -10   4   11.90    0.61
   3 -10   4   11.15    0.53
   3 -10   4   10.71    0.58
   3 -10   4   11.21    0.57
  -4  10  -4    3.26    0.56
  -4  10  -4    4.62    0.40
  -4  10  -4    3.59    0.55
   4 -10   4    4.58    0.41
   4 -10   4    4.60    0.42
   4 -10   4    4.42    0.44
   4 -10   4    3.92    0.36
  -5  10  -4    0.21    0.29
  -5  10  -4    0.68    0.28
  -5  10  -4    0.65    0.24
   5 -10   4    0.69    0.23
   5 -10   4    1.07    0.28
   5 -10   4    0.40    0.20
   5 -10   4    1.15    0.26
  -6  10  -4    0.09    0.30
  -6  10  -4    0.26    0.21
  -6  10  -4    0.11    0.39
   6 -10   4    0.34    0.18
   6 -10   4    0.92    0.24
   6 -10   4    0.76    0.25
   6 -10   4    0.45    0.22
  -7  10  -4   -0.36    0.23
  -7  10  -4    0.29    0.25
   7 -10   4   -0.11    0.18
   7 -10   4   -0.14    0.21
   7 -10   4    0.12    0.16
  -8  10  -4    1.14    0.40
  -8  10  -4    0.95    0.42
   8 -10   4    1.45    0.29
   8 -10   4    1.58    0.33
   8 -10   4    1.01    0.35
  -9  10  -4    0.94    0.38
  -9  10  -4    0.83    0.54
   9 -10   4    1.36    0.29
   9 -10   4    1.86    0.44
   9 -10   4    1.45    0.34
 -10  10  -4   -0.20    0.29
 -10  10  -4   -0.15    0.34
  10 -10   4    0.10    0.31
  10 -10   4   -0.09    0.24
 -11  10  -4    0.33    0.35
 -11  10  -4    0.14    0.42
  11 -10   4    0.02    0.29
  11 -10   4    0.29    0.30
 -12  10  -4    0.41    0.38
   8   9  -4    0.67    0.38
   7   9  -4   -0.24    0.31
   7   9  -4    0.26    0.37
   7   9  -4    0.30    0.31
  -7  -9   4   -0.10    0.35
   6   9  -4   -0.57    0.26
   6   9  -4    0.72    0.35
   6   9  -4    0.21    0.26
  -6  -9   4    0.31    0.32
   5   9  -4    0.01    0.23
   5   9  -4   -0.07    0.31
   5   9  -4    0.30    0.30
  -5  -9   4    0.07    0.28
   4   9  -4    3.27    0.42
   4   9  -4    3.87    0.49
   4   9  -4    3.24    0.56
  -4  -9   4    3.98    0.52
  -4  -9   4    3.23    0.56
   3   9  -4    0.10    0.21
   3   9  -4    0.05    0.34
   3   9  -4   -0.10    0.22
  -3  -9   4   -0.21    0.20
  -3  -9   4   -0.11    0.27
   2   9  -4    0.23    0.17
   2   9  -4    0.17    0.21
   2   9  -4    0.11    0.33
  -2  -9   4    0.32    0.18
  -2  -9   4    0.47    0.25
  -2  -9   4    0.24    0.28
   1   9  -4    1.33    0.35
   1   9  -4    2.08    0.33
   1   9  -4    2.02    0.32
  -1  -9   4    2.69    0.37
  -1  -9   4    2.55    0.28
  -1  -9   4    2.31    0.18
   0   9  -4    8.30    0.71
   0   9  -4    7.92    0.51
   0   9  -4    9.12    0.51
   0   9  -4    8.15    0.60
   0  -9   4    8.32    0.38
   0  -9   4    7.46    0.37
   0  -9   4    7.71    0.47
   0  -9   4    7.82    0.50
  -1   9  -4    2.55    0.32
  -1   9  -4    1.69    0.39
  -1   9  -4    1.67    0.35
   1  -9   4    2.28    0.26
   1  -9   4    2.49    0.34
   1  -9   4    1.57    0.28
   1  -9   4    2.23    0.23
  -2   9  -4   -0.13    0.24
  -2   9  -4    0.08    0.24
  -2   9  -4   -0.15    0.14
   2  -9   4   -0.10    0.16
   2  -9   4    0.06    0.10
   2  -9   4   -0.14    0.13
   2  -9   4   -0.06    0.15
  -3   9  -4    1.29    0.36
  -3   9  -4    0.98    0.20
  -3   9  -4    1.94    0.28
  -3   9  -4    1.05    0.35
   3  -9   4    1.85    0.30
   3  -9   4    1.77    0.24
   3  -9   4    1.65    0.27
   3  -9   4    1.89    0.30
  -4   9  -4   31.65    1.28
  -4   9  -4   30.23    1.48
  -4   9  -4   32.04    0.94
   4  -9   4   30.01    0.95
   4  -9   4   29.59    0.93
   4  -9   4   28.86    0.98
   4  -9   4   29.51    0.86
  -5   9  -4    5.47    0.42
  -5   9  -4    5.68    0.77
  -5   9  -4    6.41    0.64
   5  -9   4    5.20    0.36
   5  -9   4    4.90    0.41
   5  -9   4    6.40    0.45
   5  -9   4    5.35    0.48
  -6   9  -4    1.91    0.29
  -6   9  -4    1.79    0.41
  -6   9  -4    1.28    0.37
   6  -9   4    1.62    0.29
   6  -9   4    1.75    0.26
   6  -9   4    1.25    0.34
  -7   9  -4   12.71    0.61
  -7   9  -4   14.45    0.92
  -7   9  -4   13.78    1.15
   7  -9   4   12.81    0.58
   7  -9   4   12.34    0.70
   7  -9   4   12.84    0.65
  -8   9  -4    7.35    0.74
  -8   9  -4    4.94    0.75
   8  -9   4    6.47    0.60
   8  -9   4    7.90    0.55
   8  -9   4    6.57    0.43
  -9   9  -4   -0.08    0.29
  -9   9  -4    0.23    0.31
   9  -9   4   -0.11    0.18
   9  -9   4    0.21    0.27
   9  -9   4    0.36    0.24
 -10   9  -4    6.93    0.77
 -10   9  -4    4.16    0.75
  10  -9   4    6.48    0.72
  10  -9   4    5.60    0.46
  10  -9   4    6.21    0.58
 -11   9  -4   -0.21    0.49
 -11   9  -4    0.12    0.25
  11  -9   4   -0.22    0.22
  11  -9   4   -0.01    0.23
 -12   9  -4    1.02    0.45
 -12   9  -4    0.60    0.64
  12  -9   4    1.35    0.37
  12  -9   4    1.31    0.47
   9   8  -4   -0.45    0.34
   9   8  -4    0.11    0.35
   8   8  -4   -0.49    0.26
   8   8  -4    1.16    0.41
   8   8  -4    0.31    0.35
  -8  -8   4    0.00    0.33
   7   8  -4    0.94    0.38
   7   8  -4    0.64    0.34
   7   8  -4    0.98    0.39
  -7  -8   4    1.27    0.40
   6   8  -4    0.00    0.25
   6   8  -4    0.26    0.32
   6   8  -4   -0.39    0.21
  -6  -8   4   -0.09    0.26
   5   8  -4    1.62    0.39
   5   8  -4    1.43    0.32
   5   8  -4    1.56    0.35
  -5  -8   4    1.64    0.37
  -5  -8   4    1.05    0.40
   4   8  -4    3.85    0.47
   4   8  -4    3.59    0.52
   4   8  -4    3.40    0.41
  -4  -8   4    2.82    0.51
  -4  -8   4    4.06    0.49
   3   8  -4    0.92    0.26
   3   8  -4    0.69    0.34
   3   8  -4    0.60    0.24
  -3  -8   4    1.10    0.29
  -3  -8   4    0.53    0.32
   2   8  -4   -0.22    0.14
   2   8  -4   -0.01    0.20
   2   8  -4   -0.03    0.16
  -2  -8   4    0.03    0.13
  -2  -8   4   -0.08    0.23
  -2  -8   4    0.22    0.19
   1   8  -4    0.52    0.20
   1   8  -4    0.24    0.27
   1   8  -4    0.61    0.19
  -1  -8   4    0.60    0.21
  -1  -8   4    0.32    0.14
  -1  -8   4    0.56    0.11
  -1  -8   4    0.65    0.17
   0   8  -4    1.99    0.29
   0   8  -4    2.28    0.39
   0   8  -4    2.38    0.29
   0   8  -4    2.23    0.30
   0  -8   4    2.45    0.21
   0  -8   4    2.65    0.25
   0  -8   4    2.11    0.30
   0  -8   4    2.35    0.30
   0  -8   4    2.41    0.31
  -1   8  -4    2.00    0.35
  -1   8  -4    2.28    0.14
  -1   8  -4    2.46    0.29
  -1   8  -4    1.52    0.30
   1  -8   4    2.09    0.28
   1  -8   4    2.46    0.31
   1  -8   4    2.27    0.22
   1  -8   4    2.64    0.30
   1  -8   4    2.41    0.21
  -2   8  -4    1.01    0.20
  -2   8  -4    1.49    0.15
  -2   8  -4    1.59    0.22
  -2   8  -4    1.02    0.28
  -2   8  -4    1.45    0.31
   2  -8   4    1.54    0.23
   2  -8   4    1.55    0.24
   2  -8   4    1.66    0.24
   2  -8   4    1.51    0.22
   2  -8   4    1.56    0.18
  -3   8  -4    4.00    0.31
  -3   8  -4    2.71    0.38
  -3   8  -4    3.87    0.54
  -3   8  -4    3.48    0.29
   3  -8   4    3.80    0.29
   3  -8   4    3.67    0.32
   3  -8   4    3.85    0.27
   3  -8   4    3.38    0.31
   3  -8   4    3.61    0.31
  -4   8  -4    5.21    0.62
  -4   8  -4    5.07    0.47
  -4   8  -4    5.27    0.35
  -4   8  -4    4.32    0.24
   4  -8   4    5.42    0.36
   4  -8   4    4.58    0.33
   4  -8   4    4.59    0.35
   4  -8   4    4.33    0.35
   4  -8   4    4.72    0.28
  -5   8  -4    0.24    0.27
  -5   8  -4    0.08    0.22
  -5   8  -4   -0.06    0.13
   5  -8   4    0.10    0.15
   5  -8   4    0.16    0.16
   5  -8   4    0.04    0.18
   5  -8   4    0.12    0.11
   5  -8   4    0.00    0.14
  -6   8  -4    0.73    0.20
  -6   8  -4    0.47    0.23
  -6   8  -4    0.97    0.32
   6  -8   4    1.11    0.26
   6  -8   4    0.81    0.23
   6  -8   4    1.02    0.24
   6  -8   4    0.93    0.20
  -7   8  -4    1.66    0.40
  -7   8  -4    2.26    0.31
  -7   8  -4    1.80    0.42
   7  -8   4    2.14    0.37
   7  -8   4    2.37    0.33
   7  -8   4    2.78    0.32
  -8   8  -4    0.65    0.24
  -8   8  -4    0.73    0.40
  -8   8  -4    0.21    0.24
   8  -8   4    0.58    0.25
   8  -8   4    0.90    0.28
   8  -8   4    0.54    0.20
  -9   8  -4    1.92    0.44
  -9   8  -4    1.57    0.46
   9  -8   4    1.53    0.34
   9  -8   4    2.45    0.41
   9  -8   4    1.90    0.31
 -10   8  -4   -0.10    0.39
  10  -8   4    0.23    0.25
  10  -8   4   -0.01    0.18
  10  -8   4   -0.10    0.25
 -11   8  -4   -0.13    0.42
  11  -8   4    0.41    0.34
  11  -8   4    0.04    0.27
 -12   8  -4   -0.28    0.50
  12  -8   4   -0.01    0.25
  12  -8   4    0.73    0.35
  10   7  -4   -0.80    0.31
   9   7  -4    0.59    0.39
   9   7  -4    0.59    0.38
  -9  -7   4    2.07    0.51
   8   7  -4    0.14    0.31
   8   7  -4    0.40    0.33
  -8  -7   4    0.31    0.36
   7   7  -4    0.13    0.28
   7   7  -4    0.12    0.27
   7   7  -4    0.40    0.29
  -7  -7   4    0.49    0.29
   6   7  -4    0.97    0.29
   6   7  -4    0.46    0.29
   6   7  -4    0.61    0.28
  -6  -7   4    0.38    0.27
  -6  -7   4    0.44    0.29
   5   7  -4    1.62    0.31
   5   7  -4    1.59    0.36
   5   7  -4    1.75    0.34
  -5  -7   4    1.79    0.36
  -5  -7   4    1.41    0.41
   4   7  -4    1.09    0.35
   4   7  -4    1.22    0.28
   4   7  -4    1.27    0.27
  -4  -7   4    1.36    0.31
  -4  -7   4    0.59    0.31
   3   7  -4    1.43    0.26
   3   7  -4    1.36    0.26
   3   7  -4    1.41    0.35
  -3  -7   4    1.63    0.29
  -3  -7   4    1.17    0.32
  -3  -7   4    1.38    0.17
   2   7  -4    2.01    0.36
   2   7  -4    2.45    0.30
   2   7  -4    1.57    0.26
  -2  -7   4    1.82    0.33
  -2  -7   4    2.21    0.21
  -2  -7   4    2.10    0.29
   1   7  -4    7.46    0.57
   1   7  -4    7.47    0.41
   1   7  -4    6.96    0.45
  -1  -7   4    7.51    0.42
  -1  -7   4    6.97    0.34
  -1  -7   4    6.86    0.40
  -1  -7   4    6.96    0.27
   0   7  -4   -0.03    0.12
   0   7  -4    0.00    0.15
   0   7  -4    0.02    0.13
   0   7  -4    0.03    0.19
   0  -7   4    0.01    0.09
   0  -7   4    0.14    0.14
   0  -7   4   -0.07    0.11
   0  -7   4    0.07    0.10
   0  -7   4    0.04    0.13
   0  -7   4    0.06    0.09
  -1   7  -4    8.62    0.55
  -1   7  -4    8.55    0.50
  -1   7  -4    9.51    0.28
  -1   7  -4    9.33    0.59
  -1   7  -4    8.52    0.40
   1  -7   4    8.99    0.42
   1  -7   4    8.75    0.38
   1  -7   4    8.90    0.53
   1  -7   4    8.82    0.34
   1  -7   4    8.44    0.42
   1  -7   4    9.28    0.42
  -2   7  -4    1.95    0.25
  -2   7  -4    2.25    0.21
  -2   7  -4    1.97    0.22
  -2   7  -4    1.89    0.30
  -2   7  -4    2.20    0.16
  -2   7  -4    1.82    0.30
   2  -7   4    2.09    0.24
   2  -7   4    2.51    0.28
   2  -7   4    1.78    0.22
   2  -7   4    2.08    0.18
   2  -7   4    2.32    0.24
  -3   7  -4    0.09    0.17
  -3   7  -4    0.02    0.11
  -3   7  -4    0.02    0.08
  -3   7  -4    0.02    0.10
  -3   7  -4   -0.06    0.07
   3  -7   4    0.11    0.12
   3  -7   4   -0.03    0.11
   3  -7   4   -0.12    0.09
   3  -7   4    0.05    0.12
   3  -7   4    0.16    0.10
  -4   7  -4    2.18    0.24
  -4   7  -4    1.16    0.30
  -4   7  -4    1.82    0.13
  -4   7  -4    1.70    0.30
   4  -7   4    1.64    0.21
   4  -7   4    1.86    0.23
   4  -7   4    1.69    0.24
   4  -7   4    1.94    0.20
   4  -7   4    2.05    0.27
  -5   7  -4    1.88    0.32
  -5   7  -4    2.11    0.25
  -5   7  -4    1.54    0.34
   5  -7   4    2.27    0.26
   5  -7   4    2.17    0.22
   5  -7   4    2.36    0.25
   5  -7   4    1.97    0.28
  -6   7  -4    0.34    0.26
  -6   7  -4    0.31    0.19
  -6   7  -4    0.46    0.16
   6  -7   4    0.36    0.18
   6  -7   4    0.70    0.16
   6  -7   4    0.70    0.18
   6  -7   4    0.61    0.23
  -7   7  -4    3.06    0.49
  -7   7  -4    3.63    0.33
   7  -7   4    3.99    0.32
   7  -7   4    3.95    0.38
   7  -7   4    3.30    0.36
   7  -7   4    4.11    0.40
  -8   7  -4   11.67    0.96
  -8   7  -4   11.64    0.58
   8  -7   4    9.45    0.60
   8  -7   4   10.68    0.58
   8  -7   4   10.48    0.52
  -9   7  -4   12.13    1.05
   9  -7   4   11.99    0.60
   9  -7   4   12.66    0.65
   9  -7   4   12.44    0.72
 -10   7  -4    0.11    0.36
  10  -7   4   -0.02    0.21
  10  -7   4    0.21    0.28
 -11   7  -4    0.78    0.47
  11  -7   4    0.67    0.34
  11  -7   4    0.60    0.29
 -12   7  -4   -0.02    0.32
  12  -7   4   -0.20    0.30
  12  -7   4   -0.53    0.26
  13  -7   4    0.10    0.35
  10   6  -4    1.57    0.44
  10   6  -4    2.48    0.52
 -10  -6   4    1.98    0.53
   9   6  -4    3.01    0.50
   9   6  -4    3.69    0.56
  -9  -6   4    5.09    0.66
   8   6  -4    2.34    0.45
   8   6  -4    2.84    0.44
  -8  -6   4    3.08    0.51
   7   6  -4    0.70    0.33
   7   6  -4    0.31    0.26
   7   6  -4    0.52    0.28
  -7  -6   4    1.00    0.35
   6   6  -4    0.41    0.25
   6   6  -4    0.50    0.30
   6   6  -4    1.24    0.30
  -6  -6   4    0.93    0.31
  -6  -6   4    0.47    0.28
   5   6  -4    3.92    0.49
   5   6  -4    3.64    0.40
   5   6  -4    4.13    0.44
  -5  -6   4    3.09    0.41
  -5  -6   4    3.10    0.50
   4   6  -4    5.62    0.43
   4   6  -4    5.45    0.54
   4   6  -4    5.81    0.43
  -4  -6   4    5.44    0.21
  -4  -6   4    5.44    0.42
  -4  -6   4    5.34    0.21
  -4  -6   4    5.76    0.64
   3   6  -4    0.28    0.17
   3   6  -4    0.20    0.22
   3   6  -4    0.37    0.16
  -3  -6   4    0.32    0.07
  -3  -6   4    0.45    0.18
  -3  -6   4    0.28    0.06
  -3  -6   4    0.28    0.21
   2   6  -4    0.33    0.15
   2   6  -4    0.54    0.17
   2   6  -4    0.48    0.23
  -2  -6   4    0.49    0.06
  -2  -6   4    0.23    0.15
  -2  -6   4    0.37    0.08
   1   6  -4    2.98    0.26
   1   6  -4    2.64    0.28
   1   6  -4    2.44    0.33
   1   6  -4    3.12    0.27
  -1  -6   4    2.94    0.17
  -1  -6   4    2.80    0.23
  -1  -6   4    2.71    0.25
  -1  -6   4    2.91    0.26
  -1  -6   4    2.80    0.23
   0   6  -4   43.78    1.14
   0   6  -4   44.03    0.78
   0   6  -4   44.34    1.03
   0   6  -4   44.97    1.38
   0   6  -4   43.62    1.33
   0  -6   4   44.37    1.06
   0  -6   4   42.65    1.03
   0  -6   4   43.85    0.94
   0  -6   4   43.28    0.98
   0  -6   4   43.97    1.03
   0  -6   4   43.91    1.36
  -1   6  -4   25.33    0.54
  -1   6  -4   23.59    0.89
  -1   6  -4   24.61    0.95
  -1   6  -4   24.81    0.86
  -1   6  -4   24.60    0.67
   1  -6   4   25.54    0.95
   1  -6   4   24.78    0.69
[truncated: 863,206 more chars]
