# Supplementary material for: Crystal structure of methyl 3′-benzamido-4′-(4-meth­oxy­phen­yl)-1′-methyl­spiro­[indeno­[1,2-b]quinoxaline-11,2′-pyrrolidine]-3′-carboxyl­ate
Source: Acta Crystallogr E Crystallogr Commun. 2016 Aug 5;72(Pt 9):1257–9. doi: 10.1107/S2056989016012469 (PMC5120701; doi:10.1107/S2056989016012469)
Supplement: Supplementary file 2 [file e-72-01257-Isup2.hkl]

data_I                                                                          
_shelx_title ' in P-1'                                                          
_shelx_refln_list_code          4                                               
_shelx_F_calc_maximum      148.67                                               
_exptl_crystal_F_000       584.00                                               
_reflns_d_resolution_high  0.6975                                               
                                                                                
loop_                                                                           
 _space_group_symop_operation_xyz                                               
 'x, y, z'                                                                      
 '-x, -y, -z'                                                                   
                                                                                
_cell_length_a    10.1194                                                       
_cell_length_b    10.8066                                                       
_cell_length_c    14.9948                                                       
_cell_angle_alpha 110.569                                                       
_cell_angle_beta   97.099                                                       
_cell_angle_gamma 106.170                                                       
                                                                                
_shelx_F_squared_multiplier     1.000                                           
                                                                                
loop_                                                                           
 _refln_index_h                                                                 
 _refln_index_k                                                                 
 _refln_index_l                                                                 
 _refln_F_squared_calc                                                          
 _refln_F_squared_meas                                                          
 _refln_F_squared_sigma                                                         
 _refln_observed_status                                                         
   1   0   0       3804.21       2481.40        73.19 o                         
   2   0   0       1960.45       1906.69        11.07 o                         
   3   0   0          1.78         -1.23         0.82 o                         
   4   0   0       1218.01       1286.66         8.38 o                         
   5   0   0         14.40         10.37         0.99 o                         
   6   0   0         30.15         30.61         2.36 o                         
   7   0   0        256.62        264.94         4.26 o                         
   8   0   0        122.55        123.75         3.90 o                         
   9   0   0          8.87          5.33         1.77 o                         
  10   0   0          2.74          2.00         1.86 o                         
  11   0   0          6.23          2.99         2.56 o                         
  12   0   0         26.28         26.19         4.98 o                         
 -12   1   0          4.17          1.67         3.97 o                         
 -11   1   0         91.25         87.21         4.74 o                         
 -10   1   0         11.73          7.66         2.14 o                         
  -9   1   0         14.43         13.34         1.95 o                         
  -8   1   0          3.54          5.13         1.04 o                         
  -7   1   0          0.20          0.60         0.86 o                         
  -6   1   0         38.17         34.61         2.31 o                         
  -5   1   0         37.42         34.42         1.72 o                         
  -4   1   0       2986.29       2958.87        14.97 o                         
  -3   1   0      10064.96      10496.82        49.22 o                         
  -2   1   0       7979.68       8156.90        36.61 o                         
  -1   1   0        148.24        121.13         2.13 o                         
   0   1   0       6584.67       4241.11       139.46 o                         
   1   1   0       1460.81       1447.62        12.22 o                         
   2   1   0       4579.43       4650.36        25.77 o                         
   3   1   0        656.26        612.09         4.96 o                         
   4   1   0         18.18         18.28         1.02 o                         
   5   1   0         10.92          9.79         1.32 o                         
   6   1   0          1.63          0.16         0.85 o                         
   7   1   0          0.57          0.81         0.93 o                         
   8   1   0          6.84          5.42         1.84 o                         
   9   1   0        211.05        211.82         5.72 o                         
  10   1   0          2.94          1.50         2.60 o                         
  11   1   0          4.49          1.88         2.46 o                         
  12   1   0          0.65         -2.64         3.13 o                         
 -13   2   0          0.60         -9.20         7.49 o                         
 -12   2   0          0.15         -4.16         2.77 o                         
 -11   2   0         61.03         63.89         4.28 o                         
 -10   2   0          4.38          2.23         1.89 o                         
  -9   2   0         14.93         12.67         1.56 o                         
  -8   2   0        338.32        365.82         5.74 o                         
  -7   2   0        570.32        599.38         6.74 o                         
  -6   2   0        868.58        874.44         7.17 o                         
  -5   2   0       1579.28       1583.95        10.40 o                         
  -4   2   0        869.13        822.79         5.47 o                         
  -3   2   0         21.36         25.84         0.89 o                         
  -2   2   0       1691.60       1688.69         9.36 o                         
  -1   2   0       6889.97       6816.11        33.60 o                         
   0   2   0       3022.49       3006.44        17.06 o                         
   1   2   0       2100.33       2086.33        12.29 o                         
   2   2   0         35.75         26.54         1.02 o                         
   3   2   0        652.25        608.27         4.96 o                         
   4   2   0          3.68          5.50         0.94 o                         
   5   2   0        331.00        322.43         5.15 o                         
   6   2   0          0.56          0.40         0.91 o                         
   7   2   0         52.00         48.89         2.01 o                         
   8   2   0         41.67         45.88         2.94 o                         
   9   2   0         48.07         45.37         3.78 o                         
  10   2   0          1.46         -2.70         2.45 o                         
  11   2   0          3.63         -0.75         3.35 o                         
  12   2   0          1.29          1.09         3.65 o                         
 -14   3   0          3.50        -12.84         8.56 o                         
 -13   3   0          2.26         -5.40         6.10 o                         
 -12   3   0          1.49          3.53         3.34 o                         
 -11   3   0         52.97         53.10         3.97 o                         
 -10   3   0         25.29         32.11         3.23 o                         
  -9   3   0         51.65         53.17         3.97 o                         
  -8   3   0         27.27         24.92         1.66 o                         
  -7   3   0        103.40        113.91         2.62 o                         
  -6   3   0          0.64          0.73         0.76 o                         
  -5   3   0         37.37         38.70         1.35 o                         
  -4   3   0        451.48        484.28         3.60 o                         
  -3   3   0        134.05        130.80         1.56 o                         
  -2   3   0         42.96         39.41         0.79 o                         
  -1   3   0         15.49         22.07         0.63 o                         
   0   3   0        220.45        187.03         2.28 o                         
   1   3   0       2502.24       2519.95        14.37 o                         
   2   3   0        251.22        262.69         2.61 o                         
   3   3   0        152.88        136.93         2.75 o                         
   4   3   0        104.33         95.67         2.86 o                         
   5   3   0        326.87        354.33         7.39 o                         
   6   3   0          3.23          2.39         1.03 o                         
   7   3   0         21.30         18.16         2.04 o                         
   8   3   0         16.44         14.79         2.68 o                         
   9   3   0         11.69          7.82         2.86 o                         
  10   3   0          0.67         -0.90         3.15 o                         
  11   3   0          0.05         -5.34         3.56 o                         
  12   3   0          0.73          1.28         8.99 o                         
 -14   4   0          0.31         -9.20        10.48 o                         
 -13   4   0          0.66         -0.41         3.80 o                         
 -12   4   0          0.77          0.11         3.11 o                         
 -11   4   0          0.11         -2.01         2.70 o                         
 -10   4   0         61.55         67.72         4.14 o                         
  -9   4   0         91.47         95.57         3.50 o                         
  -8   4   0         67.70         68.86         2.42 o                         
  -7   4   0         64.00         60.35         2.49 o                         
  -6   4   0        698.40        690.33         6.83 o                         
  -5   4   0          0.28         -0.67         0.45 o                         
  -4   4   0        150.85        172.80         2.31 o                         
  -3   4   0          9.27          9.21         0.59 o                         
  -2   4   0         49.45         52.97         1.01 o                         
  -1   4   0        820.84        850.30         5.77 o                         
   0   4   0         15.89         14.93         0.91 o                         
   1   4   0        316.62        340.66         4.10 o                         
   2   4   0       1422.70       1403.89         9.53 o                         
   3   4   0         46.76         46.18         1.62 o                         
   4   4   0        150.18        151.63         4.45 o                         
   5   4   0          7.11          4.40         1.81 o                         
   6   4   0         20.44         18.07         2.79 o                         
   7   4   0         62.13         62.68         3.98 o                         
   8   4   0          5.69          2.92         2.50 o                         
   9   4   0          2.03         -3.98         2.87 o                         
  10   4   0          0.20         -2.55         3.36 o                         
  11   4   0          0.04         -6.85         8.56 o                         
 -14   5   0          0.22          2.78         7.28 o                         
 -13   5   0          5.77          2.57         7.51 o                         
 -12   5   0          3.55         -3.83         3.13 o                         
 -11   5   0          0.44         -3.79         2.53 o                         
 -10   5   0          2.57         -1.33         1.63 o                         
  -9   5   0          0.98         -1.62         1.67 o                         
  -8   5   0          0.06         -1.42         0.94 o                         
  -7   5   0         80.58         73.93         4.66 o                         
  -6   5   0        346.92        361.55         4.99 o                         
  -5   5   0        386.48        392.92         4.54 o                         
  -4   5   0          0.00          0.22         0.44 o                         
  -3   5   0        191.47        201.30         2.40 o                         
  -2   5   0        906.06        972.85         7.95 o                         
  -1   5   0         61.84         66.27         1.60 o                         
   0   5   0         69.06         79.26         1.39 o                         
   1   5   0          5.35          5.11         1.20 o                         
   2   5   0        449.52        429.76         5.35 o                         
   3   5   0        119.11        123.87         2.64 o                         
   4   5   0         83.92         84.77         5.28 o                         
   5   5   0          4.00          2.00         1.82 o                         
   6   5   0         34.42         36.09         4.18 o                         
   7   5   0          1.41         -1.23         2.11 o                         
   8   5   0          1.13         -1.69         2.57 o                         
   9   5   0          0.73         -0.66         4.45 o                         
  10   5   0          2.00         -8.13         7.70 o                         
 -13   6   0          1.88         -0.22         4.90 o                         
 -12   6   0          0.00         -3.16         2.60 o                         
 -11   6   0         10.83         13.98         4.38 o                         
 -10   6   0          0.91         -1.89         1.93 o                         
  -9   6   0          0.35         -1.98         1.62 o                         
  -8   6   0        171.14        166.57         4.71 o                         
  -7   6   0        169.04        158.58         4.36 o                         
  -6   6   0          1.77          2.81         1.36 o                         
  -5   6   0        118.51        126.84         3.14 o                         
  -4   6   0          2.22          8.27         0.85 o                         
  -3   6   0        296.11        294.70         3.31 o                         
  -2   6   0         58.60         53.66         2.20 o                         
  -1   6   0         47.82         50.49         1.81 o                         
   0   6   0        101.36        105.05         3.46 o                         
   1   6   0          0.75         -0.56         1.21 o                         
   2   6   0         12.65         16.84         1.84 o                         
   3   6   0         30.94         24.64         2.52 o                         
   4   6   0        110.32        129.85         4.98 o                         
   5   6   0        374.58        406.28         8.56 o                         
   6   6   0        171.04        175.89         8.98 o                         
   7   6   0          1.87         -0.93         2.63 o                         
   8   6   0          1.37         -1.23         3.49 o                         
   9   6   0          0.36         -1.16         5.22 o                         
 -13   7   0          4.04          0.00         4.84 o                         
 -12   7   0          7.13          7.26         4.95 o                         
 -11   7   0         36.88         41.73         4.10 o                         
 -10   7   0         12.00         15.42         2.47 o                         
  -9   7   0         12.70         11.84         2.32 o                         
  -8   7   0         58.82         56.41         3.39 o                         
  -7   7   0        169.71        182.42         4.90 o                         
  -6   7   0        108.97        119.17         3.25 o                         
  -5   7   0        209.11        212.81         3.53 o                         
  -4   7   0         35.38         32.60         1.40 o                         
  -3   7   0          4.82          2.15         0.95 o                         
  -2   7   0         18.34         21.79         1.69 o                         
  -1   7   0         31.43         23.80         1.55 o                         
   0   7   0        409.87        424.61         7.57 o                         
   1   7   0        232.82        247.51         5.97 o                         
   2   7   0        437.36        430.56         7.89 o                         
   3   7   0        135.68        136.97         5.14 o                         
   4   7   0         29.45         34.04         3.35 o                         
   5   7   0         73.66         69.12         4.66 o                         
   6   7   0         19.17         14.43         3.24 o                         
   7   7   0          0.72         -0.58         3.69 o                         
   8   7   0          0.41         -1.97         4.36 o                         
 -13   8   0          1.97         -3.21         4.92 o                         
 -12   8   0         13.05         17.43         4.79 o                         
 -11   8   0         32.92         30.06         3.99 o                         
 -10   8   0         27.22         26.85         3.38 o                         
  -9   8   0         42.27         38.89         3.28 o                         
  -8   8   0         28.07         27.64         2.80 o                         
  -7   8   0          3.65          2.07         1.86 o                         
  -6   8   0          0.71         -2.38         1.59 o                         
  -5   8   0        153.92        157.59         2.89 o                         
  -4   8   0          8.41          7.95         1.31 o                         
  -3   8   0          0.99          1.94         1.13 o                         
  -2   8   0          1.59          1.04         1.56 o                         
  -1   8   0        923.68        907.50         9.48 o                         
   0   8   0        286.18        280.95         5.21 o                         
   1   8   0         32.16         34.79         3.17 o                         
   2   8   0        108.71        113.32         5.28 o                         
   3   8   0          0.06         -2.95         1.96 o                         
   4   8   0          0.31         -3.43         2.89 o                         
   5   8   0          0.25          0.74         2.88 o                         
   6   8   0         14.41         14.19         4.03 o                         
   7   8   0         28.32         39.29         6.14 o                         
 -13   9   0          4.97          4.07         6.85 o                         
 -12   9   0          1.61         -1.93         4.79 o                         
 -11   9   0          0.59         -5.35         4.11 o                         
 -10   9   0          0.00         -1.21         2.65 o                         
  -9   9   0         14.94         12.00         3.87 o                         
  -8   9   0          2.81          0.75         2.73 o                         
  -7   9   0          0.21         -0.09         2.04 o                         
  -6   9   0          3.62          1.37         2.20 o                         
  -5   9   0         23.80         23.18         1.97 o                         
  -4   9   0         21.11         22.25         2.09 o                         
  -3   9   0        679.91        703.62         9.25 o                         
  -2   9   0        201.19        192.01         5.43 o                         
  -1   9   0        341.97        336.27         7.60 o                         
   0   9   0         49.98         59.04         3.92 o                         
   1   9   0        100.65        102.51         7.38 o                         
   2   9   0          8.90          7.20         2.40 o                         
   3   9   0         20.31         19.82         3.32 o                         
   4   9   0         24.73         28.70         6.79 o                         
   5   9   0          4.95          4.34         3.50 o                         
   6   9   0         14.61         16.72         4.46 o                         
 -13  10   0          1.42         -2.57         7.28 o                         
 -12  10   0         14.55         20.62         5.85 o                         
 -11  10   0          0.93         -1.78         6.01 o                         
 -10  10   0          2.44         -0.20         3.01 o                         
  -9  10   0         53.13         59.49         4.73 o                         
  -8  10   0          5.69          5.63         2.78 o                         
  -7  10   0          1.53         -3.10         2.07 o                         
  -6  10   0         12.81          4.94         2.06 o                         
  -5  10   0         31.31         34.27         4.34 o                         
  -4  10   0        190.52        208.65         5.70 o                         
  -3  10   0          9.73          4.29         1.86 o                         
  -2  10   0         54.88         57.74         4.37 o                         
  -1  10   0         58.56         56.29         3.84 o                         
   0  10   0         16.35         19.43         2.95 o                         
   1  10   0          6.31          6.76         2.68 o                         
   2  10   0          0.23         -1.38         3.00 o                         
   3  10   0          0.01         -4.78         3.19 o                         
   4  10   0          0.29         -5.01         3.34 o                         
   5  10   0          3.21         -0.19         4.59 o                         
 -11  11   0          0.59         -3.19         4.32 o                         
 -10  11   0          6.65         -0.49         6.05 o                         
  -9  11   0         21.02         21.08         4.31 o                         
  -8  11   0          5.00          0.86         4.02 o                         
  -7  11   0          0.30          3.33         2.70 o                         
  -6  11   0          0.00         -2.66         2.58 o                         
  -5  11   0          6.19          6.62         2.79 o                         
  -4  11   0         97.40        102.78         7.31 o                         
  -3  11   0         39.79         38.57         3.37 o                         
  -2  11   0          0.33         -1.54         2.03 o                         
  -1  11   0          3.80          1.60         2.24 o                         
   0  11   0         28.66         24.85         6.42 o                         
   1  11   0          3.07         -2.84         3.02 o                         
   2  11   0          0.33         -2.82         3.41 o                         
   3  11   0          2.38         -4.29         3.81 o                         
   4  11   0          0.50          4.92         7.70 o                         
 -10  12   0          0.96         -1.06         4.71 o                         
  -9  12   0          3.82          1.37         3.98 o                         
  -8  12   0          2.33         -3.39         3.46 o                         
  -7  12   0          4.03         -1.11         5.00 o                         
  -6  12   0          2.44          0.95         2.75 o                         
  -5  12   0         11.73         11.84         3.25 o                         
  -4  12   0          0.93         -3.87         2.58 o                         
  -3  12   0          2.18          1.50         5.71 o                         
  -2  12   0          0.21         -3.89         2.96 o                         
  -1  12   0         20.26         17.97         4.99 o                         
   0  12   0          4.96         -0.36         3.71 o                         
   1  12   0          2.41         -3.26         5.62 o                         
   2  12   0          1.02         -7.86         5.27 o                         
 -10  13   0          0.56        -11.88         7.92 o                         
  -9  13   0          3.99         -3.85         8.77 o                         
  -8  13   0          1.98         -7.31         4.88 o                         
  -7  13   0          6.59         -0.87         3.64 o                         
  -6  13   0          0.29          0.30         3.81 o                         
  -5  13   0          1.58         -2.23         4.44 o                         
  -4  13   0          6.57          5.17         7.60 o                         
  -3  13   0         17.58         14.94         4.15 o                         
  -2  13   0          2.48         -1.77         7.18 o                         
  -1  13   0          0.02          9.84         7.92 o                         
   0  13   0         16.31         40.66        11.34 o                         
   1  13   0          5.47         11.48         4.94 o                         
  -6  14   0          1.21          7.70         5.24 o                         
  -5  14   0         10.87         17.33         7.70 o                         
  -4  14   0          3.71          2.57         6.85 o                         
  -3  14   0          9.68         47.50        10.70 o                         
   2 -14   1          5.56         16.05         7.92 o                         
   3 -14   1         13.96         26.53         9.20 o                         
   4 -14   1          0.01          0.64         5.78 o                         
   6 -14   1          1.35         -4.60        15.83 o                         
  -1 -13   1          3.01          0.56         6.21 o                         
   0 -13   1         40.29         57.35        10.06 o                         
   1 -13   1         12.30         25.24         6.45 o                         
   2 -13   1         29.21         38.65        12.09 o                         
   3 -13   1          0.06          1.36         6.19 o                         
   4 -13   1          5.63          9.74         4.32 o                         
   5 -13   1          0.75         -3.39         3.98 o                         
   6 -13   1          0.26         -4.41         2.94 o                         
   7 -13   1          0.32         -4.17         5.81 o                         
   8 -13   1          0.14         -9.56         6.37 o                         
   9 -13   1          1.40         -1.07         8.56 o                         
  10 -13   1          0.86         -5.56         8.13 o                         
  -3 -12   1         13.08          9.53         9.74 o                         
  -2 -12   1          7.55          6.92         4.69 o                         
  -1 -12   1          3.14          1.52         5.56 o                         
   0 -12   1          0.21         -3.84         2.81 o                         
   1 -12   1          0.01         -3.32         2.23 o                         
   2 -12   1         11.18          9.96         2.81 o                         
   3 -12   1          0.09         -2.79         2.41 o                         
   4 -12   1         17.99         12.99         2.71 o                         
   5 -12   1          9.28          3.04         2.79 o                         
   6 -12   1         22.83         13.32         3.67 o                         
   7 -12   1         18.77          8.45         3.62 o                         
   8 -12   1          3.89         -5.61         4.94 o                         
   9 -12   1          0.00         -3.00         5.31 o                         
  10 -12   1          6.44          5.14         8.13 o                         
  11 -12   1          3.29         -1.28         8.56 o                         
  -4 -11   1          0.01         -4.44         4.93 o                         
  -3 -11   1          0.24         -4.74         3.16 o                         
  -2 -11   1          0.55         -4.49         2.99 o                         
  -1 -11   1          1.41         -2.03         2.49 o                         
   0 -11   1          1.83         -0.04         2.42 o                         
   1 -11   1          3.12          2.41         2.19 o                         
   2 -11   1          0.18          0.00         1.80 o                         
   3 -11   1        155.95        167.80         6.60 o                         
   4 -11   1         56.29         60.15         3.79 o                         
   5 -11   1         28.61         30.66         2.99 o                         
   6 -11   1         31.45         31.34         3.64 o                         
   7 -11   1          0.11          0.70         3.49 o                         
   8 -11   1         34.43         40.66         5.65 o                         
   9 -11   1         11.55          7.65         3.72 o                         
  10 -11   1          7.13          6.04         4.76 o                         
  11 -11   1         15.49         14.83         5.42 o                         
  12 -11   1          4.06          9.63         8.99 o                         
  -6 -10   1          5.70          4.07         7.70 o                         
  -5 -10   1          5.89          3.41         4.51 o                         
  -4 -10   1          0.15         -2.40         3.49 o                         
  -3 -10   1         14.62          9.37         3.58 o                         
  -2 -10   1         21.22         16.49         3.06 o                         
  -1 -10   1         25.61         14.33         3.01 o                         
   0 -10   1         37.79         31.51         3.28 o                         
   1 -10   1        139.08        145.11         4.90 o                         
   2 -10   1        105.28        115.79         4.66 o                         
   3 -10   1          0.05         -0.33         1.55 o                         
   4 -10   1        110.12         98.03         5.63 o                         
   5 -10   1          5.25          5.64         2.05 o                         
   6 -10   1         48.61         57.93         3.59 o                         
   7 -10   1         45.08         47.85         5.36 o                         
   8 -10   1         22.58         22.36         3.23 o                         
   9 -10   1         41.05         40.74         6.24 o                         
  10 -10   1         11.53          8.72         4.93 o                         
  11 -10   1          0.19         -2.13         5.53 o                         
  12 -10   1         26.31         37.22         6.85 o                         
  -7  -9   1          4.27          6.21         8.13 o                         
  -6  -9   1          7.95          8.59         5.07 o                         
  -5  -9   1         33.54         29.10         5.06 o                         
  -4  -9   1          1.96          1.77         2.35 o                         
  -3  -9   1          2.68          0.18         2.23 o                         
  -2  -9   1         42.35         33.00         3.30 o                         
  -1  -9   1          1.18          1.65         1.79 o                         
   0  -9   1         63.19         57.60         3.58 o                         
   1  -9   1          1.60          5.13         1.34 o                         
   2  -9   1        345.97        343.74         6.85 o                         
   3  -9   1        386.58        411.89         6.65 o                         
   4  -9   1         35.85         33.27         2.83 o                         
   5  -9   1         62.35         58.09         3.78 o                         
   6  -9   1         39.63         37.91         3.29 o                         
   7  -9   1        101.17        106.27         5.88 o                         
   8  -9   1         92.01        110.21         6.15 o                         
   9  -9   1          3.42          0.62         2.34 o                         
  10  -9   1          8.98         13.32         5.50 o                         
  11  -9   1         11.27         10.13         3.89 o                         
  12  -9   1          8.68          8.22         5.40 o                         
  13  -9   1          0.10          7.82         5.03 o                         
  -8  -8   1          2.06          8.81         7.60 o                         
  -7  -8   1         17.75         17.39         4.60 o                         
  -6  -8   1         12.67          7.91         3.34 o                         
  -5  -8   1         17.33         12.15         3.01 o                         
  -4  -8   1         59.33         48.54         3.90 o                         
  -3  -8   1         35.09         43.62         3.49 o                         
  -2  -8   1        622.51        627.55        10.60 o                         
  -1  -8   1        526.66        506.86        11.26 o                         
   0  -8   1          3.52          2.29         1.50 o                         
   1  -8   1         30.01         24.80         1.90 o                         
   2  -8   1         26.07         23.54         2.16 o                         
   3  -8   1         26.81         25.94         1.82 o                         
   4  -8   1         18.20         15.21         1.86 o                         
   5  -8   1        420.00        431.55         5.82 o                         
   6  -8   1          3.03          2.18         1.96 o                         
   7  -8   1         32.46         27.66         3.50 o                         
   8  -8   1         20.98         24.87         3.05 o                         
   9  -8   1          4.71          3.83         2.33 o                         
  10  -8   1          7.60          7.54         3.40 o                         
  11  -8   1          9.82         16.34         4.44 o                         
  12  -8   1         30.82         35.82         4.84 o                         
  13  -8   1          1.98          6.11         4.78 o                         
  -9  -7   1          1.00         -5.56         7.49 o                         
  -8  -7   1          0.04         -5.92         3.95 o                         
  -7  -7   1          2.18          0.17         2.62 o                         
  -6  -7   1          0.00          0.96         2.38 o                         
  -5  -7   1        177.54        191.73         6.46 o                         
  -4  -7   1        290.99        303.95         8.19 o                         
  -3  -7   1          0.32          0.15         1.96 o                         
  -2  -7   1         66.00         66.53         4.36 o                         
  -1  -7   1        230.08        255.66         5.99 o                         
   0  -7   1        634.22        636.73         7.82 o                         
   1  -7   1          0.11          0.11         0.96 o                         
   2  -7   1         37.61         38.12         2.07 o                         
   3  -7   1        259.60        278.58         4.26 o                         
   4  -7   1         17.04         16.12         1.36 o                         
   5  -7   1         17.55         16.58         1.46 o                         
   6  -7   1         76.34         80.52         3.91 o                         
   7  -7   1        677.62        703.27        13.03 o                         
   8  -7   1        253.99        255.39         6.65 o                         
   9  -7   1         17.85         16.33         2.94 o                         
  10  -7   1         25.83         28.53         4.51 o                         
  11  -7   1          3.11          1.06         4.19 o                         
  12  -7   1         21.86         24.05         4.44 o                         
  13  -7   1          0.01         -4.38         5.21 o                         
  -9  -6   1          2.32         -1.76         4.54 o                         
  -8  -6   1          5.45          0.41         3.68 o                         
  -7  -6   1         18.90         18.67         3.41 o                         
  -6  -6   1          6.77          6.99         2.58 o                         
  -5  -6   1          0.26         -0.30         2.06 o                         
  -4  -6   1         44.28         39.33         1.80 o                         
  -3  -6   1         36.03         41.06         2.63 o                         
  -2  -6   1        216.90        214.55         4.87 o                         
  -1  -6   1         17.73         17.38         1.75 o                         
   0  -6   1         80.86         82.67         2.28 o                         
   1  -6   1         78.69         66.59         1.87 o                         
   2  -6   1        443.26        518.45         7.44 o                         
   3  -6   1        235.46        237.91         2.97 o                         
   4  -6   1       1327.12       1320.54         9.44 o                         
   5  -6   1        149.76        159.36         3.54 o                         
   6  -6   1        229.43        228.51         4.80 o                         
   7  -6   1         47.43         40.89         2.55 o                         
   8  -6   1        135.81        131.48         4.49 o                         
   9  -6   1         10.96          7.30         2.59 o                         
  10  -6   1         33.66         37.43         3.96 o                         
  11  -6   1          2.70          2.52         2.59 o                         
  12  -6   1          1.30         -3.70         3.66 o                         
  13  -6   1          6.28         -2.01         4.11 o                         
 -10  -5   1          2.08         -5.21         3.47 o                         
  -9  -5   1         32.34         33.58         4.63 o                         
  -8  -5   1          0.47          4.77         2.96 o                         
  -7  -5   1         35.55         31.18         3.26 o                         
  -6  -5   1         24.54         21.30         2.34 o                         
  -5  -5   1         92.44         81.66         5.42 o                         
  -4  -5   1          0.62          0.85         1.28 o                         
  -3  -5   1        266.02        269.06         3.87 o                         
  -2  -5   1         46.48         35.27         2.04 o                         
  -1  -5   1         66.73         87.23         2.80 o                         
   0  -5   1         52.92         73.66         2.16 o                         
   1  -5   1        251.86        261.63         3.31 o                         
   2  -5   1        380.46        437.17         4.17 o                         
   3  -5   1         30.66         37.34         1.10 o                         
   4  -5   1        209.48        201.24         2.60 o                         
   5  -5   1         64.43         70.65         1.94 o                         
   6  -5   1          0.21         -0.06         1.21 o                         
   7  -5   1         56.27         56.63         2.30 o                         
   8  -5   1         29.32         31.58         1.94 o                         
   9  -5   1          0.12          0.37         1.58 o                         
  10  -5   1         12.67         13.91         2.27 o                         
  11  -5   1         28.73         29.78         3.68 o                         
  12  -5   1          1.07         -5.26         5.17 o                         
  13  -5   1          0.50         -0.10         5.98 o                         
  14  -5   1          5.64          7.70         7.92 o                         
 -11  -4   1          5.25          7.43         9.63 o                         
 -10  -4   1         28.21         19.08         5.22 o                         
  -9  -4   1         31.11         30.06         4.21 o                         
  -8  -4   1         24.34         20.60         2.96 o                         
  -7  -4   1          3.23          0.67         1.97 o                         
  -6  -4   1          1.32         -0.12         1.47 o                         
  -5  -4   1        240.77        255.57         6.37 o                         
  -4  -4   1          7.99          6.78         1.63 o                         
  -3  -4   1          6.11          4.52         1.11 o                         
  -2  -4   1        175.15        163.24         3.08 o                         
  -1  -4   1       3088.47       3205.63        20.92 o                         
   0  -4   1         45.59         34.57         0.79 o                         
   1  -4   1          0.49          1.25         0.41 o                         
   2  -4   1         98.50        118.15         1.41 o                         
   3  -4   1         91.08         94.63         1.41 o                         
   4  -4   1        509.78        523.28         4.54 o                         
   5  -4   1        240.13        275.38         2.96 o                         
   6  -4   1         80.30         80.27         1.95 o                         
   7  -4   1          0.92         -1.14         0.79 o                         
   8  -4   1         18.69         17.93         1.39 o                         
   9  -4   1        194.16        214.18         6.34 o                         
  10  -4   1         74.72         74.63         4.68 o                         
  11  -4   1          8.08          7.41         3.61 o                         
  12  -4   1         12.53          9.13         5.26 o                         
  13  -4   1          8.06          8.82         4.71 o                         
 -12  -3   1          2.75         -5.87         5.02 o                         
 -11  -3   1          6.82         -1.93         3.90 o                         
 -10  -3   1          1.75         -2.08         3.13 o                         
  -9  -3   1         89.69         94.12        10.02 o                         
  -8  -3   1          9.53          6.18         2.21 o                         
  -7  -3   1         11.54         10.60         1.74 o                         
  -6  -3   1         23.18         20.37         1.76 o                         
  -5  -3   1         30.16         31.09         1.56 o                         
  -4  -3   1        272.76        263.55         5.24 o                         
  -3  -3   1          1.96         -0.49         0.76 o                         
  -2  -3   1        702.71        739.30         6.09 o                         
  -1  -3   1         22.99         28.50         1.07 o                         
   0  -3   1        159.15        146.09         1.57 o                         
   1  -3   1       1390.86       1321.04         7.24 o                         
   2  -3   1       1476.09       1346.06         7.28 o                         
   3  -3   1          0.75         -0.60         0.40 o                         
   4  -3   1          3.54          7.97         0.54 o                         
   5  -3   1        841.73        871.11         6.44 o                         
   6  -3   1         29.91         30.99         1.26 o                         
   7  -3   1         44.51         40.48         1.66 o                         
   8  -3   1          4.09          3.05         1.22 o                         
   9  -3   1         89.23         86.46         4.88 o                         
  10  -3   1         18.47         13.17         2.51 o                         
  11  -3   1          2.01          0.06         2.34 o                         
  12  -3   1          6.27          2.20         3.67 o                         
  13  -3   1          1.19         -2.79         5.57 o                         
  14  -3   1          1.46        -11.98        11.98 o                         
 -12  -2   1          6.58          5.98         5.60 o                         
 -11  -2   1          8.91          4.79         4.05 o                         
 -10  -2   1         11.94         10.09         2.95 o                         
  -9  -2   1         42.25         45.52         4.47 o                         
  -8  -2   1        206.16        215.76         4.46 o                         
  -7  -2   1         17.77         14.84         1.46 o                         
  -6  -2   1        170.20        170.67         3.93 o                         
  -5  -2   1        294.32        280.74         4.67 o                         
  -4  -2   1        167.57        167.31         2.99 o                         
  -3  -2   1        435.51        420.58         3.78 o                         
  -2  -2   1        434.66        388.53         3.64 o                         
  -1  -2   1       1068.28        987.42         6.53 o                         
   0  -2   1       9590.20       9789.61        56.22 o                         
   1  -2   1        173.10        165.43         1.28 o                         
   2  -2   1       1427.16       1381.31         7.52 o                         
   3  -2   1         10.29         11.68         0.69 o                         
   4  -2   1       2375.45       2497.83        13.34 o                         
   5  -2   1         16.37         13.23         0.99 o                         
   6  -2   1        241.77        260.54         3.05 o                         
   7  -2   1        236.11        228.93         3.61 o                         
   8  -2   1         49.83         47.27         2.56 o                         
   9  -2   1        153.13        141.80         4.63 o                         
  10  -2   1         11.41          8.73         2.30 o                         
  11  -2   1          9.90         13.14         2.95 o                         
  12  -2   1          0.74          3.69         2.99 o                         
  13  -2   1         17.49         22.25        10.48 o                         
 -13  -1   1          0.73          1.50         9.63 o                         
 -12  -1   1          5.75          6.69         4.46 o                         
 -11  -1   1          0.30         -0.56         2.74 o                         
 -10  -1   1         27.18         22.09         3.31 o                         
  -9  -1   1         35.47         33.79         2.97 o                         
  -8  -1   1          0.15         -0.69         1.14 o                         
  -7  -1   1        142.53        152.44         3.50 o                         
  -6  -1   1         61.76         65.90         2.23 o                         
  -5  -1   1          2.63          2.16         0.99 o                         
  -4  -1   1        293.00        303.68         3.56 o                         
  -3  -1   1        239.83        215.38         2.60 o                         
  -2  -1   1        557.97        488.68         3.62 o                         
  -1  -1   1       1510.73       1469.01         8.99 o                         
   0  -1   1         85.03         51.98         1.21 o                         
   1  -1   1      15464.88      16408.32       184.03 o                         
   2  -1   1       3978.30       3844.59        19.00 o                         
   3  -1   1       4878.69       4910.27        23.93 o                         
   4  -1   1        753.22        738.35         5.22 o                         
   5  -1   1       1108.08       1179.25         8.70 o                         
   6  -1   1        200.35        183.15         2.78 o                         
   7  -1   1         19.70         16.41         1.60 o                         
   8  -1   1         25.67         29.33         2.16 o                         
   9  -1   1        162.79        172.18         4.65 o                         
  10  -1   1          0.06         -0.91         1.71 o                         
  11  -1   1          0.94         -2.46         2.23 o                         
  12  -1   1          4.29         -0.92         3.68 o                         
 -13   0   1          0.38          0.51        11.45 o                         
 -12   0   1          2.76          4.94         4.18 o                         
 -11   0   1          4.34          5.21         2.70 o                         
 -10   0   1         67.82         67.87         3.66 o                         
  -9   0   1          1.38         -1.12         1.71 o                         
  -8   0   1        249.69        255.44         4.66 o                         
  -7   0   1         11.93         10.35         1.55 o                         
  -6   0   1        219.88        230.34         4.26 o                         
  -5   0   1         27.27         32.13         1.47 o                         
  -4   0   1         31.51         32.78         1.03 o                         
  -3   0   1       1691.10       1785.84         9.89 o                         
  -2   0   1         82.89         84.58         1.05 o                         
  -1   0   1       1994.18       1529.65        48.73 o                         
   1   0   1       6678.89       6984.67        46.03 o                         
   2   0   1       5412.26       5546.44        31.12 o                         
   3   0   1        271.18        284.26         3.06 o                         
   4   0   1        985.10        983.70         6.74 o                         
   5   0   1        267.12        289.04         3.83 o                         
   6   0   1         26.83         23.92         1.85 o                         
   7   0   1         26.93         24.50         2.06 o                         
   8   0   1        525.30        558.76         8.65 o                         
   9   0   1         19.93         23.26         2.37 o                         
  10   0   1          0.56         -2.56         1.71 o                         
  11   0   1          4.88          0.03         2.30 o                         
  12   0   1         16.10         13.09         4.36 o                         
 -13   1   1          5.97          3.42         8.34 o                         
 -12   1   1          0.16         -3.28         2.72 o                         
 -11   1   1          0.32         -1.91         1.91 o                         
 -10   1   1         15.31         13.25         2.26 o                         
  -9   1   1         30.56         27.85         2.14 o                         
  -8   1   1        137.21        136.46         3.56 o                         
  -7   1   1        339.36        313.69         4.71 o                         
  -6   1   1        274.30        303.60         4.00 o                         
  -5   1   1       2304.43       2424.55        15.09 o                         
  -4   1   1        164.96        166.68         1.93 o                         
  -3   1   1      22102.14      24163.35       117.34 o                         
  -2   1   1         21.02         26.46         0.70 o                         
  -1   1   1       1159.89       1059.70         5.59 o                         
   0   1   1       2151.29       2069.44        11.25 o                         
   1   1   1        590.17        579.66         3.35 o                         
   2   1   1       8031.03       8378.76        41.66 o                         
   3   1   1        205.11        187.27         2.17 o                         
   4   1   1        104.70        107.16         2.01 o                         
   5   1   1         86.03         93.78         2.23 o                         
   6   1   1          2.69          2.98         0.66 o                         
   7   1   1         13.46         11.60         1.24 o                         
   8   1   1         85.73         82.16         3.76 o                         
   9   1   1          4.60          6.78         2.08 o                         
  10   1   1          1.18         -0.37         2.32 o                         
  11   1   1          0.47         -2.57         2.51 o                         
  12   1   1          7.91          6.59         3.96 o                         
 -13   2   1          0.00         -6.32         4.61 o                         
 -12   2   1          0.78         -3.12         3.11 o                         
 -11   2   1          8.15         10.03         2.29 o                         
 -10   2   1         60.99         52.49         3.65 o                         
  -9   2   1          2.71          4.23         1.52 o                         
  -8   2   1          3.27          5.77         1.55 o                         
  -7   2   1        170.62        174.47         3.18 o                         
  -6   2   1         77.39         70.23         2.13 o                         
  -5   2   1          0.54          1.12         0.69 o                         
  -4   2   1        423.17        389.27         3.28 o                         
  -3   2   1       1240.08       1185.35         6.96 o                         
  -2   2   1        195.76        194.22         1.93 o                         
  -1   2   1          7.21          7.04         0.50 o                         
   0   2   1        426.90        411.05         3.80 o                         
   1   2   1       2485.77       2406.57        12.94 o                         
   2   2   1        825.92        750.36         5.22 o                         
   3   2   1          5.07          4.85         0.73 o                         
   4   2   1       1288.65       1270.56        10.68 o                         
   5   2   1        138.99        135.05         3.00 o                         
   6   2   1        404.71        406.08         5.56 o                         
   7   2   1         59.92         58.59         2.99 o                         
   8   2   1          4.54          4.48         1.89 o                         
   9   2   1         25.96         27.21         3.34 o                         
  10   2   1          0.21         -3.73         2.49 o                         
  11   2   1         15.92         14.79         4.39 o                         
  12   2   1          2.28          8.64         7.70 o                         
 -14   3   1         11.79         -9.84         9.84 o                         
 -13   3   1          0.60         -3.48         3.89 o                         
 -12   3   1         10.85          3.02         3.97 o                         
 -11   3   1          0.00          1.87         5.38 o                         
 -10   3   1         98.20         96.09         4.48 o                         
  -9   3   1          6.62          8.26         1.51 o                         
  -8   3   1         53.79         43.33         2.17 o                         
  -7   3   1          0.00          0.19         0.88 o                         
  -6   3   1        712.59        721.86         6.62 o                         
  -5   3   1       1108.02       1168.91         8.42 o                         
  -4   3   1        591.49        598.22         4.37 o                         
  -3   3   1        151.44        162.17         1.82 o                         
  -2   3   1        524.32        534.33         3.82 o                         
  -1   3   1        451.42        461.76         3.88 o                         
   0   3   1       1669.01       1674.14        10.11 o                         
   1   3   1       1380.50       1269.97         7.75 o                         
   2   3   1         35.93         33.12         1.03 o                         
   3   3   1        541.08        532.31         4.83 o                         
   4   3   1          2.00          3.67         1.07 o                         
   5   3   1         79.16         78.61         3.06 o                         
   6   3   1         62.82         65.60         3.20 o                         
   7   3   1          1.37          0.18         2.03 o                         
   8   3   1          5.59          4.02         2.42 o                         
   9   3   1          1.20          1.29         2.40 o                         
  10   3   1          0.20         -4.30         2.87 o                         
  11   3   1         15.55         12.14         6.88 o                         
 -14   4   1          0.55         -9.30         6.42 o                         
 -13   4   1          0.26         -5.06         5.06 o                         
 -12   4   1          1.86         -2.04         3.13 o                         
 -11   4   1         16.37         16.47         4.82 o                         
 -10   4   1         21.20         20.46         2.21 o                         
  -9   4   1          0.04         -1.95         1.30 o                         
  -8   4   1          2.17          1.02         1.16 o                         
  -7   4   1          5.10          3.11         1.24 o                         
  -6   4   1        217.49        244.36         3.56 o                         
  -5   4   1        138.73        155.09         2.46 o                         
  -4   4   1         50.39         54.35         1.52 o                         
  -3   4   1         83.42         79.61         1.55 o                         
  -2   4   1         58.50         55.92         1.29 o                         
  -1   4   1        222.31        236.64         2.38 o                         
   0   4   1        919.79        961.69         6.75 o                         
   1   4   1          1.18         -0.36         0.82 o                         
   2   4   1        188.81        209.94         2.73 o                         
   3   4   1         36.46         36.78         1.34 o                         
   4   4   1        271.56        258.88         4.61 o                         
   5   4   1         61.29         54.15         3.64 o                         
   6   4   1         48.29         46.00         3.80 o                         
   7   4   1         40.26         41.29         3.98 o                         
   8   4   1         31.09         27.71         3.35 o                         
   9   4   1          4.74         -0.60         3.27 o                         
  10   4   1          0.27         -3.03         4.70 o                         
  11   4   1          0.40        -10.48         8.56 o                         
 -14   5   1         12.96          5.37        15.73 o                         
 -13   5   1          0.09         -4.77         4.31 o                         
 -12   5   1          2.92          0.77         3.15 o                         
 -11   5   1         19.88         12.23         3.54 o                         
 -10   5   1         39.14         45.99         3.50 o                         
  -9   5   1          8.17          7.39         2.00 o                         
  -8   5   1         68.36         67.56         2.98 o                         
  -7   5   1         20.34         18.61         1.41 o                         
  -6   5   1          7.94          8.89         0.79 o                         
  -5   5   1         44.43         43.57         1.49 o                         
  -4   5   1        168.97        189.19         3.06 o                         
  -3   5   1        139.29        135.71         1.95 o                         
  -2   5   1          5.64          7.42         0.98 o                         
  -1   5   1        448.98        485.55         5.13 o                         
   0   5   1          8.47         10.47         0.88 o                         
   1   5   1        812.74        842.79        10.49 o                         
   2   5   1        210.94        211.79         3.90 o                         
   3   5   1         78.55         84.84         1.99 o                         
   4   5   1         42.33         36.42         2.08 o                         
   5   5   1         19.48         18.92         2.62 o                         
   6   5   1        323.00        343.39         8.86 o                         
   7   5   1         89.38        100.11         5.21 o                         
   8   5   1         21.65         21.87         3.85 o                         
   9   5   1          0.02         -4.48         4.02 o                         
  10   5   1          0.01          9.84         8.77 o                         
 -13   6   1          1.50         -3.37         3.25 o                         
 -12   6   1         13.23         20.92         5.79 o                         
 -11   6   1          4.38          0.12         2.88 o                         
 -10   6   1         22.21         22.26         3.04 o                         
  -9   6   1          0.73         -2.35         1.57 o                         
  -8   6   1         57.12         54.89         3.15 o                         
  -7   6   1         19.29         21.30         2.18 o                         
  -6   6   1        223.47        235.48         4.71 o                         
  -5   6   1        426.93        441.01         6.04 o                         
  -4   6   1        150.53        153.16         2.42 o                         
  -3   6   1         12.18         12.68         1.12 o                         
  -2   6   1        201.42        189.08         3.54 o                         
  -1   6   1        198.91        179.49         3.99 o                         
   0   6   1         33.75         29.92         1.26 o                         
   1   6   1        331.15        333.67         6.41 o                         
   2   6   1         45.50         51.32         3.09 o                         
   3   6   1        134.41        127.60         3.05 o                         
   4   6   1        251.43        251.76         6.59 o                         
   5   6   1         27.56         30.07         3.21 o                         
   6   6   1         40.88         36.10         3.57 o                         
   7   6   1          0.01         -3.91         2.61 o                         
   8   6   1         27.82         41.36         9.55 o                         
   9   6   1          1.64         -5.99         7.49 o                         
 -13   7   1          2.28          6.63         7.06 o                         
 -12   7   1          3.11          3.91         4.77 o                         
 -11   7   1          4.72          4.16         2.67 o                         
 -10   7   1        157.67        176.46         5.91 o                         
  -9   7   1          2.65         -1.21         1.88 o                         
  -8   7   1        108.84        112.70         4.36 o                         
  -7   7   1          2.13          1.42         1.65 o                         
  -6   7   1        167.52        170.20         4.64 o                         
  -5   7   1         39.99         32.90         1.66 o                         
  -4   7   1          0.01         -0.58         0.90 o                         
  -3   7   1          1.14          2.73         0.95 o                         
  -2   7   1         25.03         21.34         1.74 o                         
  -1   7   1         39.84         37.09         1.35 o                         
   0   7   1         28.37         29.62         2.60 o                         
   1   7   1       1257.64       1312.11        16.18 o                         
   2   7   1        216.03        224.22         6.04 o                         
   3   7   1        398.21        421.20         8.53 o                         
   4   7   1         10.13         14.36         2.69 o                         
   5   7   1          6.22          3.57         2.38 o                         
   6   7   1          0.09          0.59         3.43 o                         
   7   7   1          0.23         -6.30         4.20 o                         
   8   7   1         14.24         11.55         5.59 o                         
 -13   8   1          0.89          6.85         6.21 o                         
 -12   8   1          0.10         -5.30         4.48 o                         
 -11   8   1          8.62          6.93         2.50 o                         
 -10   8   1        134.26        143.21         8.82 o                         
  -9   8   1         22.40         18.41         2.69 o                         
  -8   8   1        102.57        104.14         5.62 o                         
  -7   8   1         51.17         43.97         3.13 o                         
  -6   8   1          4.48          0.11         1.77 o                         
  -5   8   1         17.64         17.15         1.98 o                         
  -4   8   1         65.40         60.23         2.72 o                         
  -3   8   1         62.88         66.17         2.82 o                         
  -2   8   1         63.52         64.18         3.32 o                         
  -1   8   1         11.77          6.03         1.04 o                         
   0   8   1        135.55        124.37         3.54 o                         
   1   8   1         50.19         48.09         6.58 o                         
   2   8   1         38.25         36.09         3.60 o                         
   3   8   1         24.46         22.60         3.14 o                         
   4   8   1         31.10         31.57         4.17 o                         
   5   8   1          0.04         -0.89         3.64 o                         
   6   8   1          3.68         -1.41         3.40 o                         
   7   8   1          0.79         -3.43         5.07 o                         
 -13   9   1          2.45          9.20         7.06 o                         
 -12   9   1          0.88          2.84         5.99 o                         
 -11   9   1          1.69         -0.06         3.32 o                         
 -10   9   1          0.80         -3.08         2.05 o                         
  -9   9   1          1.24         -2.88         1.92 o                         
  -8   9   1         49.76         44.79         3.44 o                         
  -7   9   1          7.06          1.93         2.12 o                         
  -6   9   1         18.97         16.40         3.07 o                         
  -5   9   1        254.32        261.58         5.72 o                         
  -4   9   1         43.93         43.54         3.01 o                         
  -3   9   1         37.95         41.29         3.27 o                         
  -2   9   1          7.60          8.01         2.16 o                         
  -1   9   1        168.36        181.40         5.89 o                         
   0   9   1         34.23         38.26         3.35 o                         
   1   9   1         90.50         97.18         5.35 o                         
   2   9   1         58.87         54.32         5.30 o                         
   3   9   1          2.49          2.43         3.15 o                         
   4   9   1          1.33         -2.60         3.29 o                         
   5   9   1          5.54          5.62         3.73 o                         
   6   9   1          2.63          2.84         5.42 o                         
 -13  10   1          3.36          1.71         7.49 o                         
 -12  10   1          2.33          1.28         6.21 o                         
 -11  10   1          1.23         -4.16         3.35 o                         
 -10  10   1          4.51         -1.78         2.77 o                         
  -9  10   1         10.16         10.29         3.89 o                         
  -8  10   1         37.00         38.66         4.01 o                         
  -7  10   1          0.50          2.53         2.75 o                         
  -6  10   1          5.37          3.01         2.48 o                         
  -5  10   1        305.35        323.25         6.89 o                         
  -4  10   1        172.17        190.34         5.66 o                         
  -3  10   1          0.50         -2.71         1.81 o                         
  -2  10   1         24.92         20.61         3.05 o                         
  -1  10   1         28.93         28.23         3.28 o                         
   0  10   1          0.29         -0.88         2.28 o                         
   1  10   1         16.29         13.69         4.42 o                         
   2  10   1          9.62          8.96         3.74 o                         
   3  10   1          8.56          9.22         4.94 o                         
   4  10   1          5.15          4.21         5.24 o                         
   5  10   1          1.59          4.92         7.70 o                         
 -12  11   1          0.00          3.00         6.63 o                         
 -11  11   1          0.38          1.50         7.49 o                         
 -10  11   1          2.93         -1.72         3.86 o                         
  -9  11   1         15.43         22.64         5.73 o                         
  -8  11   1         10.35          7.05         4.69 o                         
  -7  11   1          7.25          4.69         3.01 o                         
  -6  11   1         21.41         17.44         3.35 o                         
  -5  11   1          1.40          4.70         3.40 o                         
  -4  11   1         20.22         23.07         3.62 o                         
  -3  11   1          0.27          3.43         2.28 o                         
  -2  11   1         22.61         22.13         2.82 o                         
  -1  11   1         33.15         42.32         8.07 o                         
   0  11   1          1.11         -4.38         2.92 o                         
   1  11   1          8.69          4.61         3.71 o                         
   2  11   1          0.28          0.66         4.39 o                         
   3  11   1          0.32         -4.66         6.44 o                         
 -11  12   1          0.08          0.43         6.85 o                         
 -10  12   1          1.02         -6.46         4.31 o                         
  -9  12   1         15.69         15.08         4.39 o                         
  -8  12   1          3.39         -3.82         3.29 o                         
  -7  12   1          9.56          8.42         4.08 o                         
  -6  12   1          1.36         -2.08         2.92 o                         
  -5  12   1          1.00         -0.95         2.96 o                         
  -4  12   1         12.80         14.53         3.79 o                         
  -3  12   1         11.34          7.18         3.41 o                         
  -2  12   1         16.53         15.80         4.84 o                         
  -1  12   1         17.85         21.66         5.99 o                         
   0  12   1         27.50         26.69         6.36 o                         
   1  12   1         18.20         25.99         6.84 o                         
   2  12   1          0.69         -2.62        12.62 o                         
  -9  13   1         16.83         10.35        10.16 o                         
  -8  13   1          0.13         -7.83         9.09 o                         
  -7  13   1          1.36         -5.99         8.12 o                         
  -6  13   1         13.75         17.62         6.73 o                         
  -5  13   1          7.90         14.05         4.74 o                         
  -4  13   1          1.90         -1.53         4.69 o                         
  -3  13   1         19.99         25.11         6.05 o                         
  -2  13   1         32.36         33.78        13.69 o                         
  -1  13   1          1.75         17.33         9.20 o                         
   0  13   1          0.07          1.71         8.99 o                         
  -7  14   1          1.31          4.92         6.63 o                         
  -6  14   1          0.43         10.48         7.49 o                         
  -5  14   1          5.23          9.84         7.92 o                         
   0 -14   2         13.32          4.49         7.49 o                         
   2 -14   2          3.50          9.63         6.85 o                         
   3 -14   2         21.77         27.39         8.77 o                         
   5 -14   2          6.77          0.56         6.76 o                         
   6 -14   2          5.89          2.56         6.81 o                         
   7 -14   2          0.81         -7.71        10.81 o                         
   8 -14   2          0.77          6.21         7.49 o                         
  -2 -13   2         15.94          7.70         9.63 o                         
  -1 -13   2          0.00          0.93         6.42 o                         
   0 -13   2          3.11          9.47         6.39 o                         
   1 -13   2          0.19         -3.99         3.84 o                         
   2 -13   2          0.20         -0.61         2.90 o                         
   3 -13   2          4.13          4.24         3.11 o                         
   4 -13   2          0.82         -0.12         3.32 o                         
   5 -13   2          0.06         -4.39         2.92 o                         
   6 -13   2          0.44         -5.00         3.34 o                         
   7 -13   2          0.35         -6.21         4.14 o                         
   8 -13   2          0.02         -4.21         3.18 o                         
   9 -13   2          4.25         -1.01         5.48 o                         
  10 -13   2          3.34          5.78         9.20 o                         
  -4 -12   2          2.16          7.06         7.92 o                         
  -3 -12   2          6.10         -4.41         5.42 o                         
  -2 -12   2          1.22         -1.81         3.47 o                         
  -1 -12   2          0.42         -3.50         2.33 o                         
   0 -12   2          6.58         10.07         2.88 o                         
   1 -12   2         39.28         44.11         4.30 o                         
   2 -12   2         14.97         13.13         3.06 o                         
   3 -12   2          0.89         -0.77         1.85 o                         
   4 -12   2          0.11         -2.88         1.92 o                         
   5 -12   2         15.08          8.49         2.82 o                         
   6 -12   2          1.88         -3.38         3.12 o                         
   7 -12   2         37.93         43.22         4.98 o                         
   8 -12   2          4.64         -2.68         4.11 o                         
   9 -12   2         76.56         98.17        21.58 o                         
  10 -12   2          9.28          1.89         3.91 o                         
  11 -12   2          0.44         -3.64         7.06 o                         
  -5 -11   2          4.88         -1.93         6.63 o                         
  -4 -11   2          0.35          0.31         3.86 o                         
  -3 -11   2         14.54         14.45         5.75 o                         
  -2 -11   2          5.62          2.96         2.83 o                         
  -1 -11   2         24.65         25.72         3.56 o                         
   0 -11   2          0.34         -2.27         1.91 o                         
   1 -11   2          2.49          1.75         1.98 o                         
   2 -11   2         20.05         23.83         2.49 o                         
   3 -11   2          7.08          9.50         2.36 o                         
   4 -11   2         45.79         43.49         4.04 o                         
   5 -11   2          3.96          2.87         2.01 o                         
   6 -11   2         18.13         15.99         2.51 o                         
   7 -11   2         10.02          4.54         2.89 o                         
   8 -11   2         32.43         30.46         7.26 o                         
   9 -11   2         26.07         18.30         4.14 o                         
  10 -11   2         59.41         52.95         5.55 o                         
  11 -11   2         13.36         16.88         4.53 o                         
  12 -11   2          2.02         10.70         9.84 o                         
  -6 -10   2          5.51          4.28         7.92 o                         
  -5 -10   2          4.11          3.61         4.00 o                         
  -4 -10   2          0.01         -3.71         2.47 o                         
  -3 -10   2          5.20          1.17         2.56 o                         
  -2 -10   2          4.69          3.16         2.57 o                         
  -1 -10   2          0.12         -1.50         2.17 o                         
   0 -10   2          0.06         -2.80         1.87 o                         
   1 -10   2         14.33         16.32         1.94 o                         
   2 -10   2          4.06          7.39         2.05 o                         
   3 -10   2         22.92         18.08         2.49 o                         
   4 -10   2         11.81          8.08         2.00 o                         
   5 -10   2         79.51         82.60         5.58 o                         
   6 -10   2         91.84         87.11         6.62 o                         
   7 -10   2         53.67         54.48         4.21 o                         
   8 -10   2          1.46          3.87         2.44 o                         
   9 -10   2          1.60          4.38         2.92 o                         
  10 -10   2          6.60          1.33         5.65 o                         
  11 -10   2         28.32         31.31         4.01 o                         
  12 -10   2          0.35          1.50         7.28 o                         
  13 -10   2         14.96         14.76         8.99 o                         
  -7  -9   2          0.07         -3.21         4.88 o                         
  -6  -9   2          8.25          6.76         3.84 o                         
  -5  -9   2          0.00         -3.32         2.40 o                         
  -4  -9   2         11.38          8.95         2.65 o                         
  -3  -9   2         30.25         33.28         3.47 o                         
  -2  -9   2          0.01          0.12         2.00 o                         
  -1  -9   2        159.86        156.73         4.59 o                         
   0  -9   2        232.37        231.77         4.39 o                         
   1  -9   2         16.52         19.25         1.75 o                         
   2  -9   2        379.77        389.98         8.78 o                         
   3  -9   2         12.76         10.08         2.04 o                         
   4  -9   2         31.04         32.28         2.70 o                         
   5  -9   2        388.09        388.00         6.93 o                         
   6  -9   2         50.97         55.87         6.01 o                         
   7  -9   2        245.73        263.05         6.91 o                         
   8  -9   2         51.05         37.09         3.43 o                         
   9  -9   2         19.46         17.93         3.33 o                         
  10  -9   2          2.67          4.70         3.80 o                         
  11  -9   2          1.95          1.18         2.74 o                         
  12  -9   2          0.06          0.21         3.21 o                         
  13  -9   2          1.24          5.35         7.49 o                         
  -8  -8   2         10.40         14.14         5.98 o                         
  -7  -8   2          1.93          0.53         3.05 o                         
  -6  -8   2         12.13         15.33         3.41 o                         
  -5  -8   2          9.62          8.77         2.73 o                         
  -4  -8   2          0.00         -0.99         2.02 o                         
  -3  -8   2        194.67        214.94         6.51 o                         
  -2  -8   2         16.46         17.52         2.49 o                         
  -1  -8   2         35.75         29.92         1.82 o                         
   0  -8   2         24.16         21.48         1.93 o                         
   1  -8   2        176.16        179.55         2.71 o                         
   2  -8   2         77.32         68.27         3.44 o                         
   3  -8   2        328.46        336.94         5.41 o                         
   4  -8   2          5.88          5.24         1.02 o                         
   5  -8   2         74.99         78.66         2.71 o                         
   6  -8   2        339.44        329.31         7.08 o                         
   7  -8   2         65.65         64.22         3.91 o                         
   8  -8   2        177.53        178.12         5.77 o                         
   9  -8   2         55.58         47.44         4.64 o                         
  10  -8   2         18.65         24.31         3.34 o                         
  11  -8   2         14.75         18.33         3.54 o                         
  12  -8   2          0.57         -0.78         2.81 o                         
  -9  -7   2          3.54          3.09         5.79 o                         
  -8  -7   2          1.92         -4.19         3.10 o                         
  -7  -7   2         56.38         61.27         5.84 o                         
  -6  -7   2         32.35         34.35         3.69 o                         
  -5  -7   2         20.79         25.36         3.19 o                         
  -4  -7   2         42.57         39.74         3.32 o                         
  -3  -7   2         53.12         54.22         3.14 o                         
  -2  -7   2         16.62         13.10         1.80 o                         
  -1  -7   2        274.00        274.38         4.49 o                         
   0  -7   2          9.93          8.81         1.24 o                         
   1  -7   2         46.78         45.69         1.89 o                         
   2  -7   2         70.98         61.49         1.82 o                         
   3  -7   2        118.86        127.47         2.46 o                         
   4  -7   2        102.48        101.01         2.12 o                         
   5  -7   2          8.44          6.55         1.23 o                         
   6  -7   2        396.80        402.32         7.44 o                         
   7  -7   2        335.28        333.68         7.05 o                         
   8  -7   2         13.21          9.47         2.31 o                         
   9  -7   2         27.22         27.06         3.64 o                         
  10  -7   2          0.06         -2.31         2.27 o                         
  11  -7   2         44.35         41.01         7.47 o                         
  12  -7   2          2.13         -0.55         3.20 o                         
  13  -7   2          0.03         -5.07         3.38 o                         
 -10  -6   2          0.00         -4.29         5.36 o                         
  -9  -6   2          0.44         -0.32         3.77 o                         
  -8  -6   2        156.76        172.95        16.10 o                         
  -7  -6   2        129.16        146.62        11.28 o                         
  -6  -6   2         97.68        107.51         5.69 o                         
  -5  -6   2         24.56         25.27         2.81 o                         
  -4  -6   2        155.90        151.31         3.01 o                         
  -3  -6   2         12.17          9.61         1.64 o                         
  -2  -6   2         15.89         18.48         1.81 o                         
  -1  -6   2         77.09         73.00         2.18 o                         
   0  -6   2        195.28        206.38         3.23 o                         
   1  -6   2         27.41         30.75         1.27 o                         
   2  -6   2        739.73        785.35         6.88 o                         
   3  -6   2       1046.78       1108.36         8.70 o                         
   4  -6   2        125.36        130.39         2.60 o                         
   5  -6   2         62.91         75.65         2.46 o                         
   6  -6   2        329.49        333.60         5.72 o                         
   7  -6   2          5.38          0.07         1.79 o                         
   8  -6   2          5.67          6.08         2.21 o                         
   9  -6   2         54.45         58.10         5.12 o                         
  10  -6   2         70.21         73.29         3.85 o                         
  11  -6   2          0.46          3.22         2.73 o                         
  12  -6   2          6.03          2.90         3.89 o                         
  13  -6   2          2.21         -1.00         5.07 o                         
 -11  -5   2          4.01         -9.63         6.42 o                         
 -10  -5   2         58.36         64.66         7.47 o                         
  -9  -5   2         59.00         64.85         5.48 o                         
  -8  -5   2         80.14         78.53         7.81 o                         
  -7  -5   2         10.46         11.06         3.06 o                         
  -6  -5   2         61.67         59.60         3.39 o                         
  -5  -5   2          0.03         -2.10         1.40 o                         
  -4  -5   2          5.15          3.87         1.37 o                         
  -3  -5   2          0.06          1.61         1.11 o                         
  -2  -5   2        289.98        315.70         6.88 o                         
  -1  -5   2        138.79        156.55         2.64 o                         
   0  -5   2        579.67        636.11         5.21 o                         
   1  -5   2          0.35          0.45         0.66 o                         
   2  -5   2        960.29        955.55         6.70 o                         
   3  -5   2          4.74          2.12         0.49 o                         
   4  -5   2          0.35         -0.41         0.56 o                         
   5  -5   2         14.62         14.88         1.43 o                         
   6  -5   2        269.76        249.69         4.47 o                         
   7  -5   2        322.01        337.72         4.89 o                         
   8  -5   2         93.25         97.96         3.01 o                         
   9  -5   2        103.51        100.02         4.39 o                         
  10  -5   2        127.37        140.91         5.16 o                         
  11  -5   2          3.57          3.48         2.38 o                         
  12  -5   2          2.25          3.00         3.21 o                         
  13  -5   2          0.51         -1.12         4.40 o                         
  14  -5   2         13.53         14.76         8.77 o                         
 -11  -4   2         11.25         11.19         6.64 o                         
 -10  -4   2          9.15         11.25         4.26 o                         
  -9  -4   2         43.77         49.28         6.02 o                         
  -8  -4   2          3.70         -0.94         2.62 o                         
  -7  -4   2          5.93          3.13         2.13 o                         
  -6  -4   2         40.86         42.53         2.84 o                         
  -5  -4   2         39.03         32.31         2.27 o                         
  -4  -4   2        241.40        263.80         5.55 o                         
  -3  -4   2         38.54         28.97         1.81 o                         
  -2  -4   2          2.73          3.23         0.83 o                         
  -1  -4   2        576.78        569.41         4.74 o                         
   0  -4   2        151.02        114.76         1.45 o                         
   1  -4   2         34.27         25.97         0.81 o                         
   2  -4   2         25.46         18.28         0.72 o                         
   3  -4   2         64.54         73.90         1.22 o                         
   4  -4   2         18.32         17.75         1.05 o                         
   5  -4   2        712.07        791.27         6.36 o                         
   6  -4   2        265.77        255.29         3.44 o                         
   7  -4   2          0.01         -1.17         0.78 o                         
   8  -4   2         40.80         36.81         2.31 o                         
   9  -4   2         19.72         20.58         3.03 o                         
  10  -4   2          3.64          4.04         2.37 o                         
  11  -4   2         25.45         21.05         3.56 o                         
  12  -4   2          8.99          9.44         6.53 o                         
  13  -4   2          0.43         -0.37         5.14 o                         
 -12  -3   2          0.46         -2.56         5.55 o                         
 -11  -3   2          0.22         -5.51         3.67 o                         
 -10  -3   2         23.52         20.16        10.15 o                         
  -9  -3   2         27.73         26.37         3.65 o                         
  -8  -3   2         95.01         94.11         3.86 o                         
  -7  -3   2          6.29          3.41         1.38 o                         
  -6  -3   2         26.59         28.86         1.81 o                         
  -5  -3   2          9.82         11.00         1.11 o                         
  -4  -3   2         62.80         70.83         2.22 o                         
  -3  -3   2          4.00          4.53         0.90 o                         
  -2  -3   2        209.50        211.41         2.58 o                         
  -1  -3   2        504.73        485.46         3.55 o                         
   0  -3   2       1837.81       1672.28         9.30 o                         
   1  -3   2          4.59          2.83         0.37 o                         
   2  -3   2        159.60        156.45         1.54 o                         
   3  -3   2         10.62         13.72         0.59 o                         
   4  -3   2        293.00        275.76         2.67 o                         
   5  -3   2        342.49        396.70         3.79 o                         
   6  -3   2        324.21        339.24         3.92 o                         
   7  -3   2        705.09        721.99         9.15 o                         
   8  -3   2         47.71         42.76         2.71 o                         
   9  -3   2          8.67          6.48         2.02 o                         
  10  -3   2          6.45          2.11         2.01 o                         
  11  -3   2         58.53         71.24         4.62 o                         
  12  -3   2         40.24         49.66         4.78 o                         
  13  -3   2          8.76          8.13         9.63 o                         
 -12  -2   2          0.05         -1.82         4.22 o                         
 -11  -2   2          1.18          0.04         5.94 o                         
 -10  -2   2         34.18         30.37         4.53 o                         
  -9  -2   2         17.24         23.00         2.97 o                         
  -8  -2   2          0.11         -1.11         1.19 o                         
  -7  -2   2          9.82          7.70         1.33 o                         
  -6  -2   2        207.58        225.58         4.46 o                         
  -5  -2   2         50.30         47.34         2.58 o                         
  -4  -2   2         85.72         99.07         2.56 o                         
  -3  -2   2        975.13        961.11         6.77 o                         
  -2  -2   2         26.37         22.70         0.82 o                         
  -1  -2   2        204.02        214.09         2.44 o                         
   0  -2   2       1247.17       1175.44         5.69 o                         
   1  -2   2       1481.96       1389.20         7.19 o                         
   2  -2   2       2226.06       2180.73        11.99 o                         
   3  -2   2         72.44         65.76         1.02 o                         
   4  -2   2        452.48        444.95         3.51 o                         
   5  -2   2        867.23        909.60         7.53 o                         
   6  -2   2          6.33          4.68         0.99 o                         
   7  -2   2         45.25         44.71         2.56 o                         
   8  -2   2          9.31          4.40         1.64 o                         
   9  -2   2          5.89          5.05         1.93 o                         
  10  -2   2          7.65          2.46         2.01 o                         
  11  -2   2          0.01         -1.00         2.14 o                         
  12  -2   2          2.82          3.82         2.89 o                         
  13  -2   2          0.23         -1.07         8.13 o                         
 -13  -1   2          9.93          2.57         9.41 o                         
 -12  -1   2          0.00         -5.42         4.30 o                         
 -11  -1   2          2.80         -1.36         2.55 o                         
 -10  -1   2          5.75          3.08         2.79 o                         
  -9  -1   2         57.07         56.73         3.66 o                         
  -8  -1   2         19.48         16.86         1.78 o                         
  -7  -1   2         44.14         36.47         2.29 o                         
  -6  -1   2         83.59         82.46         2.78 o                         
  -5  -1   2         19.29         13.97         1.31 o                         
  -4  -1   2          2.54          1.05         0.74 o                         
  -3  -1   2        131.97        123.86         1.62 o                         
  -2  -1   2       4271.66       4192.64        21.92 o                         
  -1  -1   2       2722.12       2694.87        14.78 o                         
   0  -1   2          2.33          3.49         0.15 o                         
   1  -1   2       1040.82        995.84         6.23 o                         
   2  -1   2        332.58        310.19         2.48 o                         
   3  -1   2        279.51        252.20         2.56 o                         
   4  -1   2         30.77         27.24         1.03 o                         
   5  -1   2          0.07          0.09         0.76 o                         
   6  -1   2          0.38         -0.07         1.00 o                         
   7  -1   2          3.89          5.21         1.40 o                         
   8  -1   2        126.31        122.12         3.83 o                         
   9  -1   2         98.78        103.28         4.34 o                         
  10  -1   2          4.51          6.09         2.22 o                         
  11  -1   2          0.29         -1.81         2.20 o                         
  12  -1   2          4.88          4.67         4.72 o                         
 -13   0   2          1.99         -0.44         4.43 o                         
 -12   0   2          5.27          6.21         4.28 o                         
 -11   0   2          0.14         -2.16         2.38 o                         
 -10   0   2          2.62          3.54         1.92 o                         
  -9   0   2         18.32         12.13         2.05 o                         
  -8   0   2          0.00         -1.86         1.24 o                         
  -7   0   2         73.01         71.22         3.09 o                         
  -6   0   2        565.59        567.92         6.96 o                         
  -5   0   2        408.75        410.21         5.04 o                         
  -4   0   2          0.04          0.05         0.46 o                         
  -3   0   2       1317.81       1321.63         7.55 o                         
  -2   0   2      20169.70      22174.26       155.26 o                         
  -1   0   2         17.09         21.29         0.40 o                         
   0   0   2         11.16          8.23         0.30 o                         
   1   0   2        418.24        368.84         2.46 o                         
   2   0   2      20583.68      22271.89       114.24 o                         
   3   0   2        202.09        207.67         2.41 o                         
   4   0   2         96.71         89.17         2.04 o                         
   5   0   2         36.78         37.94         2.16 o                         
   6   0   2        288.51        284.91         5.25 o                         
   7   0   2          3.38          1.27         1.44 o                         
   8   0   2        159.03        159.39         4.81 o                         
   9   0   2         69.90         67.88         5.08 o                         
  10   0   2         50.67         50.19         3.24 o                         
  11   0   2          5.61          2.71         2.82 o                         
  12   0   2          0.44         -4.54         3.02 o                         
 -13   1   2         10.83         17.58         5.09 o                         
 -12   1   2          0.26         -2.36         4.73 o                         
 -11   1   2          7.73          3.36         2.43 o                         
 -10   1   2         13.20         12.10         2.59 o                         
  -9   1   2         21.79         22.20         2.06 o                         
  -8   1   2         14.99         16.25         1.67 o                         
  -7   1   2        145.05        154.42         3.37 o                         
  -6   1   2         56.15         51.42         2.42 o                         
  -5   1   2       2134.97       2047.42        13.86 o                         
  -4   1   2         47.26         53.82         1.46 o                         
  -3   1   2       5853.41       6040.96        31.57 o                         
  -2   1   2       1897.95       1925.78        10.37 o                         
  -1   1   2       2668.40       2649.17        13.01 o                         
   0   1   2       9821.94      10109.77        57.86 o                         
   1   1   2         47.19         45.11         0.72 o                         
   2   1   2       2614.64       2647.06        13.16 o                         
   3   1   2       1988.83       1982.29        11.54 o                         
   4   1   2        895.71        915.88         7.59 o                         
   5   1   2       1185.10       1179.76        11.05 o                         
   6   1   2         42.44         43.30         2.44 o                         
   7   1   2         79.56         73.68         4.47 o                         
   8   1   2         14.77         10.65         2.11 o                         
   9   1   2          3.77          2.92         1.94 o                         
  10   1   2         31.50         35.46         3.41 o                         
  11   1   2          1.10         -3.23         2.78 o                         
  12   1   2          0.57         -4.17         4.78 o                         
 -13   2   2         14.47          9.09         6.43 o                         
 -12   2   2          0.33         -3.63         2.42 o                         
 -11   2   2          3.03          3.39         3.06 o                         
 -10   2   2         17.42         17.27         2.55 o                         
  -9   2   2        430.30        441.07         6.76 o                         
  -8   2   2       1217.11       1215.80        11.83 o                         
  -7   2   2          0.70          2.52         0.94 o                         
  -6   2   2       2782.98       2956.28        20.08 o                         
  -5   2   2        472.59        505.80         5.23 o                         
  -4   2   2        212.86        234.07         2.67 o                         
  -3   2   2        482.35        449.42         3.28 o                         
  -2   2   2       1870.87       1738.46         9.05 o                         
  -1   2   2       1393.12       1292.24         7.63 o                         
   0   2   2         32.28         34.10         0.93 o                         
   1   2   2       1371.81       1425.74         7.62 o                         
   2   2   2        402.35        371.41         2.92 o                         
   3   2   2        349.34        371.89         3.57 o                         
   4   2   2        221.08        225.08         3.79 o                         
   5   2   2         69.08         65.44         2.31 o                         
   6   2   2         90.04         89.05         2.69 o                         
   7   2   2        154.57        153.94         4.54 o                         
   8   2   2          0.34         -2.38         1.59 o                         
   9   2   2         26.69         26.19         3.51 o                         
  10   2   2          1.03          1.65         3.41 o                         
  11   2   2          0.00         -1.23         2.80 o                         
 -13   3   2         10.69          6.85         5.16 o                         
 -12   3   2          1.70         -2.59         6.21 o                         
 -11   3   2        104.31         88.28        18.51 o                         
 -10   3   2          0.44          3.78         1.67 o                         
  -9   3   2        429.15        448.57         7.00 o                         
  -8   3   2        341.84        356.18         6.19 o                         
  -7   3   2         18.28         11.75         1.34 o                         
  -6   3   2          2.72          0.81         1.29 o                         
  -5   3   2        421.09        459.14         4.97 o                         
  -4   3   2        574.62        627.11         4.83 o                         
  -3   3   2        417.78        417.84         3.60 o                         
  -2   3   2        191.58        161.41         1.57 o                         
  -1   3   2        266.79        273.15         2.50 o                         
   0   3   2        328.83        296.91         2.93 o                         
   1   3   2        239.03        260.99         2.54 o                         
   2   3   2        730.60        741.43         5.70 o                         
   3   3   2       2296.40       2380.91        15.69 o                         
   4   3   2         17.70         15.53         1.08 o                         
   5   3   2          7.40          8.02         1.53 o                         
   6   3   2         46.99         40.79         4.51 o                         
   7   3   2        101.43        110.33         6.20 o                         
   8   3   2         44.52         41.11         3.75 o                         
   9   3   2         15.62         17.30         3.23 o                         
  10   3   2          5.81          7.18         3.31 o                         
 -14   4   2          1.42         -2.41         8.02 o                         
 -13   4   2          9.97         13.41         5.27 o                         
 -12   4   2          0.00         -1.87         2.50 o                         
 -11   4   2         61.84         66.74         5.31 o                         
 -10   4   2          9.67          8.22         2.32 o                         
  -9   4   2          1.02         -2.42         1.80 o                         
  -8   4   2         36.11         31.70         2.31 o                         
  -7   4   2         19.80         15.16         1.67 o                         
  -6   4   2          9.58         12.07         1.01 o                         
  -5   4   2          9.31         15.39         1.34 o                         
  -4   4   2          1.53          1.30         0.66 o                         
  -3   4   2        729.75        696.85         5.55 o                         
  -2   4   2        664.42        751.66         6.63 o                         
  -1   4   2       1073.24       1125.42         8.19 o                         
   0   4   2        294.81        308.65         3.60 o                         
   1   4   2         89.88        100.34         2.68 o                         
   2   4   2        329.05        306.52         3.98 o                         
   3   4   2         61.81         73.22         1.92 o                         
   4   4   2        422.91        394.45         5.11 o                         
   5   4   2         32.20         23.20         2.72 o                         
   6   4   2          2.34         -2.96         1.98 o                         
   7   4   2         13.31         13.88         4.94 o                         
   8   4   2          9.94         11.78         4.11 o                         
   9   4   2         33.51         37.73         6.98 o                         
  10   4   2          8.30          5.67         8.88 o                         
 -14   5   2          1.45         -7.92         6.21 o                         
 -13   5   2         15.35         11.82         8.01 o                         
 -12   5   2          0.01         -4.76         3.18 o                         
 -11   5   2          2.31         -1.41         2.68 o                         
 -10   5   2          1.83         -2.86         1.91 o                         
  -9   5   2          0.06         -1.77         2.02 o                         
  -8   5   2         14.17         11.75         1.75 o                         
  -7   5   2         35.31         31.68         1.56 o                         
  -6   5   2          2.39          1.48         0.75 o                         
  -5   5   2         92.85         86.01         2.03 o                         
  -4   5   2        995.71       1073.53         9.50 o                         
  -3   5   2        122.42        122.90         2.58 o                         
  -2   5   2        111.12        100.88         2.87 o                         
  -1   5   2        418.09        441.09         6.61 o                         
   0   5   2        224.86        237.75         3.50 o                         
   1   5   2          1.08          0.54         1.10 o                         
   2   5   2        156.24        172.80         3.74 o                         
   3   5   2          1.72         -0.72         1.13 o                         
   4   5   2         18.07         12.75         2.21 o                         
   5   5   2         49.44         44.73         4.19 o                         
   6   5   2        171.18        180.76        14.64 o                         
   7   5   2          1.38         -3.19         2.68 o                         
   8   5   2          0.13         -1.25         3.73 o                         
   9   5   2          0.71          0.12         4.06 o                         
  10   5   2          1.26         -8.99         8.13 o                         
 -13   6   2          2.89         -4.88         3.25 o                         
 -12   6   2          0.69          1.33         3.38 o                         
 -11   6   2          0.07         -2.71         2.44 o                         
 -10   6   2          0.19         -3.29         2.19 o                         
  -9   6   2          5.05          4.05         1.98 o                         
  -8   6   2         13.96          9.79         1.40 o                         
  -7   6   2         13.67          9.56         0.95 o                         
  -6   6   2        161.26        165.57         3.34 o                         
  -5   6   2         15.56         14.80         2.01 o                         
  -4   6   2        142.05        148.26         3.04 o                         
  -3   6   2         73.82         76.08         2.22 o                         
  -2   6   2         14.84         24.08         1.96 o                         
  -1   6   2          1.97          2.31         0.54 o                         
   0   6   2         71.05         73.14         2.18 o                         
   1   6   2          3.59          6.76         1.57 o                         
   2   6   2        270.05        265.53         4.96 o                         
   3   6   2         73.29         71.18         4.01 o                         
   4   6   2         24.11         21.73         2.65 o                         
   5   6   2          0.16         -1.86         1.95 o                         
   6   6   2         47.35         50.18         6.68 o                         
   7   6   2          8.81         17.31         6.40 o                         
   8   6   2          0.23          4.50         4.59 o                         
   9   6   2          0.63         -4.28         7.28 o                         
 -13   7   2          1.44         -3.81        16.37 o                         
 -12   7   2          0.00          1.53         3.43 o                         
 -11   7   2          8.84          7.20         2.46 o                         
 -10   7   2          0.45         -0.31         2.04 o                         
  -9   7   2         93.75         95.14         4.52 o                         
  -8   7   2        177.19        195.53         5.60 o                         
  -7   7   2        136.73        138.97         4.67 o                         
  -6   7   2          8.98          6.43         1.33 o                         
  -5   7   2         83.50         84.91         2.74 o                         
  -4   7   2          0.06          0.41         0.94 o                         
  -3   7   2         15.83         13.98         1.45 o                         
  -2   7   2         57.24         46.76         2.84 o                         
  -1   7   2        140.82        142.33         3.43 o                         
   0   7   2         23.63         31.14         2.69 o                         
   1   7   2          3.63          0.39         1.70 o                         
   2   7   2         77.21         78.17         3.91 o                         
   3   7   2         47.96         40.14         3.20 o                         
   4   7   2          0.40         -2.44         2.07 o                         
   5   7   2         10.14          8.50         3.83 o                         
   6   7   2          0.15         -0.67         3.69 o                         
   7   7   2         18.85         16.10         5.69 o                         
   8   7   2         16.64         32.10        10.70 o                         
 -13   8   2         16.15         14.98         7.49 o                         
 -12   8   2          1.08         -1.16         5.93 o                         
 -11   8   2          0.01         -0.14         2.39 o                         
 -10   8   2          4.68          6.47         2.49 o                         
  -9   8   2         29.47         25.44         2.99 o                         
  -8   8   2          9.42          7.78         2.35 o                         
  -7   8   2         17.55         11.80         2.35 o                         
  -6   8   2          4.90          1.63         1.39 o                         
  -5   8   2          6.49          2.74         1.29 o                         
  -4   8   2          0.35         -1.10         1.13 o                         
  -3   8   2        409.97        419.88         6.29 o                         
  -2   8   2        338.14        340.51         6.01 o                         
  -1   8   2        245.27        230.19         5.43 o                         
   0   8   2         45.61         41.52         3.19 o                         
   1   8   2         39.51         39.26         3.22 o                         
   2   8   2          2.55         -1.44         1.95 o                         
   3   8   2          0.26         -4.17         2.78 o                         
   4   8   2         12.60         11.25         3.85 o                         
   5   8   2          0.16          3.03         3.25 o                         
   6   8   2         20.76         23.84         7.85 o                         
   7   8   2          1.48         -4.71         7.49 o                         
 -13   9   2          7.62         10.48         7.28 o                         
 -12   9   2          0.00          2.10         4.76 o                         
 -11   9   2          0.02         -2.99         2.50 o                         
 -10   9   2          7.26          5.59         2.61 o                         
  -9   9   2          1.59         -3.17         2.11 o                         
  -8   9   2          0.19         -1.92         2.05 o                         
  -7   9   2          0.02         -1.19         2.04 o                         
  -6   9   2         80.98         68.78         4.07 o                         
  -5   9   2         41.53         42.81         2.51 o                         
  -4   9   2        409.39        427.48         6.71 o                         
  -3   9   2        231.14        232.55         5.06 o                         
  -2   9   2         32.45         41.48         3.83 o                         
  -1   9   2         31.61         32.39         3.15 o                         
   0   9   2         74.15         67.11         4.87 o                         
   1   9   2         17.66         12.64         3.60 o                         
   2   9   2         18.76         17.22         3.60 o                         
   3   9   2         38.31         45.20         5.02 o                         
   4   9   2         15.52         15.15         4.11 o                         
   5   9   2          0.79          2.60         3.74 o                         
   6   9   2          2.19          4.49         8.56 o                         
 -12  10   2          0.39         -2.78         6.21 o                         
 -11  10   2          1.70         -2.48         4.26 o                         
 -10  10   2         13.18         14.39         3.08 o                         
  -9  10   2         13.79         15.52         3.08 o                         
  -8  10   2          0.55         -2.82         2.42 o                         
  -7  10   2         55.12         63.45         5.93 o                         
  -6  10   2         87.77         90.29         5.10 o                         
  -5  10   2          0.94          5.84         2.53 o                         
  -4  10   2         40.95         34.87         3.19 o                         
  -3  10   2         13.96         15.13         2.27 o                         
  -2  10   2         10.11          9.27         2.21 o                         
  -1  10   2         14.14          6.52         3.38 o                         
   0  10   2          3.64          2.88         3.30 o                         
   1  10   2         60.76         64.44         5.70 o                         
   2  10   2          0.46         -3.61         3.76 o                         
   3  10   2          0.17         -0.69         3.84 o                         
   4  10   2          0.00         -4.01         6.04 o                         
 -11  11   2          1.49          0.64         6.63 o                         
 -10  11   2          9.54          5.44         5.32 o                         
  -9  11   2         46.33         56.91         7.40 o                         
  -8  11   2          1.43          2.69         2.96 o                         
  -7  11   2          3.72          2.60         2.78 o                         
  -6  11   2          3.77          5.40         3.18 o                         
  -5  11   2         59.19         68.02         5.01 o                         
  -4  11   2          7.85          6.47         3.61 o                         
  -3  11   2          0.54          3.51         3.25 o                         
  -2  11   2        161.82        201.35        13.90 o                         
  -1  11   2         16.29         13.47         4.51 o                         
   0  11   2          0.85         -3.73         4.23 o                         
   1  11   2         17.68         16.18         6.08 o                         
   2  11   2         28.47         30.83         5.37 o                         
 -10  12   2          1.87          0.43         6.42 o                         
  -9  12   2          6.20          3.87         5.38 o                         
  -8  12   2         26.33         35.61         5.32 o                         
  -7  12   2         11.25         10.49         3.74 o                         
  -6  12   2          0.48         -2.22         2.87 o                         
  -5  12   2          0.77          0.47         2.96 o                         
  -4  12   2          1.22         -0.10         3.95 o                         
  -3  12   2          0.19         -0.80         3.66 o                         
  -2  12   2          2.68          3.76         4.12 o                         
  -1  12   2         28.25         30.90         5.96 o                         
   0  12   2         28.32         19.13         4.94 o                         
   1  12   2          0.01        -10.49         8.24 o                         
  -9  13   2          3.49          7.92         7.49 o                         
  -8  13   2          0.12         -0.64         5.99 o                         
  -7  13   2          5.87         -0.89        14.87 o                         
  -6  13   2          3.63          8.05         6.60 o                         
  -5  13   2          0.09          3.58         5.35 o                         
  -4  13   2          4.32          0.98         7.64 o                         
  -3  13   2          0.03         -1.79         5.82 o                         
  -2  13   2          9.57         24.90         8.45 o                         
  -1  13   2          0.02          3.42         8.34 o                         
   0 -14   3          0.03         -8.67         5.78 o                         
   1 -14   3          4.22          0.00         5.99 o                         
   2 -14   3          0.12          0.21         5.14 o                         
   3 -14   3          8.90          8.56         6.42 o                         
   4 -14   3          0.11        -14.76         9.84 o                         
   5 -14   3          0.02         -7.86         5.24 o                         
   6 -14   3          3.64         -3.02         4.69 o                         
   7 -14   3          1.20         -7.40         4.94 o                         
   8 -14   3          1.76         -6.21         5.99 o                         
  -2 -13   3          6.38          6.42         7.06 o                         
  -1 -13   3          9.86          5.14         6.21 o                         
   0 -13   3          7.07         12.60         4.04 o                         
   1 -13   3          8.16          7.00         3.37 o                         
   2 -13   3         38.94         38.49         4.59 o                         
   3 -13   3          0.01         -1.64         2.92 o                         
   4 -13   3          1.18         -2.35         2.19 o                         
   5 -13   3          1.28         -1.39         2.61 o                         
   6 -13   3         20.38         14.88         4.08 o                         
   7 -13   3          0.40         -2.53         3.15 o                         
   8 -13   3          1.53         -0.80         3.61 o                         
   9 -13   3          1.02         -4.48         5.09 o                         
  -2 -12   3          6.09          1.10         3.37 o                         
  -1 -12   3         20.90         26.40         3.61 o                         
   0 -12   3          1.97          1.79         2.64 o                         
   1 -12   3          6.18         -0.24         2.72 o                         
   2 -12   3          0.68          0.00         2.41 o                         
   3 -12   3          0.78         -1.42         1.81 o                         
   4 -12   3          0.12         -2.87         1.91 o                         
   5 -12   3          0.08         -0.81         1.93 o                         
   6 -12   3          7.33          5.33         2.32 o                         
   7 -12   3          0.10         -3.92         3.20 o                         
   8 -12   3          0.02         -3.84         2.56 o                         
   9 -12   3          0.64          1.50         3.72 o                         
  10 -12   3          5.27          0.10         6.86 o                         
  11 -12   3          1.70         -7.06         7.28 o                         
  -5 -11   3          2.12          5.56         7.70 o                         
  -4 -11   3          3.51          2.49         4.55 o                         
  -3 -11   3         13.53          6.91         3.04 o                         
  -2 -11   3         13.90         13.41         3.16 o                         
  -1 -11   3          2.86          3.99         2.61 o                         
   0 -11   3          0.00         -2.69         1.79 o                         
   1 -11   3         40.19         47.75         4.56 o                         
   2 -11   3          5.50          5.42         2.00 o                         
   3 -11   3          3.27          3.75         1.74 o                         
   4 -11   3         21.93         20.02         2.33 o                         
   5 -11   3          1.48         -0.86         1.80 o                         
   6 -11   3         56.16         52.56         3.96 o                         
   7 -11   3         33.03         35.29         3.64 o                         
   8 -11   3          0.46         -0.54         3.37 o                         
   9 -11   3          0.60         -4.19         2.79 o                         
  10 -11   3          0.68         -1.14         5.02 o                         
  11 -11   3         20.83         30.60         8.57 o                         
  12 -11   3         29.54         33.81        11.13 o                         
  -6 -10   3          1.28          4.06         5.33 o                         
  -5 -10   3          3.02         -3.60         2.68 o                         
  -4 -10   3         12.36          8.98         3.29 o                         
  -3 -10   3          1.75          0.42         2.02 o                         
  -2 -10   3          0.00         -0.06         1.94 o                         
  -1 -10   3          6.26          4.07         1.94 o                         
   0 -10   3         19.72         13.39         1.90 o                         
   1 -10   3          0.29          0.46         1.15 o                         
   2 -10   3         78.96         77.41         3.59 o                         
   3 -10   3         10.25          7.70         1.87 o                         
   4 -10   3          8.20          6.77         2.08 o                         
   5 -10   3         52.05         51.49         3.35 o                         
   6 -10   3         16.09          9.27         2.34 o                         
   7 -10   3         20.05         31.08         3.28 o                         
   8 -10   3         73.78         66.06         4.46 o                         
   9 -10   3         39.50         41.49         5.07 o                         
  10 -10   3         12.91         14.94         3.25 o                         
  11 -10   3         36.71         32.60         5.03 o                         
  12 -10   3         16.71         15.41         8.99 o                         
  -7  -9   3          0.37          2.07         3.57 o                         
  -6  -9   3         23.92         26.00         5.53 o                         
  -5  -9   3          5.08          3.18         2.72 o                         
  -4  -9   3         18.61         16.99         3.03 o                         
  -3  -9   3         66.49         67.48         4.36 o                         
  -2  -9   3         16.76         15.63         2.33 o                         
  -1  -9   3          7.43          1.76         1.61 o                         
   0  -9   3         24.00         19.75         1.68 o                         
   1  -9   3          2.86          0.13         1.14 o                         
   2  -9   3          0.37         -1.40         1.16 o                         
   3  -9   3        177.64        172.42         4.63 o                         
   4  -9   3         49.63         47.99         2.92 o                         
   5  -9   3        273.68        283.69         5.81 o                         
   6  -9   3        350.22        372.08         7.73 o                         
   7  -9   3         16.92         22.19         2.89 o                         
   8  -9   3          6.71          9.52         2.25 o                         
   9  -9   3          9.64          8.70         2.85 o                         
  10  -9   3          1.25          3.42         2.68 o                         
  11  -9   3          5.31          2.40         3.10 o                         
  12  -9   3          1.76          2.84         5.67 o                         
  13  -9   3          0.10          7.70         8.34 o                         
  -8  -8   3          3.63         -5.27         4.20 o                         
  -7  -8   3         15.01         17.41         5.36 o                         
  -6  -8   3         24.11         26.51         3.63 o                         
  -5  -8   3         35.78         36.26         3.80 o                         
  -4  -8   3         18.13         15.30         4.35 o                         
  -3  -8   3         15.39          9.86         2.49 o                         
  -2  -8   3         11.10          8.75         2.09 o                         
  -1  -8   3          1.34         -0.38         0.88 o                         
   0  -8   3         14.43         10.30         1.31 o                         
   1  -8   3          2.74         -0.36         0.68 o                         
   2  -8   3         52.10         56.30         2.13 o                         
   3  -8   3         48.28         39.58         2.13 o                         
   4  -8   3        122.63        119.45         2.55 o                         
   5  -8   3        106.63        100.75         3.48 o                         
   6  -8   3         32.32         28.44         2.55 o                         
   7  -8   3         11.52         11.65         3.54 o                         
   8  -8   3         10.35          8.30         2.10 o                         
   9  -8   3         12.97         13.63         2.81 o                         
  10  -8   3          3.71         -0.06         2.33 o                         
  11  -8   3          1.96          1.93         2.75 o                         
  12  -8   3          0.30         -6.46         4.30 o                         
  -9  -7   3          2.39         -4.03         4.15 o                         
  -8  -7   3          1.46          0.79         3.20 o                         
  -7  -7   3         81.21         95.00         5.78 o                         
  -6  -7   3        217.18        246.05         7.58 o                         
  -5  -7   3        111.59        130.34         5.45 o                         
  -4  -7   3        109.07        108.89         5.38 o                         
  -3  -7   3          0.14         -1.06         1.39 o                         
  -2  -7   3          2.66          1.10         1.29 o                         
  -1  -7   3          2.52          0.52         0.87 o                         
   0  -7   3         79.69         70.42         2.04 o                         
   1  -7   3        152.64        165.86         2.60 o                         
   2  -7   3        328.28        335.13         4.39 o                         
   3  -7   3        148.53        152.55         2.68 o                         
   4  -7   3         11.92         13.58         0.95 o                         
   5  -7   3        127.60        128.58         3.49 o                         
   6  -7   3         13.48         10.75         1.61 o                         
   7  -7   3          2.44          0.07         1.60 o                         
   8  -7   3         46.59         46.24         3.34 o                         
   9  -7   3         20.93         25.06         2.82 o                         
  10  -7   3          0.09          0.90         2.58 o                         
  11  -7   3         17.58         18.72         4.34 o                         
  12  -7   3          6.19          6.51         4.26 o                         
  13  -7   3          7.42          7.28         7.70 o                         
 -10  -6   3         38.94         41.51         6.09 o                         
  -9  -6   3         15.87         23.05         9.24 o                         
  -8  -6   3          2.92          8.00         3.24 o                         
  -7  -6   3        112.80        131.75        10.39 o                         
  -6  -6   3          2.32          2.12         2.34 o                         
  -5  -6   3         62.44         64.66         4.87 o                         
  -4  -6   3          1.05          0.23         1.36 o                         
  -3  -6   3        102.34        114.35         2.20 o                         
  -2  -6   3         74.58         75.38         2.82 o                         
  -1  -6   3         28.50         33.85         1.53 o                         
   0  -6   3        212.41        200.73         2.88 o                         
   1  -6   3          2.69          1.09         0.60 o                         
   2  -6   3         20.11         24.42         1.09 o                         
   3  -6   3         36.43         39.97         1.55 o                         
   4  -6   3          1.73          2.40         0.82 o                         
   5  -6   3        221.51        213.78         3.72 o                         
   6  -6   3        109.56        113.87         3.50 o                         
   7  -6   3         67.86         68.83         3.00 o                         
   8  -6   3         30.64         28.27         2.98 o                         
   9  -6   3          1.04          3.96         1.79 o                         
  10  -6   3          2.30          2.74         2.37 o                         
  11  -6   3         14.82         15.03         3.35 o                         
  12  -6   3          6.25          5.48         3.61 o                         
  13  -6   3         14.50         13.27         7.06 o                         
 -11  -5   3         20.09         19.90         8.99 o                         
 -10  -5   3         11.74         11.40         4.56 o                         
  -9  -5   3          0.10          0.54         3.68 o                         
  -8  -5   3          7.43          6.68         3.22 o                         
  -7  -5   3         22.68         23.73         3.18 o                         
  -6  -5   3          0.41         -0.44         1.45 o                         
  -5  -5   3         73.86         74.23         3.17 o                         
  -4  -5   3         18.55         18.23         1.70 o                         
  -3  -5   3        118.27        110.46         3.15 o                         
  -2  -5   3        324.41        335.99         3.88 o                         
  -1  -5   3       1498.75       1628.42        12.24 o                         
   0  -5   3        261.51        260.71         2.84 o                         
   1  -5   3       1823.86       1976.10        10.96 o                         
   2  -5   3        125.75        140.98         1.70 o                         
   3  -5   3        127.07        119.55         1.81 o                         
   4  -5   3         93.45         98.77         1.92 o                         
   5  -5   3          6.77         10.40         1.05 o                         
   6  -5   3          0.92          0.86         0.73 o                         
   7  -5   3        155.79        174.95         2.93 o                         
   8  -5   3          1.99          2.46         1.56 o                         
   9  -5   3        160.42        164.14         5.35 o                         
  10  -5   3          6.52          1.85         2.28 o                         
  11  -5   3         22.95         19.14         3.53 o                         
  12  -5   3         20.82         22.11         4.76 o                         
  13  -5   3         11.78          8.10         5.93 o                         
 -11  -4   3          3.27          5.32         7.05 o                         
 -10  -4   3          0.00         -2.61         4.63 o                         
  -9  -4   3          8.31         10.53         3.96 o                         
  -8  -4   3         39.04         36.91         4.60 o                         
  -7  -4   3          0.29         -2.29         1.53 o                         
  -6  -4   3          0.71          0.18         1.56 o                         
  -5  -4   3         84.58         83.60         3.52 o                         
  -4  -4   3        175.01        207.05         4.24 o                         
  -3  -4   3        667.45        693.19         7.54 o                         
  -2  -4   3        155.48        177.65         3.04 o                         
  -1  -4   3       1096.25       1177.40         7.30 o                         
   0  -4   3        775.03        755.05         4.90 o                         
   1  -4   3        258.59        244.41         2.06 o                         
   2  -4   3        112.71        124.10         1.53 o                         
   3  -4   3         48.74         55.32         1.06 o                         
   4  -4   3        139.95        114.36         1.82 o                         
   5  -4   3        318.32        342.22         3.66 o                         
   6  -4   3         25.73         21.63         1.23 o                         
   7  -4   3         39.43         37.98         1.74 o                         
   8  -4   3         31.80         35.53         2.97 o                         
   9  -4   3         89.29         94.77         3.96 o                         
  10  -4   3          3.47          1.19         1.93 o                         
  11  -4   3          3.13          2.00         2.62 o                         
  12  -4   3         17.12         11.13         3.85 o                         
  13  -4   3          5.72          2.38         5.94 o                         
 -12  -3   3          3.89         -8.04         5.36 o                         
 -11  -3   3         15.66          7.72         4.47 o                         
 -10  -3   3          4.58         -2.01         3.55 o                         
  -9  -3   3        101.00        101.48         6.69 o                         
  -8  -3   3          0.32         -1.71         1.58 o                         
  -7  -3   3         18.37         18.13         2.15 o                         
  -6  -3   3         45.82         47.73         2.10 o                         
  -5  -3   3          0.07         -1.53         1.02 o                         
  -4  -3   3          0.58         -0.08         0.78 o                         
  -3  -3   3         80.85         82.13         1.81 o                         
  -2  -3   3        102.17         90.14         1.54 o                         
  -1  -3   3        859.48        827.49         5.36 o                         
   0  -3   3       1357.94       1302.92         6.54 o                         
   1  -3   3        485.67        471.11         2.93 o                         
   2  -3   3        927.57        888.76         5.23 o                         
   3  -3   3         95.04         88.00         1.22 o                         
   4  -3   3        798.06        858.12         5.64 o                         
   5  -3   3        184.79        174.17         2.50 o                         
   6  -3   3        101.21        102.61         2.18 o                         
   7  -3   3          1.10          0.58         0.89 o                         
   8  -3   3          3.51          5.04         1.71 o                         
   9  -3   3         32.84         31.78         2.70 o                         
  10  -3   3          5.57          4.62         2.17 o                         
  11  -3   3         38.72         48.45         4.61 o                         
  12  -3   3          8.88         13.19         3.68 o                         
  13  -3   3          0.22        -10.91         7.28 o                         
 -12  -2   3          3.27         -3.46         4.12 o                         
 -11  -2   3          0.24         -1.23         3.27 o                         
 -10  -2   3          5.79          0.46         3.40 o                         
  -9  -2   3        190.45        194.15         6.94 o                         
  -8  -2   3         44.46         38.25         2.42 o                         
  -7  -2   3         21.20         15.95         1.98 o                         
  -6  -2   3        224.48        222.80         5.19 o                         
  -5  -2   3         34.76         34.15         2.17 o                         
  -4  -2   3         14.14         13.57         1.11 o                         
  -3  -2   3        492.87        491.44         4.26 o                         
  -2  -2   3        110.96        126.31         1.78 o                         
  -1  -2   3        664.03        630.20         4.11 o                         
   0  -2   3       1387.48       1305.31         6.53 o                         
   1  -2   3        693.84        633.69         3.65 o                         
   2  -2   3        378.17        364.20         2.88 o                         
   3  -2   3        713.61        724.77         5.23 o                         
   4  -2   3       2252.12       2383.63        13.76 o                         
   5  -2   3       1077.59       1069.53         9.57 o                         
   6  -2   3         12.89         10.73         1.39 o                         
   7  -2   3         13.95         14.74         1.80 o                         
   8  -2   3          0.91         -2.02         1.47 o                         
   9  -2   3         45.91         46.32         3.21 o                         
  10  -2   3          0.05         -2.51         1.93 o                         
  11  -2   3         31.03         34.93         5.34 o                         
  12  -2   3          2.01          4.35         3.90 o                         
  13  -2   3          1.71         -3.21         8.13 o                         
 -13  -1   3          3.25          5.78         9.20 o                         
 -12  -1   3          2.68          2.83         4.34 o                         
 -11  -1   3          4.76          4.30         3.87 o                         
 -10  -1   3          1.15         -1.59         1.91 o                         
  -9  -1   3          0.48         -1.88         1.49 o                         
  -8  -1   3          5.23          4.23         1.69 o                         
  -7  -1   3         42.43         39.23         2.49 o                         
  -6  -1   3        672.38        676.05         9.11 o                         
  -5  -1   3         33.46         27.60         1.53 o                         
  -4  -1   3         83.72         88.19         1.86 o                         
  -3  -1   3         18.91         25.44         0.98 o                         
  -2  -1   3         39.30         41.07         1.02 o                         
  -1  -1   3         78.26         78.51         0.97 o                         
   0  -1   3       1006.51        980.80         4.91 o                         
   1  -1   3       2799.38       2791.52        14.52 o                         
   2  -1   3         59.94         64.98         1.09 o                         
   3  -1   3          1.83          1.25         0.40 o                         
   4  -1   3        937.83       1006.78         7.76 o                         
   5  -1   3          2.81          2.14         0.94 o                         
   6  -1   3         47.79         53.71         2.38 o                         
   7  -1   3          5.19          2.74         1.55 o                         
   8  -1   3          3.62          2.03         1.78 o                         
   9  -1   3        110.03        112.24         8.31 o                         
  10  -1   3          3.19          3.49         2.25 o                         
  11  -1   3          3.47         -2.53         2.99 o                         
  12  -1   3          3.88          1.88         3.88 o                         
 -13   0   3          0.16         -3.63         5.40 o                         
 -12   0   3          0.76         -2.01         3.69 o                         
 -11   0   3          1.57         -2.69         2.23 o                         
 -10   0   3         25.88         21.87         3.17 o                         
  -9   0   3         11.43         10.72         2.09 o                         
  -8   0   3        252.33        236.62         5.61 o                         
  -7   0   3         44.17         49.32         2.49 o                         
  -6   0   3          6.66          6.25         1.04 o                         
  -5   0   3        177.50        145.96         2.78 o                         
  -4   0   3       2475.84       2560.65        14.50 o                         
  -3   0   3        172.44        175.89         1.93 o                         
  -2   0   3      12038.96      12544.42        63.45 o                         
  -1   0   3        209.56        237.46         1.50 o                         
   0   0   3       2744.61       2774.03        13.13 o                         
   1   0   3        205.30        182.37         1.74 o                         
   2   0   3       6157.07       6254.87        31.68 o                         
   3   0   3        968.69        942.35         7.60 o                         
   4   0   3        323.75        286.18         6.02 o                         
   5   0   3          9.50          8.94         1.31 o                         
   6   0   3          0.59         -0.50         1.14 o                         
   7   0   3         72.34         75.20         4.39 o                         
   8   0   3          3.08          3.73         1.63 o                         
   9   0   3         78.44         82.40         7.34 o                         
  10   0   3          4.00         -1.48         2.42 o                         
  11   0   3         19.64         14.42         4.91 o                         
  12   0   3          0.51         -5.32         3.55 o                         
 -13   1   3          2.10          1.84         4.40 o                         
 -12   1   3          1.84          5.90         3.57 o                         
 -11   1   3          3.79          2.46         2.72 o                         
 -10   1   3         35.18         33.47         3.29 o                         
  -9   1   3          7.77          3.88         1.53 o                         
  -8   1   3        468.55        486.42         6.64 o                         
  -7   1   3        385.75        404.50         5.56 o                         
  -6   1   3        456.87        434.75         5.08 o                         
  -5   1   3       7300.27       7467.61        44.62 o                         
  -4   1   3       3384.63       3797.45        19.91 o                         
  -3   1   3         58.04         55.38         1.23 o                         
  -2   1   3        222.51        191.40         2.16 o                         
  -1   1   3         84.34         91.52         1.02 o                         
   0   1   3       3005.09       2924.97        14.77 o                         
   1   1   3        686.96        684.05         4.17 o                         
   2   1   3        484.00        451.79         3.30 o                         
   3   1   3         23.71         22.24         0.85 o                         
   4   1   3        382.05        395.14         4.04 o                         
   5   1   3         47.68         58.35         2.34 o                         
   6   1   3         11.76         11.95         1.85 o                         
   7   1   3        145.21        147.66         4.49 o                         
   8   1   3         10.20          4.85         1.93 o                         
   9   1   3         17.73         19.54         3.47 o                         
  10   1   3         11.48         15.19         3.40 o                         
  11   1   3          0.49         -3.92         3.17 o                         
  12   1   3          0.79         -5.73         5.07 o                         
 -14   2   3          0.29        -10.06         8.77 o                         
 -13   2   3         18.38         26.72         6.01 o                         
 -12   2   3          6.06          2.01         3.89 o                         
 -11   2   3         16.13         14.62         3.41 o                         
 -10   2   3          9.10         16.61         2.64 o                         
  -9   2   3          4.96          9.57         1.67 o                         
  -8   2   3       1702.33       1715.24        15.31 o                         
  -7   2   3        478.55        485.45         6.56 o                         
  -6   2   3        531.44        525.60         6.07 o                         
  -5   2   3        206.47        216.14         3.69 o                         
  -4   2   3         40.31         29.08         1.18 o                         
  -3   2   3         61.22         63.31         1.27 o                         
  -2   2   3          2.88          2.38         0.50 o                         
  -1   2   3         51.70         57.04         0.99 o                         
   0   2   3          5.77          4.14         0.41 o                         
   1   2   3        638.34        675.48         4.52 o                         
   2   2   3       1355.39       1495.68         9.21 o                         
   3   2   3          2.71          1.75         0.63 o                         
   4   2   3        575.03        627.60         6.46 o                         
   5   2   3        291.83        306.87         5.31 o                         
   6   2   3        222.06        224.13         4.74 o                         
   7   2   3          0.00         -1.23         1.92 o                         
   8   2   3          1.81          1.59         2.18 o                         
   9   2   3          4.74          1.84         2.53 o                         
  10   2   3          0.78          0.01         2.48 o                         
  11   2   3         12.89          7.25        11.13 o                         
 -14   3   3          0.03         -0.86         8.56 o                         
 -13   3   3          2.50          1.61         5.03 o                         
 -12   3   3         57.83         80.22         8.39 o                         
 -11   3   3         22.13         25.75         3.44 o                         
 -10   3   3         37.83         38.49         3.43 o                         
  -9   3   3          1.16          5.08         1.52 o                         
  -8   3   3         42.48         48.18         2.59 o                         
  -7   3   3         12.00          7.51         1.40 o                         
  -6   3   3          2.71          0.19         1.04 o                         
  -5   3   3         48.01         56.52         1.63 o                         
  -4   3   3        207.11        208.51         2.47 o                         
  -3   3   3         23.29         20.47         1.06 o                         
  -2   3   3        114.94        143.31         1.70 o                         
  -1   3   3        498.82        485.63         4.02 o                         
   0   3   3        687.79        683.54         5.17 o                         
   1   3   3        108.06        132.09         1.93 o                         
   2   3   3        122.43        152.41         2.16 o                         
   3   3   3        150.94        138.20         2.38 o                         
   4   3   3         70.75         67.24         2.15 o                         
   5   3   3          3.19         -0.62         1.26 o                         
   6   3   3        412.96        406.46         8.76 o                         
   7   3   3        105.85        112.81         8.34 o                         
   8   3   3         64.10         62.80         5.00 o                         
   9   3   3         77.90         84.46         7.97 o                         
  10   3   3         11.98          2.87         6.31 o                         
 -14   4   3          1.38          9.15         9.84 o                         
 -13   4   3          6.87          5.54         8.68 o                         
 -12   4   3         12.64         23.66         4.24 o                         
 -11   4   3          0.34         -0.61         4.20 o                         
 -10   4   3          1.78         -2.80         2.27 o                         
  -9   4   3         89.50         95.50         5.68 o                         
  -8   4   3         18.50         15.08         2.49 o                         
  -7   4   3          8.05          6.01         1.10 o                         
  -6   4   3        142.81        139.03         2.55 o                         
  -5   4   3        158.95        137.29         2.40 o                         
  -4   4   3        105.35        116.60         2.90 o                         
  -3   4   3         49.64         60.10         1.41 o                         
  -2   4   3        902.07        978.08         8.51 o                         
  -1   4   3         13.65         16.87         0.87 o                         
   0   4   3         63.97         61.98         1.78 o                         
   1   4   3         25.51         23.99         1.45 o                         
   2   4   3         76.49         80.11         2.02 o                         
   3   4   3          0.86          1.37         0.96 o                         
   4   4   3        162.42        157.15         3.41 o                         
   5   4   3        262.74        266.29         6.97 o                         
   6   4   3        134.25        147.22         5.86 o                         
   7   4   3          7.41          9.15         2.86 o                         
   8   4   3         27.27         25.89         4.66 o                         
   9   4   3          2.43          0.74         4.33 o                         
 -13   5   3          0.90          2.65         4.24 o                         
 -12   5   3          2.53          6.17         4.58 o                         
 -11   5   3          5.13         -2.17         2.26 o                         
 -10   5   3          1.70         -2.00         2.18 o                         
  -9   5   3         62.35         58.23         4.31 o                         
  -8   5   3        180.56        184.19         4.93 o                         
  -7   5   3         10.56          8.44         1.05 o                         
  -6   5   3          4.19          5.38         0.94 o                         
  -5   5   3         11.79         13.81         1.43 o                         
  -4   5   3          6.22          4.02         1.02 o                         
  -3   5   3         49.48         55.14         1.74 o                         
  -2   5   3         11.05          9.15         1.40 o                         
  -1   5   3        929.54        904.42         8.56 o                         
   0   5   3        248.49        259.73         4.07 o                         
   1   5   3        150.23        139.59         3.47 o                         
   2   5   3        187.62        188.49         3.93 o                         
   3   5   3         83.84         84.19         2.88 o                         
   4   5   3        113.16        114.41         4.51 o                         
   5   5   3          9.10          4.90         3.15 o                         
   6   5   3         71.76         64.98         5.92 o                         
   7   5   3          4.80          9.32         3.95 o                         
   8   5   3         47.61         45.24         6.54 o                         
   9   5   3         24.87         35.95        10.06 o                         
 -13   6   3          0.01         -5.29         4.95 o                         
 -12   6   3         15.61          8.96         4.39 o                         
 -11   6   3          1.23         -2.37         1.99 o                         
 -10   6   3         14.71         11.96         2.51 o                         
  -9   6   3         12.52         11.71         2.33 o                         
  -8   6   3         47.97         48.50         2.71 o                         
  -7   6   3         22.40         25.74         1.69 o                         
  -6   6   3         15.70         13.08         1.39 o                         
  -5   6   3          5.14          2.38         1.13 o                         
  -4   6   3         33.16         32.08         1.74 o                         
  -3   6   3         45.52         50.14         2.66 o                         
  -2   6   3          0.66          0.19         1.23 o                         
  -1   6   3         33.65         29.76         1.03 o                         
   0   6   3         53.61         45.50         1.93 o                         
   1   6   3         18.87         17.95         2.04 o                         
   2   6   3        110.27        108.68         4.12 o                         
   3   6   3          6.26          5.04         1.96 o                         
   4   6   3         13.75          8.79         2.15 o                         
   5   6   3          1.89          1.92         2.72 o                         
   6   6   3         14.85          8.18         7.55 o                         
   7   6   3          4.98          0.71         5.03 o                         
   8   6   3         16.86         15.37         6.25 o                         
 -13   7   3          4.84         -2.22         4.51 o                         
 -12   7   3          0.00          1.29         3.26 o                         
 -11   7   3          0.13         -3.54         2.36 o                         
 -10   7   3          9.27          2.71         2.31 o                         
  -9   7   3         39.74         37.86         3.25 o                         
  -8   7   3         35.93         42.33         3.20 o                         
  -7   7   3          5.71          3.58         1.31 o                         
  -6   7   3         29.11         23.03         2.01 o                         
  -5   7   3         30.43         25.86         2.08 o                         
  -4   7   3          1.03          0.71         1.04 o                         
  -3   7   3          0.66         -0.83         1.11 o                         
  -2   7   3        210.29        210.22         5.41 o                         
  -1   7   3        194.89        195.29         3.86 o                         
   0   7   3        595.36        602.58         7.10 o                         
   1   7   3         97.79         93.30         6.38 o                         
   2   7   3          9.97          5.72         2.04 o                         
   3   7   3         92.18        100.95         9.82 o                         
   4   7   3          0.14         -3.53         2.68 o                         
   5   7   3          2.17          5.00         3.36 o                         
   6   7   3          0.02          1.47         4.18 o                         
   7   7   3         42.80         49.79        17.23 o                         
   8   7   3          0.03         -5.14         8.34 o                         
 -13   8   3         14.41         20.97         8.56 o                         
 -12   8   3         25.60         14.13         6.05 o                         
 -11   8   3         16.25         20.07         3.54 o                         
 -10   8   3          9.65          5.99         2.58 o                         
  -9   8   3          4.60          2.64         2.20 o                         
  -8   8   3        145.55        151.86         5.33 o                         
  -7   8   3         18.14         13.60         2.47 o                         
  -6   8   3         25.65         21.47         2.23 o                         
  -5   8   3         12.66          8.98         1.50 o                         
  -4   8   3        225.82        243.37         4.76 o                         
  -3   8   3         46.05         41.34         2.80 o                         
  -2   8   3        671.30        663.83         8.97 o                         
  -1   8   3         22.17         25.00         2.51 o                         
   0   8   3        378.19        393.05         7.90 o                         
   1   8   3          9.98          7.33         3.12 o                         
   2   8   3          2.77         -0.40         2.85 o                         
   3   8   3          0.39          1.79         2.82 o                         
   4   8   3          1.35          0.65         3.20 o                         
   5   8   3         11.24          7.33         4.32 o                         
   6   8   3          3.45          0.94         5.22 o                         
   7   8   3          1.61         -6.63         8.13 o                         
 -12   9   3          0.08         -4.77         4.81 o                         
 -11   9   3          1.57         -2.45         3.48 o                         
 -10   9   3          0.60          1.57         2.59 o                         
  -9   9   3         11.17          5.31         2.40 o                         
  -8   9   3         16.36         12.59         2.86 o                         
  -7   9   3         39.60         40.20         4.06 o                         
  -6   9   3        120.81        137.87         5.23 o                         
  -5   9   3        429.49        458.36         9.24 o                         
  -4   9   3         25.67         26.27         2.25 o                         
  -3   9   3        211.84        226.11         5.14 o                         
  -2   9   3         13.07         13.16         3.33 o                         
  -1   9   3         20.32         21.37         2.91 o                         
   0   9   3          0.12          2.09         3.09 o                         
   1   9   3          5.82          3.01         3.00 o                         
   2   9   3         10.55         10.01         4.76 o                         
   3   9   3         15.34         17.93         3.77 o                         
   4   9   3          3.48         -0.10         4.79 o                         
   5   9   3          1.81          7.09         5.59 o                         
 -12  10   3          1.70         -5.78         6.63 o                         
 -11  10   3          1.45          0.72         3.26 o                         
 -10  10   3          0.22         -3.87         3.25 o                         
  -9  10   3         15.41         14.29         3.18 o                         
  -8  10   3         16.50         16.68         3.08 o                         
  -7  10   3         13.69         15.26         2.78 o                         
  -6  10   3         57.99         56.40         4.13 o                         
  -5  10   3          5.92          1.05         2.45 o                         
  -4  10   3          9.83          5.19         2.24 o                         
  -3  10   3         19.10         13.89         2.95 o                         
  -2  10   3          6.85          4.04         2.26 o                         
  -1  10   3         21.85         20.71         4.85 o                         
   0  10   3          3.69          1.93         3.43 o                         
   1  10   3          3.41          0.28         4.39 o                         
   2  10   3          4.77          2.86         3.98 o                         
   3  10   3         36.09         45.38         6.15 o                         
   4  10   3         14.10         28.24        10.48 o                         
 -11  11   3          1.74          4.28         7.06 o                         
 -10  11   3          0.01         -5.50         4.42 o                         
  -9  11   3          0.62          4.97         3.27 o                         
  -8  11   3          0.99         -2.97         2.75 o                         
  -7  11   3          0.37         -3.84         2.56 o                         
  -6  11   3         15.47         12.19         3.08 o                         
  -5  11   3          2.55          2.62         3.12 o                         
  -4  11   3         10.67         -0.65         3.18 o                         
  -3  11   3          0.01          2.33         3.33 o                         
  -2  11   3          0.01         -1.50         4.69 o                         
  -1  11   3          0.53         -3.84         3.27 o                         
   0  11   3          5.63          0.98         5.93 o                         
   1  11   3         10.29          1.83         3.89 o                         
   2  11   3          0.41          0.55         6.49 o                         
 -10  12   3          0.55          1.71         6.63 o                         
  -9  12   3          4.22          1.99         5.27 o                         
  -8  12   3          5.93         12.26         4.88 o                         
  -7  12   3          1.00         -1.61         3.00 o                         
  -6  12   3          9.98          6.39         3.22 o                         
  -5  12   3          6.57          7.94         6.82 o                         
  -4  12   3          0.60         -0.38         3.30 o                         
  -3  12   3          0.55         -0.30         3.64 o                         
  -2  12   3          2.77          1.59         4.72 o                         
  -1  12   3          3.39          2.83         5.18 o                         
   0  12   3          2.96         -8.78         7.81 o                         
   1  12   3          2.47        -12.20         8.13 o                         
  -7  13   3          0.27          2.72         5.35 o                         
  -6  13   3          0.01          2.90         5.05 o                         
  -5  13   3          1.47         -3.38         6.19 o                         
  -4  13   3          2.55          0.22         4.94 o                         
  -3  13   3          3.24         13.48         8.99 o                         
   4 -15   4         22.51         34.02         9.20 o                         
   0 -14   4          0.00         -0.21         5.99 o                         
   1 -14   4          2.67          4.34         4.76 o                         
   2 -14   4          0.25         -1.56         3.75 o                         
   3 -14   4         14.84         15.20         4.69 o                         
   4 -14   4          0.04          3.34         5.52 o                         
   5 -14   4          0.88         -5.84         4.54 o                         
   6 -14   4          2.47         -5.86         7.04 o                         
   7 -14   4          8.71          2.76         9.52 o                         
   8 -14   4          2.24         -8.96        12.73 o                         
  -2 -13   4          5.29          1.28         6.63 o                         
  -1 -13   4          0.09         -0.25         3.43 o                         
   0 -13   4          6.69          5.36         3.49 o                         
   1 -13   4         51.29         64.04         5.30 o                         
   2 -13   4          1.72         -3.99         2.72 o                         
   3 -13   4         11.50          8.49         3.30 o                         
   4 -13   4          5.81          4.32         2.65 o                         
   5 -13   4         48.03         61.70         5.72 o                         
   6 -13   4         10.34         17.26         3.34 o                         
   7 -13   4          0.04         -1.95         3.44 o                         
   8 -13   4          2.84          2.62         4.25 o                         
   9 -13   4          0.17         -5.19         3.46 o                         
  -3 -12   4          8.90         13.15         4.56 o                         
  -2 -12   4          0.12         -1.58         2.82 o                         
  -1 -12   4         28.28         36.35         4.42 o                         
   0 -12   4          8.05          7.44         3.09 o                         
   1 -12   4         15.55         18.45         3.58 o                         
   2 -12   4         25.98         22.08         3.28 o                         
   3 -12   4          7.48          3.08         2.01 o                         
   4 -12   4          4.34          1.03         2.21 o                         
   5 -12   4          3.66          0.51         2.11 o                         
   6 -12   4         13.81         10.46         3.79 o                         
   7 -12   4         19.15         18.76         7.25 o                         
   8 -12   4          1.15         -4.22         5.44 o                         
   9 -12   4          0.30         -5.00         5.65 o                         
  10 -12   4          0.02         -0.31         5.90 o                         
  11 -12   4          8.47          4.92         8.99 o                         
  -5 -11   4          0.19          6.85         7.70 o                         
  -4 -11   4          2.25          1.73         3.52 o                         
  -3 -11   4          0.02         -1.96         2.77 o                         
  -2 -11   4         29.92         28.13         6.15 o                         
  -1 -11   4          2.65         -1.16         2.24 o                         
   0 -11   4          5.58          4.66         2.33 o                         
   1 -11   4         33.30         31.14         2.88 o                         
   2 -11   4          7.02          2.91         1.85 o                         
   3 -11   4          0.53         -0.82         1.66 o                         
   4 -11   4         22.43         17.61         2.26 o                         
   5 -11   4         32.44         30.49         2.81 o                         
   6 -11   4         19.72         18.72         3.08 o                         
   7 -11   4         23.73         20.90         3.76 o                         
   8 -11   4         34.11         37.80         4.67 o                         
   9 -11   4          1.47         -2.83         4.32 o                         
  10 -11   4         10.14         11.17         4.13 o                         
  11 -11   4          0.13          0.21         4.03 o                         
  -7 -10   4          4.88          5.99         7.92 o                         
  -6 -10   4          9.39          7.37         3.78 o                         
  -5 -10   4          0.21         -0.63         2.91 o                         
  -4 -10   4         11.17         14.44         3.55 o                         
  -3 -10   4          0.72         -2.61         2.10 o                         
  -2 -10   4          7.77         10.15         2.25 o                         
  -1 -10   4         30.10         26.08         2.71 o                         
   0 -10   4         18.07         13.64         1.88 o                         
   1 -10   4        223.92        198.63         4.08 o                         
   2 -10   4          4.73          2.20         1.46 o                         
   3 -10   4        274.10        243.56         5.05 o                         
   4 -10   4         94.93         91.58         3.96 o                         
   5 -10   4         13.94         15.48         2.20 o                         
   6 -10   4         12.63          9.75         2.24 o                         
   7 -10   4          0.14         -0.80         2.10 o                         
   8 -10   4         27.40         28.00         3.34 o                         
   9 -10   4         33.60         28.97         3.56 o                         
  10 -10   4          0.00         -1.84         3.08 o                         
  11 -10   4          0.20          4.12         3.53 o                         
  12 -10   4          1.72          8.77         8.13 o                         
  -8  -9   4          0.16         14.34         8.13 o                         
  -7  -9   4          3.45          1.09         3.55 o                         
  -6  -9   4          0.07          2.57         4.85 o                         
  -5  -9   4          1.84          1.58         2.93 o                         
  -4  -9   4         66.63         75.91         4.80 o                         
  -3  -9   4          0.00         -1.32         2.25 o                         
  -2  -9   4          8.94          5.60         1.91 o                         
  -1  -9   4         43.93         48.76         3.38 o                         
   0  -9   4        189.82        172.65         3.61 o                         
   1  -9   4         49.74         46.24         3.07 o                         
   2  -9   4          0.08         -1.29         1.18 o                         
   3  -9   4         40.09         34.63         2.57 o                         
   4  -9   4        625.93        647.25         8.18 o                         
   5  -9   4        103.85        118.96         3.90 o                         
   6  -9   4         30.25         35.66         2.75 o                         
   7  -9   4        247.28        277.53         6.18 o                         
   8  -9   4        142.76        146.74         8.83 o                         
   9  -9   4          0.11          2.27         2.33 o                         
  10  -9   4         99.08        127.44         8.36 o                         
  11  -9   4          1.78         -1.42         2.77 o                         
  12  -9   4         17.03         24.26         4.88 o                         
  -9  -8   4          0.80         -3.72         5.99 o                         
  -8  -8   4          0.02          3.22         6.05 o                         
  -7  -8   4         16.11         20.30         4.02 o                         
  -6  -8   4          0.13         -1.89         2.69 o                         
  -5  -8   4         35.43         31.86         3.47 o                         
  -4  -8   4         74.48         76.91         4.54 o                         
  -3  -8   4         20.53         16.95         2.71 o                         
  -2  -8   4          0.51         -0.46         1.44 o                         
  -1  -8   4         11.23         11.13         1.33 o                         
   0  -8   4         51.38         50.49         2.02 o                         
   1  -8   4         49.20         49.06         1.77 o                         
   2  -8   4         36.13         31.64         1.45 o                         
   3  -8   4         81.03         78.11         2.27 o                         
   4  -8   4        100.41        101.78         2.68 o                         
   5  -8   4          0.59          1.59         1.16 o                         
   6  -8   4         19.83         18.66         1.88 o                         
   7  -8   4         51.10         49.10         3.07 o                         
   8  -8   4         15.02         12.55         2.20 o                         
   9  -8   4         38.96         40.94         3.62 o                         
  10  -8   4          5.50          0.28         2.57 o                         
  11  -8   4          4.80          2.48         4.04 o                         
  12  -8   4         10.20          3.59         5.99 o                         
 -10  -7   4          0.00         -9.95         6.63 o                         
  -9  -7   4         23.74         23.33         9.99 o                         
  -8  -7   4          0.03          5.98         4.09 o                         
  -7  -7   4          0.14          6.01         3.02 o                         
  -6  -7   4         12.49         12.37         2.71 o                         
  -5  -7   4         30.60         35.37         3.37 o                         
  -4  -7   4         28.07         24.67         2.87 o                         
  -3  -7   4         29.95         30.09         2.21 o                         
  -2  -7   4         43.68         44.49         2.43 o                         
  -1  -7   4        150.65        152.35         3.08 o                         
   0  -7   4          0.75          0.56         0.79 o                         
   1  -7   4        154.81        191.73         2.65 o                         
   2  -7   4         62.07         45.17         1.44 o                         
   3  -7   4          0.01          0.35         0.67 o                         
   4  -7   4         43.65         39.31         1.56 o                         
   5  -7   4         42.88         45.38         2.15 o                         
   6  -7   4         12.64         11.26         1.51 o                         
   7  -7   4         76.70         80.23         3.29 o                         
   8  -7   4        215.79        229.49         7.32 o                         
   9  -7   4        276.62        263.77         7.58 o                         
  10  -7   4          4.06          1.85         3.26 o                         
  11  -7   4         17.88         14.32         4.27 o                         
  12  -7   4          2.69         -5.37         3.58 o                         
  13  -7   4         10.28          2.14         7.49 o                         
 -10  -6   4         40.19         43.48         6.07 o                         
  -9  -6   4         76.09         83.89        11.65 o                         
  -8  -6   4         50.64         59.12         5.73 o                         
  -7  -6   4          8.41         12.91         3.19 o                         
  -6  -6   4         16.11         15.63         3.25 o                         
  -5  -6   4         78.71         77.48         4.24 o                         
  -4  -6   4        116.70        117.00         2.60 o                         
  -3  -6   4          5.05          6.57         0.85 o                         
  -2  -6   4         10.40          9.31         0.93 o                         
  -1  -6   4         76.16         61.07         1.73 o                         
   0  -6   4        855.57        941.47         6.81 o                         
   1  -6   4        483.59        534.40         4.64 o                         
   2  -6   4        529.99        582.05         4.43 o                         
   3  -6   4        327.74        351.02         3.70 o                         
   4  -6   4        151.78        159.83         2.34 o                         
   5  -6   4          2.39          1.12         0.81 o                         
   6  -6   4        118.84        118.85         3.47 o                         
   7  -6   4          2.35          2.42         1.23 o                         
   8  -6   4         11.34         11.25         1.98 o                         
   9  -6   4         86.76         78.49         5.85 o                         
  10  -6   4         60.14         51.86         4.37 o                         
  11  -6   4         15.99         13.48         3.74 o                         
  12  -6   4          0.19         -1.40         3.06 o                         
  13  -6   4          0.34         -5.56         6.63 o                         
 -11  -5   4          0.23         -5.09         5.24 o                         
 -10  -5   4         18.08          8.27         4.05 o                         
  -9  -5   4          1.31         -1.69         3.93 o                         
  -8  -5   4         46.36         51.04         5.31 o                         
  -7  -5   4         38.41         39.24         4.63 o                         
  -6  -5   4         59.73         57.98         3.10 o                         
  -5  -5   4        170.54        161.77         3.40 o                         
  -4  -5   4        102.10        110.24         3.91 o                         
  -3  -5   4         70.11         79.83         3.34 o                         
  -2  -5   4        106.20        144.03         2.43 o                         
  -1  -5   4         74.90         81.95         1.53 o                         
   0  -5   4       6340.42       6817.98        37.44 o                         
   1  -5   4        127.74        137.85         1.79 o                         
   2  -5   4        172.50        184.36         1.96 o                         
   3  -5   4        140.11        145.11         2.11 o                         
   4  -5   4        349.30        368.45         3.81 o                         
   5  -5   4          0.41          2.00         0.62 o                         
   6  -5   4        169.22        177.56         2.96 o                         
   7  -5   4        109.25        104.59         2.70 o                         
   8  -5   4        335.36        328.87         6.19 o                         
   9  -5   4        170.30        181.61         5.06 o                         
  10  -5   4          0.07          2.45         2.63 o                         
  11  -5   4          9.89          5.94         3.12 o                         
  12  -5   4         15.20         19.95         3.87 o                         
  13  -5   4         23.04         20.42         8.24 o                         
 -11  -4   4         12.54         14.64         4.98 o                         
 -10  -4   4         53.36         59.29         6.20 o                         
  -9  -4   4         18.78         25.56         4.53 o                         
  -8  -4   4         58.96         49.06         3.90 o                         
  -7  -4   4          3.02          0.81         1.84 o                         
  -6  -4   4          0.01         -1.21         0.81 o                         
  -5  -4   4        537.79        531.87         8.01 o                         
  -4  -4   4         68.39         70.26         1.84 o                         
  -3  -4   4        163.70        177.20         3.08 o                         
  -2  -4   4          4.87          5.49         0.71 o                         
  -1  -4   4        569.15        620.88         4.28 o                         
   0  -4   4       1071.69       1009.12         5.66 o                         
   1  -4   4        942.53        937.28         5.44 o                         
   2  -4   4       1171.50       1257.31         6.69 o                         
   3  -4   4        439.11        455.02         3.57 o                         
   4  -4   4          8.65          9.35         1.01 o                         
   5  -4   4        206.03        197.77         2.84 o                         
   6  -4   4        374.08        417.83         5.10 o                         
   7  -4   4         31.98         23.72         1.36 o                         
   8  -4   4          1.35         -1.97         1.31 o                         
   9  -4   4         71.55         66.81         4.03 o                         
  10  -4   4         32.46         36.43         3.91 o                         
  11  -4   4         31.66         31.07         4.14 o                         
  12  -4   4          6.09          9.91         3.92 o                         
  13  -4   4         28.04         38.09        13.16 o                         
 -12  -3   4          0.56         -0.73         4.09 o                         
 -11  -3   4         30.15         33.36         6.45 o                         
 -10  -3   4          3.96          1.35         3.68 o                         
  -9  -3   4          2.69         -3.49         3.40 o                         
  -8  -3   4          4.52          3.41         1.73 o                         
  -7  -3   4         17.86         16.50         2.01 o                         
  -6  -3   4         95.14        107.76         3.82 o                         
  -5  -3   4         29.35         29.07         2.07 o                         
  -4  -3   4          1.54         -0.22         0.75 o                         
  -3  -3   4        222.94        229.67         3.53 o                         
  -2  -3   4          4.26          0.26         0.50 o                         
  -1  -3   4        119.43        109.92         1.37 o                         
   0  -3   4       1324.64       1216.31         6.17 o                         
   1  -3   4       4506.94       4561.12        21.82 o                         
   2  -3   4       3644.75       3554.27        17.36 o                         
   3  -3   4        908.75        878.58         6.36 o                         
   4  -3   4        297.14        289.62         3.14 o                         
   5  -3   4        100.05        114.02         2.04 o                         
   6  -3   4         55.69         61.75         1.69 o                         
   7  -3   4         14.84         16.01         1.67 o                         
   8  -3   4         33.29         32.35         2.59 o                         
   9  -3   4         73.43         91.52         4.87 o                         
  10  -3   4          6.42          2.75         3.60 o                         
  11  -3   4          9.56         14.65         3.92 o                         
  12  -3   4          0.51          0.86         3.26 o                         
  13  -3   4          2.68         -3.85         9.20 o                         
 -12  -2   4         18.98         16.95         7.30 o                         
 -11  -2   4          9.04         13.71         4.40 o                         
 -10  -2   4         11.09         12.21         5.29 o                         
  -9  -2   4          0.55         -2.67         1.78 o                         
  -8  -2   4         23.66         23.19         2.35 o                         
  -7  -2   4         41.96         33.19         2.42 o                         
  -6  -2   4          0.85          0.66         1.27 o                         
  -5  -2   4        269.60        267.80         4.25 o                         
  -4  -2   4       1158.90       1186.52        10.14 o                         
  -3  -2   4        150.42        144.95         1.87 o                         
  -2  -2   4       1266.47       1246.76         9.01 o                         
  -1  -2   4       3249.34       3263.34        15.29 o                         
   0  -2   4        175.42        156.98         1.15 o                         
   1  -2   4       2408.27       2410.94        13.31 o                         
   2  -2   4         52.83         44.47         1.17 o                         
   3  -2   4          9.90          9.92         0.65 o                         
   4  -2   4         85.85         75.54         1.71 o                         
   5  -2   4         62.31         72.05         2.23 o                         
   6  -2   4        110.93        107.96         2.98 o                         
   7  -2   4          2.39         -0.06         1.36 o                         
   8  -2   4         24.82         19.48         2.27 o                         
   9  -2   4          5.29          4.65         2.10 o                         
  10  -2   4         59.46         57.76         4.51 o                         
  11  -2   4         26.71         21.22         3.57 o                         
  12  -2   4          3.95          0.68         3.83 o                         
  13  -2   4          8.55          3.85         9.20 o                         
 -13  -1   4          2.23         -6.42         8.34 o                         
 -12  -1   4         15.38         16.31         4.92 o                         
 -11  -1   4          0.01         -4.42         2.99 o                         
 -10  -1   4         25.80         29.68         7.02 o                         
  -9  -1   4          8.05          7.65         2.09 o                         
  -8  -1   4         61.54         58.09         3.26 o                         
  -7  -1   4          0.06         -2.00         1.33 o                         
  -6  -1   4          6.12          6.63         1.23 o                         
  -5  -1   4         95.59         91.63         2.52 o                         
  -4  -1   4       1186.38       1301.93         9.74 o                         
  -3  -1   4        601.02        589.46         4.25 o                         
  -2  -1   4        615.51        621.94         4.23 o                         
  -1  -1   4        928.32        940.53         4.76 o                         
   0  -1   4        485.05        470.19         2.67 o                         
   1  -1   4        159.51        160.05         1.47 o                         
   2  -1   4         15.95         15.23         0.66 o                         
   3  -1   4        312.70        317.03         2.80 o                         
   4  -1   4        835.19        840.64         8.56 o                         
   5  -1   4        304.55        295.63         4.61 o                         
   6  -1   4          3.56          3.83         1.24 o                         
   7  -1   4        127.03        122.82         4.09 o                         
   8  -1   4         10.07          5.56         1.85 o                         
   9  -1   4          3.79          2.67         2.06 o                         
  10  -1   4          0.05          1.79         2.52 o                         
  11  -1   4          2.04         -1.71         3.06 o                         
  12  -1   4          0.00         -1.67         4.73 o                         
 -13   0   4          0.39         -5.57         5.51 o                         
 -12   0   4          1.14         -1.83         3.79 o                         
 -11   0   4          2.13         -1.12         3.05 o                         
 -10   0   4          3.55         -0.28         1.89 o                         
  -9   0   4          5.53          2.77         1.89 o                         
  -8   0   4         28.38         25.75         2.18 o                         
  -7   0   4          0.04         -1.64         1.09 o                         
  -6   0   4          3.30          0.45         0.97 o                         
  -5   0   4         91.55        109.44         2.53 o                         
  -4   0   4        759.46        870.24         6.63 o                         
  -3   0   4       1780.13       1845.96        10.48 o                         
  -2   0   4       1436.37       1423.21         7.60 o                         
  -1   0   4          4.67          3.08         0.32 o                         
   0   0   4        425.67        431.28         2.83 o                         
   1   0   4       2374.38       2352.14        12.54 o                         
   2   0   4        101.43         89.20         1.33 o                         
   3   0   4       2112.76       2099.57        12.79 o                         
   4   0   4        604.20        556.94         6.56 o                         
   5   0   4        245.15        268.31         5.48 o                         
   6   0   4        330.10        368.02         7.11 o                         
   7   0   4        193.48        214.73         5.35 o                         
   8   0   4         97.01        100.97         5.08 o                         
   9   0   4         11.77          9.73         2.41 o                         
  10   0   4         10.73          5.97         3.26 o                         
  11   0   4         11.60          7.32         3.72 o                         
  12   0   4          0.36         -6.22         4.15 o                         
 -13   1   4         10.31         15.21         5.06 o                         
 -12   1   4          1.83         -1.79         3.40 o                         
 -11   1   4          7.17          9.70         3.20 o                         
 -10   1   4          0.01         -0.71         1.79 o                         
  -9   1   4          0.73         -2.50         1.67 o                         
  -8   1   4        103.08         95.62         5.86 o                         
  -7   1   4        914.70        891.17         8.58 o                         
  -6   1   4         30.43         29.34         1.43 o                         
  -5   1   4       1231.17       1261.65        10.41 o                         
  -4   1   4          3.04          1.98         0.74 o                         
  -3   1   4        180.25        166.16         1.93 o                         
  -2   1   4        122.56        107.02         1.31 o                         
  -1   1   4          0.02         -0.28         0.28 o                         
   0   1   4        391.67        400.50         3.14 o                         
   1   1   4        629.02        650.88         4.29 o                         
   2   1   4          6.72          6.65         0.65 o                         
   3   1   4        390.68        395.60         4.01 o                         
   4   1   4        518.93        542.29         5.43 o                         
   5   1   4        127.93        137.58         2.87 o                         
   6   1   4        127.55        130.21         4.00 o                         
   7   1   4         10.23          8.59         1.93 o                         
   8   1   4         16.08         14.33         2.64 o                         
   9   1   4          1.79         -1.23         2.46 o                         
  10   1   4         16.99          7.84         3.45 o                         
  11   1   4         11.38         17.64         5.71 o                         
 -14   2   4          0.07         -2.78         9.41 o                         
 -13   2   4         34.08         41.89         6.85 o                         
 -12   2   4          1.87          2.78         4.34 o                         
 -11   2   4        139.93        140.27        18.41 o                         
 -10   2   4        133.26        137.98         5.33 o                         
  -9   2   4         28.32         32.22         2.43 o                         
  -8   2   4         50.92         50.90         2.66 o                         
  -7   2   4        429.43        428.09         6.53 o                         
  -6   2   4         26.35         24.39         1.86 o                         
  -5   2   4        241.29        241.44         4.43 o                         
  -4   2   4          1.06          0.19         0.61 o                         
  -3   2   4        156.81        150.92         2.00 o                         
  -2   2   4        232.56        229.65         2.13 o                         
  -1   2   4         15.05         13.86         0.63 o                         
   0   2   4       3466.06       3640.98        19.74 o                         
   1   2   4        343.31        336.62         3.46 o                         
   2   2   4        856.21        920.20         6.34 o                         
   3   2   4         53.39         53.87         1.64 o                         
   4   2   4        146.10        138.68         2.77 o                         
   5   2   4         28.59         27.76         1.97 o                         
   6   2   4          7.35          3.81         2.07 o                         
   7   2   4         48.03         44.10         5.03 o                         
   8   2   4         49.58         46.83         3.66 o                         
   9   2   4          3.65          1.22         3.24 o                         
  10   2   4          0.57          0.49         3.47 o                         
 -14   3   4          6.09          2.57         8.99 o                         
 -13   3   4          6.53          3.55        10.06 o                         
 -12   3   4          0.96         10.45         3.47 o                         
 -11   3   4        361.96        392.13        14.67 o                         
 -10   3   4         15.13         15.86         2.78 o                         
  -9   3   4          3.94          4.40         1.91 o                         
  -8   3   4        391.22        383.38         6.98 o                         
  -7   3   4         62.29         53.19         2.79 o                         
  -6   3   4          0.08          0.01         0.99 o                         
  -5   3   4          2.71          1.15         0.60 o                         
  -4   3   4         20.46         15.47         1.14 o                         
  -3   3   4        965.37       1038.90         7.41 o                         
  -2   3   4        519.55        497.19         4.81 o                         
  -1   3   4       2733.51       2973.28        17.22 o                         
   0   3   4        635.54        724.87         5.60 o                         
   1   3   4         67.26         80.19         1.51 o                         
   2   3   4         61.24         55.58         2.10 o                         
   3   3   4          0.01         -0.89         0.59 o                         
   4   3   4          6.66          9.05         1.17 o                         
   5   3   4          0.58          0.46         1.65 o                         
   6   3   4        106.82        104.00         6.77 o                         
   7   3   4         94.65        101.11         9.05 o                         
   8   3   4         13.78         16.31         4.19 o                         
   9   3   4         16.10         11.05         4.00 o                         
  10   3   4          4.16         -3.85         6.85 o                         
 -14   4   4         11.08         15.41         9.63 o                         
 -13   4   4         27.98         20.95         7.45 o                         
 -12   4   4          0.03          0.07         4.94 o                         
 -11   4   4          1.84          1.97         2.58 o                         
 -10   4   4         10.50          8.13         2.78 o                         
  -9   4   4          8.02          6.71         2.46 o                         
  -8   4   4        236.95        230.34         5.44 o                         
  -7   4   4         10.63          9.62         1.26 o                         
  -6   4   4          1.31          1.52         0.74 o                         
  -5   4   4         39.84         43.70         2.04 o                         
  -4   4   4        332.86        353.39         5.28 o                         
  -3   4   4         55.91         67.69         1.28 o                         
  -2   4   4         63.89         71.16         2.14 o                         
  -1   4   4        178.73        185.38         2.57 o                         
   0   4   4          2.01         -0.06         0.62 o                         
   1   4   4        342.44        351.88         4.44 o                         
   2   4   4         12.41         14.52         1.12 o                         
   3   4   4          5.94          3.73         1.04 o                         
   4   4   4          6.06          4.42         1.91 o                         
   5   4   4          7.32          6.00         2.22 o                         
   6   4   4         35.39         38.23         3.44 o                         
   7   4   4         66.23         62.56         6.14 o                         
   8   4   4         23.41         27.03         4.33 o                         
   9   4   4          2.81         -5.28        12.41 o                         
 -14   5   4          1.32         -7.70        18.94 o                         
 -13   5   4          2.41          2.45         4.17 o                         
 -12   5   4          1.76         -4.44         3.38 o                         
 -11   5   4         10.22          4.10         2.78 o                         
 -10   5   4          1.53         -3.66         2.44 o                         
  -9   5   4        161.76        168.30         5.29 o                         
  -8   5   4        135.11        130.97         4.49 o                         
  -7   5   4          2.05         -0.08         0.78 o                         
  -6   5   4         10.86          7.59         1.08 o                         
  -5   5   4          0.00         -0.45         0.98 o                         
  -4   5   4         44.87         49.57         1.73 o                         
  -3   5   4         66.84         75.84         2.01 o                         
  -2   5   4        124.14        127.50         3.11 o                         
  -1   5   4        104.10        106.27         2.21 o                         
   0   5   4        466.63        458.71         5.52 o                         
   1   5   4         76.39         73.04         4.43 o                         
   2   5   4          6.30          4.70         1.39 o                         
   3   5   4        134.61        128.47         4.19 o                         
   4   5   4          3.59          1.65         2.58 o                         
   5   5   4         12.54         11.73         3.40 o                         
   6   5   4          5.93          6.04         5.00 o                         
   7   5   4         42.45         49.38         8.36 o                         
   8   5   4         40.39         40.29         7.88 o                         
 -14   6   4          5.42          8.56         9.20 o                         
 -13   6   4          5.64          3.62         5.75 o                         
 -12   6   4          3.02         -3.26         3.35 o                         
 -11   6   4          3.25         -1.56         2.44 o                         
 -10   6   4          0.41         -2.96         1.98 o                         
  -9   6   4        237.12        235.60         6.20 o                         
  -8   6   4         69.25         65.23         3.22 o                         
  -7   6   4          0.44         -1.41         1.21 o                         
  -6   6   4          1.09          1.49         1.01 o                         
  -5   6   4          1.76          1.41         0.67 o                         
  -4   6   4         27.59         28.84         1.63 o                         
  -3   6   4          3.27          2.94         1.06 o                         
  -2   6   4         95.99         97.07         2.75 o                         
  -1   6   4         16.52         20.40         1.35 o                         
   0   6   4        264.11        269.81         4.51 o                         
   1   6   4        330.07        332.54         5.89 o                         
   2   6   4        202.59        206.53         5.32 o                         
   3   6   4          1.91          1.54         2.30 o                         
   4   6   4          5.03         -0.51         2.77 o                         
   5   6   4          7.04         10.37         3.99 o                         
   6   6   4         32.23         24.85         4.76 o                         
   7   6   4          0.42          9.80         5.33 o                         
 -13   7   4          0.09         -6.74         8.40 o                         
 -12   7   4         11.01          6.93         4.06 o                         
 -11   7   4          3.63         -2.14         2.80 o                         
 -10   7   4          0.48         -2.25         1.97 o                         
  -9   7   4         74.87         65.94         5.14 o                         
  -8   7   4          5.50          5.65         2.21 o                         
  -7   7   4         87.20         79.88         3.46 o                         
  -6   7   4         22.19         25.99         2.33 o                         
  -5   7   4        106.28         95.79         4.01 o                         
  -4   7   4         12.53         13.63         1.54 o                         
  -3   7   4        286.60        285.11         5.10 o                         
  -2   7   4          4.08          2.85         1.51 o                         
  -1   7   4        878.39        889.07         9.47 o                         
   0   7   4         34.40         26.79         2.59 o                         
   1   7   4         42.70         37.41         2.88 o                         
   2   7   4          7.91          6.05         2.97 o                         
   3   7   4         20.27         21.94         3.78 o                         
   4   7   4          0.29         -1.21         3.07 o                         
   5   7   4          8.67         10.49         4.44 o                         
   6   7   4          4.48          7.03         6.62 o                         
   7   7   4          9.36         17.55         8.99 o                         
 -13   8   4          1.02          8.56         8.34 o                         
 -12   8   4         20.78         23.01         5.74 o                         
 -11   8   4          0.87         -4.06         2.76 o                         
 -10   8   4          2.09         -3.55         3.05 o                         
  -9   8   4          0.55         -3.38         2.26 o                         
  -8   8   4         34.78         30.77         3.19 o                         
  -7   8   4         26.29         21.26         2.93 o                         
  -6   8   4          6.10          2.29         1.65 o                         
  -5   8   4        285.55        301.98         6.35 o                         
  -4   8   4        237.08        243.36         4.88 o                         
  -3   8   4          4.66          1.96         1.58 o                         
  -2   8   4          5.48          2.38         1.68 o                         
  -1   8   4         36.60         32.04         2.67 o                         
   0   8   4          0.63         -3.27         2.28 o                         
   1   8   4         13.39         14.90         3.54 o                         
   2   8   4         50.44         43.11         4.67 o                         
   3   8   4          5.12         -2.76         3.06 o                         
   4   8   4          0.24          1.89         3.51 o                         
   5   8   4         19.02         21.36         9.24 o                         
   6   8   4          2.05          2.78         7.70 o                         
 -12   9   4          1.86         -3.71         3.82 o                         
 -11   9   4          2.08         -2.46         3.12 o                         
 -10   9   4          0.01         -1.27         2.73 o                         
  -9   9   4          0.05         -0.91         2.44 o                         
  -8   9   4          0.41         -0.22         2.31 o                         
  -7   9   4         36.11         33.16         3.42 o                         
  -6   9   4          2.73          6.64         2.36 o                         
  -5   9   4        163.19        180.55         5.53 o                         
  -4   9   4          0.42         -1.84         1.79 o                         
  -3   9   4          2.27          1.05         1.90 o                         
  -2   9   4          0.36         -1.54         1.99 o                         
  -1   9   4          6.42          3.90         2.76 o                         
   0   9   4         11.45         13.39         4.11 o                         
   1   9   4          2.24         -0.42         3.80 o                         
   2   9   4          8.69          8.12         3.36 o                         
   3   9   4         18.48         25.46         4.67 o                         
   4   9   4         30.31         33.61         6.82 o                         
   5   9   4          5.52         11.77         8.56 o                         
 -12  10   4          8.80         -0.21         6.42 o                         
 -11  10   4          0.65          2.40         4.06 o                         
 -10  10   4          0.72         -3.78         3.44 o                         
  -9  10   4         19.32         15.26         3.60 o                         
  -8  10   4         36.22         34.30         3.88 o                         
  -7  10   4         32.88         35.88         6.61 o                         
  -6  10   4          1.02          0.16         2.46 o                         
  -5  10   4         20.56         15.36         3.08 o                         
  -4  10   4          0.14         -2.02         2.48 o                         
  -3  10   4          6.93          0.85         2.57 o                         
  -2  10   4          1.08         -3.91         2.61 o                         
  -1  10   4          2.25          0.15         3.11 o                         
   0  10   4          4.62          4.99         3.62 o                         
   1  10   4          0.29         -4.04         3.03 o                         
   2  10   4         13.68          7.21         5.79 o                         
   3  10   4          0.62         -0.11        15.94 o                         
 -10  11   4          9.54          9.55         5.93 o                         
  -9  11   4          1.68         -3.03         3.12 o                         
  -8  11   4          2.61          3.39         3.05 o                         
  -7  11   4          0.93         -4.33         2.89 o                         
  -6  11   4          0.79         -1.33         2.47 o                         
  -5  11   4          6.53          1.10         3.35 o                         
  -4  11   4         38.89         42.69         5.59 o                         
  -3  11   4          5.13          0.70         4.69 o                         
  -2  11   4          0.57         -4.75         3.34 o                         
  -1  11   4          2.46         -3.87         3.42 o                         
   0  11   4         19.00         22.94         4.86 o                         
   1  11   4          3.85          1.46         6.06 o                         
  -9  12   4          0.05          1.25         7.70 o                         
  -8  12   4          1.43         -3.23         5.88 o                         
  -7  12   4         17.84         24.07         5.58 o                         
  -6  12   4          2.95          2.37         5.50 o                         
  -5  12   4         19.33         17.40         4.51 o                         
  -4  12   4          1.07         -5.19         3.46 o                         
  -3  12   4          5.97          4.84         3.85 o                         
  -2  12   4         14.49         17.49         4.71 o                         
  -1  12   4          0.01         -8.56         7.28 o                         
  -5  13   4          2.57        -12.52         8.34 o                         
   2 -15   5          0.50         -0.90         4.61 o                         
   3 -15   5          1.98         -3.00         6.21 o                         
   4 -15   5          3.39          3.42         7.70 o                         
   7 -15   5          0.68         -6.21         6.21 o                         
   0 -14   5          2.33          0.78         4.60 o                         
   1 -14   5          2.20          5.45         4.46 o                         
   2 -14   5          1.60          0.27         3.41 o                         
   3 -14   5          0.28         -4.15         4.26 o                         
   4 -14   5         16.10         20.95         4.71 o                         
   5 -14   5          0.90         -2.92         3.48 o                         
   6 -14   5          1.26         -5.02         3.35 o                         
   7 -14   5          5.78         -6.22        15.83 o                         
   8 -14   5          6.60         -6.20        17.76 o                         
  -2 -13   5          6.19         -0.64         4.54 o                         
  -1 -13   5          2.43          3.79         3.60 o                         
   0 -13   5         10.97         11.55         3.78 o                         
   1 -13   5          1.55          4.73         3.14 o                         
   2 -13   5         22.32         28.79         4.10 o                         
   3 -13   5         15.07         21.48         4.20 o                         
   4 -13   5          7.27          4.42         4.20 o                         
   5 -13   5         14.59         12.73         3.90 o                         
   6 -13   5          0.02         -2.71         2.71 o                         
   7 -13   5          6.83          5.29         4.39 o                         
   8 -13   5          0.23         -3.03         5.29 o                         
   9 -13   5          1.98         -0.18         4.24 o                         
  -4 -12   5          4.82         -1.71         5.99 o                         
  -3 -12   5         11.92         20.33         4.89 o                         
  -2 -12   5         52.15         64.59         5.66 o                         
  -1 -12   5          2.38          1.32         2.93 o                         
   0 -12   5          0.72         -3.43         2.29 o                         
   1 -12   5         10.67         10.49         3.12 o                         
   2 -12   5          3.47          3.01         2.49 o                         
   3 -12   5          3.03         -1.80         2.45 o                         
   4 -12   5         17.58         11.59         2.85 o                         
   5 -12   5         24.88         24.66         3.38 o                         
   6 -12   5          0.80         -3.88         2.63 o                         
   7 -12   5          0.49         -4.07         3.30 o                         
   8 -12   5         10.68          8.46         6.39 o                         
   9 -12   5         19.21         20.94         5.10 o                         
  10 -12   5          6.98         -2.14         6.05 o                         
  -5 -11   5          0.14         -6.53         4.35 o                         
  -4 -11   5          4.19          2.32         3.73 o                         
  -3 -11   5          1.72          0.82         3.05 o                         
  -2 -11   5          3.37          4.01         3.14 o                         
  -1 -11   5         67.25         75.45         3.94 o                         
   0 -11   5         11.07          4.19         1.94 o                         
   1 -11   5         16.98         15.65         1.89 o                         
   2 -11   5         71.20         67.57         3.11 o                         
   3 -11   5          6.86          3.13         1.94 o                         
   4 -11   5         45.12         39.89         3.01 o                         
   5 -11   5         22.55         21.72         2.61 o                         
   6 -11   5         29.82         32.75         3.46 o                         
   7 -11   5          6.30          6.60         3.95 o                         
   8 -11   5         53.38         60.35         6.92 o                         
   9 -11   5          0.12          1.18         3.23 o                         
  10 -11   5          9.66         14.35         4.30 o                         
  11 -11   5          0.08          6.01         5.33 o                         
  -7 -10   5          0.07         -8.99         6.42 o                         
  -6 -10   5          0.60          0.44         4.60 o                         
  -5 -10   5          0.07         -3.60         3.14 o                         
  -4 -10   5         17.32         11.94         2.74 o                         
  -3 -10   5         18.99         19.08         2.87 o                         
  -2 -10   5          6.61          3.66         2.19 o                         
  -1 -10   5          3.07         -2.03         1.93 o                         
   0 -10   5          4.86          1.51         1.33 o                         
   1 -10   5         74.66         58.72         2.64 o                         
   2 -10   5          9.88          3.56         1.55 o                         
   3 -10   5         50.10         43.83         2.64 o                         
   4 -10   5        180.30        181.62         4.43 o                         
   5 -10   5        252.55        271.29         5.81 o                         
   6 -10   5         39.18         37.58         3.97 o                         
   7 -10   5         17.22         19.13         2.83 o                         
   8 -10   5         11.73         18.30         3.62 o                         
   9 -10   5         97.54        119.47        11.18 o                         
  10 -10   5          1.10         11.13         3.71 o                         
  11 -10   5         65.09         70.20         7.90 o                         
  12 -10   5          0.07          5.14         8.34 o                         
  -8  -9   5          2.48         -6.38         4.97 o                         
  -7  -9   5          4.97          6.12         3.67 o                         
  -6  -9   5         10.06         10.53         3.57 o                         
  -5  -9   5          1.94         -0.95         2.56 o                         
  -4  -9   5          0.18         -1.62         2.39 o                         
  -3  -9   5          0.23          0.22         1.87 o                         
  -2  -9   5         51.22         49.19         4.17 o                         
  -1  -9   5          5.24          1.75         1.23 o                         
   0  -9   5        166.51        175.65         3.75 o                         
   1  -9   5        156.67        155.95         3.68 o                         
   2  -9   5         84.73         81.58         2.37 o                         
   3  -9   5        100.48         98.63         3.53 o                         
   4  -9   5        252.82        255.20         6.29 o                         
   5  -9   5        441.29        450.42         6.66 o                         
   6  -9   5         64.10         68.73         4.32 o                         
   7  -9   5         32.73         32.04         2.95 o                         
   8  -9   5          5.95         11.09         2.51 o                         
   9  -9   5         11.91         14.83         2.77 o                         
  10  -9   5         21.49         20.52         3.73 o                         
  11  -9   5         21.57         18.33         4.50 o                         
  12  -9   5          7.99          3.55         4.17 o                         
  -9  -8   5          0.00         -9.25         8.99 o                         
  -8  -8   5          0.30         -1.15         4.54 o                         
  -7  -8   5          0.14         -0.83         3.24 o                         
  -6  -8   5          5.05          9.35         3.28 o                         
  -5  -8   5         27.38         28.48         3.77 o                         
  -4  -8   5         92.96        101.21         5.38 o                         
  -3  -8   5         18.70         14.69         2.72 o                         
  -2  -8   5         71.77         67.00         3.50 o                         
  -1  -8   5         25.85         22.74         1.63 o                         
   0  -8   5        222.49        197.93         3.24 o                         
   1  -8   5         41.15         40.54         1.68 o                         
   2  -8   5          0.49         -1.09         0.73 o                         
   3  -8   5         87.95         90.41         2.32 o                         
   4  -8   5        474.15        498.24         5.53 o                         
   5  -8   5        510.52        525.11         6.53 o                         
   6  -8   5         63.36         67.52         3.07 o                         
   7  -8   5        140.08        145.93         4.35 o                         
   8  -8   5          1.07          3.89         2.18 o                         
   9  -8   5          0.01         -1.01         2.00 o                         
  10  -8   5         12.75          8.47         3.52 o                         
  11  -8   5          0.56         -3.70         2.88 o                         
  12  -8   5          7.13          9.39         4.64 o                         
 -10  -7   5          0.03         -7.86         5.24 o                         
  -9  -7   5          1.80         -1.98         4.10 o                         
  -8  -7   5         82.22         93.18         6.29 o                         
  -7  -7   5          1.05          3.28         2.88 o                         
  -6  -7   5          8.69          7.26         2.93 o                         
  -5  -7   5          1.42          0.29         2.45 o                         
  -4  -7   5         90.16         83.36         2.82 o                         
  -3  -7   5         35.85         37.56         2.30 o                         
  -2  -7   5         20.17         22.15         1.70 o                         
  -1  -7   5        119.79        116.64         2.43 o                         
   0  -7   5        585.59        584.98         5.68 o                         
   1  -7   5        525.35        547.28         5.01 o                         
   2  -7   5         92.36        113.74         2.04 o                         
   3  -7   5         93.55        103.27         2.42 o                         
   4  -7   5        109.19        105.53         2.24 o                         
   5  -7   5          5.42          5.59         0.58 o                         
   6  -7   5          2.25          0.93         1.30 o                         
   7  -7   5          0.09         -2.07         1.38 o                         
   8  -7   5         30.80         23.21         3.46 o                         
   9  -7   5         25.84         22.65         3.99 o                         
  10  -7   5          1.34          0.61         2.43 o                         
  11  -7   5          2.41         -0.11         3.03 o                         
  12  -7   5          0.04          0.37         3.39 o                         
 -10  -6   5          8.11          6.21         4.94 o                         
  -9  -6   5         48.23         60.92         5.95 o                         
  -8  -6   5          9.18         11.52         3.83 o                         
  -7  -6   5          4.48          4.05         2.56 o                         
  -6  -6   5        354.86        371.42        12.25 o                         
  -5  -6   5        119.63        131.87         6.27 o                         
  -4  -6   5        230.33        228.50         4.69 o                         
  -3  -6   5         22.84         20.16         2.59 o                         
  -2  -6   5         19.03         24.01         1.40 o                         
  -1  -6   5        359.09        351.42         3.64 o                         
   0  -6   5        135.51        126.86         2.04 o                         
   1  -6   5        441.10        473.05         4.31 o                         
   2  -6   5         90.18        110.96         1.81 o                         
   3  -6   5         27.57         22.80         1.61 o                         
   4  -6   5        153.81        143.31         2.45 o                         
   5  -6   5         14.05         14.56         1.35 o                         
   6  -6   5        216.83        237.23         3.72 o                         
   7  -6   5         89.31         93.38         3.03 o                         
   8  -6   5          0.00         -2.38         1.59 o                         
   9  -6   5         82.39         79.58         5.50 o                         
  10  -6   5          0.64          0.86         2.56 o                         
  11  -6   5          0.44         -0.75         2.65 o                         
  12  -6   5          2.20         -0.38         3.22 o                         
  13  -6   5         19.25         23.75         7.92 o                         
 -11  -5   5          0.17         -1.99         5.37 o                         
 -10  -5   5          0.89         -5.98         3.99 o                         
  -9  -5   5          0.91         -1.82         3.96 o                         
  -8  -5   5         53.25         55.65        10.74 o                         
  -7  -5   5          1.57          3.59         2.61 o                         
  -6  -5   5        100.08         97.34         5.34 o                         
  -5  -5   5          0.51          0.63         1.89 o                         
  -4  -5   5        282.14        281.07         4.39 o                         
  -3  -5   5        162.51        168.14         2.79 o                         
  -2  -5   5         36.78         47.65         1.74 o                         
  -1  -5   5          3.86          2.43         0.57 o                         
   0  -5   5         30.33         22.47         0.87 o                         
   1  -5   5        484.74        524.54         4.13 o                         
   2  -5   5        424.81        448.64         3.41 o                         
   3  -5   5          0.60          1.61         0.52 o                         
   4  -5   5         79.34         78.80         1.59 o                         
   5  -5   5         75.16         78.00         1.88 o                         
   6  -5   5         77.81         77.99         2.50 o                         
   7  -5   5        221.01        235.52         3.96 o                         
   8  -5   5          0.28         -1.05         1.50 o                         
   9  -5   5         27.13         32.75         4.34 o                         
  10  -5   5         21.23         26.88         4.60 o                         
  11  -5   5          3.60          6.27         3.78 o                         
  12  -5   5         17.76         17.10         3.98 o                         
  13  -5   5          1.49         10.27         7.49 o                         
 -11  -4   5          0.20         -5.26         4.13 o                         
 -10  -4   5          0.46         -5.58         3.72 o                         
  -9  -4   5         28.45         33.41         4.89 o                         
  -8  -4   5         28.56         30.64         3.43 o                         
  -7  -4   5        116.71        112.23         4.29 o                         
  -6  -4   5        181.15        186.80         4.72 o                         
  -5  -4   5          0.74          1.82         1.61 o                         
  -4  -4   5        145.98        142.94         3.33 o                         
  -3  -4   5       1313.07       1311.04        11.92 o                         
  -2  -4   5        206.88        177.72         2.43 o                         
  -1  -4   5       1626.31       1645.22         9.17 o                         
   0  -4   5        165.49        175.93         1.68 o                         
   1  -4   5        160.87        166.16         1.82 o                         
   2  -4   5       3050.77       3101.19        18.52 o                         
   3  -4   5         61.91         74.11         1.99 o                         
   4  -4   5          3.06          4.09         0.72 o                         
   5  -4   5        318.67        320.96         4.08 o                         
   6  -4   5        244.94        246.89         3.58 o                         
   7  -4   5        122.56        123.74         2.69 o                         
   8  -4   5         60.06         51.56         3.55 o                         
   9  -4   5          8.10          8.02         2.30 o                         
  10  -4   5         95.07        120.73         6.13 o                         
  11  -4   5         59.37         65.05         5.62 o                         
  12  -4   5          6.64         10.06         3.78 o                         
  13  -4   5          0.79          3.21         7.70 o                         
 -12  -3   5          0.00         -7.54         5.21 o                         
 -11  -3   5          1.75         -2.52         3.73 o                         
 -10  -3   5          7.42          5.04         3.86 o                         
  -9  -3   5         34.44         38.89         3.65 o                         
  -8  -3   5          1.43         -2.23         1.62 o                         
  -7  -3   5         40.23         39.19         2.77 o                         
  -6  -3   5        145.45        149.23         4.23 o                         
  -5  -3   5          1.20         -0.80         1.04 o                         
  -4  -3   5         20.44         18.27         1.54 o                         
  -3  -3   5        343.51        339.92         4.33 o                         
  -2  -3   5        379.48        373.85         3.14 o                         
  -1  -3   5        437.59        443.89         3.28 o                         
   0  -3   5         49.64         48.48         0.80 o                         
   1  -3   5         98.06         98.32         1.16 o                         
   2  -3   5       1688.90       1689.37         8.73 o                         
   3  -3   5        144.95        140.40         2.07 o                         
   4  -3   5        874.30        936.53         8.04 o                         
   5  -3   5        327.98        333.77         3.74 o                         
   6  -3   5          4.53          4.51         0.72 o                         
   7  -3   5         86.33         86.31         3.03 o                         
   8  -3   5         31.90         25.48         2.54 o                         
   9  -3   5          6.55          3.06         2.32 o                         
  10  -3   5         11.42          4.34         2.58 o                         
  11  -3   5         46.03         48.31         4.84 o                         
  12  -3   5         10.56          9.27         3.82 o                         
  13  -3   5          0.24          4.71         8.77 o                         
 -12  -2   5         12.56          5.45         5.42 o                         
 -11  -2   5          0.63         -0.60         3.94 o                         
 -10  -2   5         64.19         70.98         8.76 o                         
  -9  -2   5          1.58          0.94         2.01 o                         
  -8  -2   5          2.68         -2.38         1.59 o                         
  -7  -2   5         37.22         35.71         2.62 o                         
  -6  -2   5        303.67        304.44         5.88 o                         
  -5  -2   5        134.29        140.50         2.73 o                         
  -4  -2   5        673.79        690.54         6.05 o                         
  -3  -2   5       1361.55       1361.83         9.94 o                         
  -2  -2   5        848.40        797.84         5.10 o                         
  -1  -2   5        718.79        715.86         3.99 o                         
   0  -2   5       1270.32       1208.72         5.84 o                         
   1  -2   5        176.30        161.18         1.56 o                         
   2  -2   5        676.85        681.43         4.74 o                         
   3  -2   5       1020.41       1008.08         7.49 o                         
   4  -2   5        273.49        325.04         3.40 o                         
   5  -2   5         44.83         49.45         2.11 o                         
   6  -2   5         61.16         60.96         3.12 o                         
   7  -2   5        592.74        600.04         9.18 o                         
   8  -2   5          0.68          0.14         1.63 o                         
   9  -2   5         80.34         86.67         4.90 o                         
  10  -2   5          4.27          6.43         2.83 o                         
  11  -2   5          7.64          5.65         2.85 o                         
  12  -2   5         10.96         14.03         6.01 o                         
 -13  -1   5          2.22        -10.06         7.92 o                         
 -12  -1   5         16.75         15.85         4.82 o                         
 -11  -1   5          0.00         -1.76         3.21 o                         
 -10  -1   5         28.82         22.36         3.89 o                         
  -9  -1   5         16.98         10.66         2.36 o                         
  -8  -1   5         65.70         57.77         3.35 o                         
  -7  -1   5         39.07         40.31         2.50 o                         
  -6  -1   5        329.34        343.27         4.95 o                         
  -5  -1   5         83.03         78.87         2.23 o                         
  -4  -1   5       2018.34       2071.30        14.79 o                         
  -3  -1   5        872.13        837.99         5.58 o                         
  -2  -1   5        320.22        333.21         2.60 o                         
  -1  -1   5        250.48        223.42         1.68 o                         
   0  -1   5        612.09        597.74         3.52 o                         
   1  -1   5        678.77        661.14         4.30 o                         
   2  -1   5        620.24        619.42         4.37 o                         
   3  -1   5          5.45          3.32         0.62 o                         
   4  -1   5        390.54        473.95         4.76 o                         
   5  -1   5        531.52        545.23         6.98 o                         
   6  -1   5        184.59        182.95         4.07 o                         
   7  -1   5          4.23          6.66         1.77 o                         
   8  -1   5         62.79         61.80         4.35 o                         
   9  -1   5          6.26          5.95         2.61 o                         
  10  -1   5         10.62         10.22         4.17 o                         
  11  -1   5         21.19         18.44         6.07 o                         
  12  -1   5         19.86         13.06         6.67 o                         
 -13   0   5          5.48         -3.85         5.75 o                         
 -12   0   5          3.26         -2.27         3.99 o                         
 -11   0   5          6.40         -2.94         2.82 o                         
 -10   0   5          6.29          8.18         2.28 o                         
  -9   0   5          6.89          6.06         1.93 o                         
  -8   0   5        139.36        144.84         4.88 o                         
  -7   0   5         26.02         22.42         1.81 o                         
  -6   0   5        236.85        222.06         3.89 o                         
  -5   0   5        202.32        224.31         3.57 o                         
  -4   0   5        198.02        213.16         3.16 o                         
  -3   0   5         98.43        109.26         1.43 o                         
  -2   0   5        488.46        470.85         3.17 o                         
  -1   0   5       1134.96       1105.56         5.67 o                         
   0   0   5         29.34         38.89         0.83 o                         
   1   0   5        442.80        446.51         3.35 o                         
   2   0   5        820.74        876.91         5.97 o                         
   3   0   5        481.52        507.99         4.84 o                         
   4   0   5        118.90        129.53         2.50 o                         
   5   0   5        342.59        332.98         5.97 o                         
   6   0   5        553.95        535.68         8.56 o                         
   7   0   5        112.00        125.22         4.44 o                         
   8   0   5          6.54          2.86         2.06 o                         
   9   0   5         40.13         46.60         3.89 o                         
  10   0   5          0.43         -2.07         3.34 o                         
  11   0   5          9.95          7.65         3.87 o                         
  12   0   5          6.62         -9.10        12.73 o                         
 -13   1   5          0.94         -3.46         5.33 o                         
 -12   1   5          3.17         -4.04         3.41 o                         
 -11   1   5          2.84          7.96         3.60 o                         
 -10   1   5          7.56          0.90         1.98 o                         
  -9   1   5         18.50         16.36         1.84 o                         
  -8   1   5         39.61         37.37         2.08 o                         
  -7   1   5        160.43        154.58         2.99 o                         
  -6   1   5        413.73        437.44         6.74 o                         
  -5   1   5         19.32         14.41         1.21 o                         
  -4   1   5        458.99        480.09         4.63 o                         
  -3   1   5         39.85         41.46         1.15 o                         
  -2   1   5         61.22         58.23         0.97 o                         
  -1   1   5        303.13        312.55         2.41 o                         
   0   1   5         32.28         42.59         0.95 o                         
   1   1   5       4119.66       4384.36        23.66 o                         
   2   1   5        335.62        332.49         3.44 o                         
   3   1   5        648.03        721.19         6.84 o                         
   4   1   5         33.63         35.72         1.58 o                         
   5   1   5        192.48        199.86         4.78 o                         
   6   1   5         59.40         62.41         7.84 o                         
   7   1   5          0.03         -2.81         1.92 o                         
   8   1   5          7.82          8.38         2.56 o                         
   9   1   5          2.81          1.43         3.07 o                         
  10   1   5          0.10         -2.96         3.32 o                         
  11   1   5          2.31          3.27         5.09 o                         
 -13   2   5         17.66         33.80         5.48 o                         
 -12   2   5          0.62         -1.88         3.44 o                         
 -11   2   5         17.63         34.18         6.37 o                         
 -10   2   5        497.74        473.96        11.51 o                         
  -9   2   5         22.76         20.60         2.47 o                         
  -8   2   5        288.89        306.93         6.25 o                         
  -7   2   5         93.78         89.85         3.47 o                         
  -6   2   5          1.03         -1.63         1.09 o                         
  -5   2   5          0.60          0.22         0.81 o                         
  -4   2   5         20.87         35.12         1.44 o                         
  -3   2   5         81.15         83.61         1.54 o                         
  -2   2   5        139.47        121.53         1.56 o                         
  -1   2   5        371.78        342.35         3.22 o                         
   0   2   5        285.71        330.19         3.49 o                         
   1   2   5       2806.70       3048.54        19.37 o                         
   2   2   5        376.21        344.60         4.15 o                         
   3   2   5        598.15        600.69         6.36 o                         
   4   2   5         15.45         16.34         1.56 o                         
   5   2   5         28.47         28.36         1.97 o                         
   6   2   5          0.93          0.11         2.56 o                         
   7   2   5          2.00          5.91         3.15 o                         
   8   2   5          7.10          8.09         3.64 o                         
   9   2   5          5.39         -1.13         5.97 o                         
  10   2   5          7.98          5.74         4.60 o                         
 -14   3   5         23.74         25.04        11.34 o                         
 -13   3   5         56.30         71.90         8.85 o                         
 -12   3   5          8.50         12.30         3.32 o                         
 -11   3   5         15.91         11.91         2.71 o                         
 -10   3   5        189.89        187.18         5.64 o                         
  -9   3   5        384.46        391.54         9.31 o                         
  -8   3   5          0.18          1.38         1.80 o                         
  -7   3   5         32.76         31.32         2.07 o                         
  -6   3   5        127.99        127.21         3.19 o                         
  -5   3   5        120.92        127.14         3.00 o                         
  -4   3   5         50.32         45.92         1.57 o                         
  -3   3   5          5.53          1.35         0.63 o                         
  -2   3   5        113.47        125.54         2.15 o                         
  -1   3   5        548.40        537.50         4.61 o                         
   0   3   5          0.06         -0.92         0.62 o                         
   1   3   5         12.49         12.32         1.15 o                         
   2   3   5        179.33        169.41         4.99 o                         
   3   3   5         45.81         44.12         2.33 o                         
   4   3   5        123.71        127.60         3.12 o                         
   5   3   5        171.81        183.57         5.72 o                         
   6   3   5         91.03         89.83         7.45 o                         
   7   3   5         55.20         60.79         5.77 o                         
   8   3   5          0.47          0.20         3.01 o                         
   9   3   5         32.30         30.32         6.67 o                         
 -14   4   5         22.46         -4.81        19.47 o                         
 -13   4   5          8.10         11.19         6.04 o                         
 -12   4   5          1.68         -0.15         4.80 o                         
 -11   4   5          6.03          0.00         2.75 o                         
 -10   4   5         43.26         46.59         4.04 o                         
  -9   4   5        206.69        210.27         5.18 o                         
  -8   4   5        189.29        177.08         4.52 o                         
  -7   4   5          0.81          0.40         1.01 o                         
  -6   4   5         83.78        104.80         3.76 o                         
  -5   4   5         44.16         38.47         2.09 o                         
  -4   4   5        368.25        421.21         4.81 o                         
  -3   4   5        116.05        113.40         1.72 o                         
  -2   4   5         17.70         11.78         1.20 o                         
  -1   4   5         49.05         46.53         1.47 o                         
   0   4   5          6.42          5.86         0.42 o                         
   1   4   5          0.02         -1.52         1.01 o                         
   2   4   5          0.88          0.17         0.94 o                         
   3   4   5         54.65         52.22         2.33 o                         
   4   4   5        427.76        414.13         7.89 o                         
   5   4   5         24.37         24.54         4.10 o                         
   6   4   5        204.33        226.56         9.35 o                         
   7   4   5         22.68         21.81         5.59 o                         
   8   4   5          0.01         -4.49         4.43 o                         
 -14   5   5          0.77        -11.77         8.13 o                         
 -13   5   5          0.59         -1.72         3.66 o                         
 -12   5   5          0.03         -5.19         3.46 o                         
 -11   5   5          0.34         -3.55         2.36 o                         
 -10   5   5         54.23         52.91         5.14 o                         
  -9   5   5          0.71          0.31         1.84 o                         
  -8   5   5        174.45        168.95         5.02 o                         
  -7   5   5          0.30         -1.86         1.24 o                         
  -6   5   5          5.96          8.00         1.16 o                         
  -5   5   5        126.69        129.36         2.83 o                         
  -4   5   5         47.94         51.85         2.27 o                         
  -3   5   5         97.67         94.83         2.78 o                         
  -2   5   5        456.79        466.77         5.81 o                         
  -1   5   5          0.54          0.07         0.64 o                         
   0   5   5        323.36        305.70         3.83 o                         
   1   5   5         22.59         17.75         1.16 o                         
   2   5   5          0.25         -1.65         1.53 o                         
   3   5   5         29.50         20.54         3.37 o                         
   4   5   5        232.01        249.61         9.19 o                         
   5   5   5         44.55         53.96         6.40 o                         
   6   5   5          3.71         -1.04         3.08 o                         
   7   5   5          1.91         -1.79         5.08 o                         
 -13   6   5          8.15          1.98         7.29 o                         
 -12   6   5          1.56         -1.46         3.52 o                         
 -11   6   5         18.31         13.29         3.31 o                         
 -10   6   5          1.27         -2.43         2.16 o                         
  -9   6   5         26.20         23.46         2.70 o                         
  -8   6   5         11.01         12.31         1.97 o                         
  -7   6   5         43.08         30.92         2.59 o                         
  -6   6   5          6.28          3.40         1.10 o                         
  -5   6   5         17.39         14.78         1.86 o                         
  -4   6   5         11.62          9.18         1.10 o                         
  -3   6   5         77.55         75.08         2.79 o                         
  -2   6   5         61.26         59.45         2.39 o                         
  -1   6   5          3.54          2.93         0.70 o                         
   0   6   5          9.78          9.54         1.31 o                         
   1   6   5          7.79          7.44         2.17 o                         
   2   6   5         59.97         60.50         5.67 o                         
   3   6   5          2.26          0.52         2.56 o                         
   4   6   5          4.10          3.13         3.01 o                         
   5   6   5          7.93         11.46         4.15 o                         
   6   6   5          9.61          2.82         4.30 o                         
   7   6   5          2.00          1.71         7.06 o                         
 -13   7   5         22.47         18.40         8.77 o                         
 -12   7   5          8.06          3.38         3.06 o                         
 -11   7   5          7.61          0.98         2.91 o                         
 -10   7   5          3.02         -1.27         2.70 o                         
  -9   7   5          0.02         -0.69         2.09 o                         
  -8   7   5          0.56         -2.71         1.80 o                         
  -7   7   5        106.83         94.15         5.13 o                         
  -6   7   5          0.13         -1.12         1.51 o                         
  -5   7   5         10.94          8.99         1.90 o                         
  -4   7   5         15.20         10.90         1.66 o                         
  -3   7   5          8.89          9.28         1.64 o                         
  -2   7   5          5.77          5.58         1.79 o                         
  -1   7   5         57.72         56.95         3.82 o                         
   0   7   5         61.64         58.11         3.99 o                         
   1   7   5          8.64          3.33         2.24 o                         
   2   7   5          8.13          9.07         3.06 o                         
   3   7   5          1.45          0.44         2.68 o                         
   4   7   5         18.26         18.59         6.40 o                         
   5   7   5          4.76         -0.49         4.04 o                         
   6   7   5         28.92         41.40         7.49 o                         
 -13   8   5          0.33         -0.64         8.13 o                         
 -12   8   5          2.69          0.57         4.89 o                         
 -11   8   5          4.66         -1.69         5.09 o                         
 -10   8   5         13.08         11.34         3.26 o                         
  -9   8   5          8.97         -2.31         2.38 o                         
  -8   8   5         24.94         19.35         2.75 o                         
  -7   8   5         10.93         10.95         2.59 o                         
  -6   8   5        318.91        345.09         7.06 o                         
  -5   8   5          7.49         11.67         2.11 o                         
  -4   8   5        333.87        363.59         7.26 o                         
  -3   8   5         30.76         29.27         2.08 o                         
  -2   8   5         11.84         10.70         1.95 o                         
  -1   8   5         33.35         27.85         3.28 o                         
   0   8   5         83.63         85.70         4.93 o                         
   1   8   5          4.84          5.63         3.04 o                         
   2   8   5         71.28         77.65         5.93 o                         
   3   8   5         16.22         19.48         6.05 o                         
   4   8   5         35.99         42.10         5.26 o                         
   5   8   5          0.00          7.06         7.70 o                         
 -12   9   5          1.50         -7.04         4.69 o                         
 -11   9   5          3.63         -1.04         3.08 o                         
 -10   9   5         17.33          9.26         3.37 o                         
  -9   9   5         17.13         15.69         3.38 o                         
  -8   9   5         85.97         96.13         5.68 o                         
  -7   9   5        116.54        138.07         5.68 o                         
  -6   9   5          2.47         -1.89         2.68 o                         
  -5   9   5          4.02          1.00         2.08 o                         
  -4   9   5         26.71         24.11         2.87 o                         
  -3   9   5         10.71          5.08         2.21 o                         
  -2   9   5          4.17         -0.92         2.36 o                         
  -1   9   5          0.94         -0.62         2.19 o                         
   0   9   5         20.71         19.26         3.84 o                         
   1   9   5         25.75         35.42         5.34 o                         
   2   9   5          9.11          8.64         3.85 o                         
   3   9   5         45.69         57.01         5.94 o                         
   4   9   5         11.05         25.04         9.84 o                         
 -11  10   5         38.19         35.84         5.80 o                         
 -10  10   5         27.11         34.24         5.93 o                         
  -9  10   5          9.82          9.52         5.66 o                         
  -8  10   5         75.51         84.48         6.53 o                         
  -7  10   5         29.39         31.40         3.55 o                         
  -6  10   5         19.63         13.67         3.09 o                         
  -5  10   5          6.37          0.77         2.63 o                         
  -4  10   5          0.58         -3.67         2.44 o                         
  -3  10   5         20.57         16.75         3.02 o                         
  -2  10   5          1.16         -4.24         2.83 o                         
  -1  10   5          0.88          0.00         3.12 o                         
   0  10   5         13.85          8.27         3.76 o                         
   1  10   5          1.39          0.77         5.19 o                         
   2  10   5          0.00          4.68         4.50 o                         
   3  10   5          0.06          2.78         8.34 o                         
 -10  11   5          4.36         12.84         9.41 o                         
  -9  11   5         11.85         12.74         4.85 o                         
  -8  11   5          0.36          1.56         3.08 o                         
  -7  11   5          1.97         -3.18         3.10 o                         
  -6  11   5         11.13          4.88         2.90 o                         
  -5  11   5          4.02          1.08         3.18 o                         
  -4  11   5         11.75          6.95         4.05 o                         
  -3  11   5         17.37         22.94         4.56 o                         
  -2  11   5          0.00         -0.42         4.00 o                         
  -1  11   5          2.95          1.07         4.97 o                         
   0  11   5          0.37         10.37         4.93 o                         
   1  11   5         19.59         -3.42         9.84 o                         
  -8  12   5          7.33         10.91         9.41 o                         
  -7  12   5          3.37          5.99         8.34 o                         
  -6  12   5         15.20          8.87         6.42 o                         
  -5  12   5          1.95         -2.43         6.68 o                         
  -4  12   5          0.00         -0.53         8.88 o                         
  -3  12   5         10.89         11.33         7.70 o                         
  -2  12   5          2.21          1.50         8.77 o                         
   2 -15   6          4.96         22.04         7.92 o                         
   3 -15   6          6.61          8.34         6.85 o                         
   4 -15   6          0.66          9.20         6.63 o                         
   7 -15   6         11.22         10.06         7.92 o                         
  -1 -14   6          3.42          0.64         6.85 o                         
   0 -14   6          2.20          3.54         4.92 o                         
   1 -14   6          1.46          5.92         4.46 o                         
   2 -14   6          0.54         -2.22         3.07 o                         
   3 -14   6          0.35         -2.90         4.48 o                         
   4 -14   6          3.26          1.54         3.96 o                         
   5 -14   6          8.62          6.46         3.34 o                         
   6 -14   6          1.10         -4.59         4.67 o                         
   7 -14   6          5.93         -0.72         9.55 o                         
   8 -14   6          5.88        -11.74        12.95 o                         
  -3 -13   6          4.64          5.14         7.70 o                         
  -2 -13   6          0.84          1.57         4.53 o                         
  -1 -13   6         13.72          3.92         3.42 o                         
   0 -13   6          3.55         -1.01         3.04 o                         
   1 -13   6          2.13         -3.48         3.06 o                         
   2 -13   6          1.09         -1.31         4.94 o                         
   3 -13   6         56.29         58.62         5.98 o                         
   4 -13   6          0.01         -3.13         2.40 o                         
   5 -13   6          0.03          1.49         4.17 o                         
   6 -13   6         17.16         17.14         5.04 o                         
   7 -13   6          0.09          1.74         3.71 o                         
   8 -13   6          1.26         -4.90         5.24 o                         
   9 -13   6          6.35          2.16         5.58 o                         
  -5 -12   6          0.31         -1.28         7.06 o                         
  -4 -12   6          7.76          7.70         6.85 o                         
  -3 -12   6          0.42          2.72         4.01 o                         
  -2 -12   6          0.09         -1.07         3.74 o                         
  -1 -12   6          3.18          2.05         3.85 o                         
   0 -12   6          0.23         -0.54         2.60 o                         
   1 -12   6         15.49         18.16         3.55 o                         
   2 -12   6         18.69         19.51         2.75 o                         
   3 -12   6          0.42         -0.99         1.98 o                         
   4 -12   6          1.52         -1.65         2.30 o                         
   5 -12   6          0.10         -1.56         2.28 o                         
   6 -12   6          0.48         -0.59         3.10 o                         
   7 -12   6          0.39         -4.04         3.71 o                         
   8 -12   6         16.14         12.80         5.63 o                         
   9 -12   6         19.52         14.84         6.74 o                         
  10 -12   6          3.23         -2.23         5.22 o                         
  -6 -11   6         11.40         13.05         8.35 o                         
  -5 -11   6          3.28          5.17         4.08 o                         
  -4 -11   6          0.21         -3.04         2.77 o                         
  -3 -11   6          4.85          5.30         2.76 o                         
  -2 -11   6         18.05         21.74         3.14 o                         
  -1 -11   6         19.75         22.33         3.01 o                         
   0 -11   6         17.14         16.75         2.64 o                         
   1 -11   6        100.77         97.60         3.64 o                         
   2 -11   6         10.05          5.92         1.82 o                         
   3 -11   6          0.07         -2.38         1.59 o                         
   4 -11   6          7.11          6.73         1.94 o                         
   5 -11   6          8.01         -2.24         1.95 o                         
   6 -11   6         16.21          9.27         3.95 o                         
   7 -11   6          0.49          0.15         2.84 o                         
   8 -11   6          0.05         -4.35         2.90 o                         
   9 -11   6         82.43        112.42         7.62 o                         
  10 -11   6         61.54         71.51         6.41 o                         
  11 -11   6          0.06          5.94         8.24 o                         
  -7 -10   6          0.35         -7.49         6.85 o                         
  -6 -10   6         15.43         13.44         4.66 o                         
  -5 -10   6          0.01         -1.13         2.69 o                         
  -4 -10   6          3.89          4.12         2.49 o                         
  -3 -10   6         18.43         17.57         2.89 o                         
  -2 -10   6         24.98         20.50         2.58 o                         
  -1 -10   6          6.57          4.76         1.88 o                         
   0 -10   6         34.85         32.28         2.31 o                         
   1 -10   6          1.78         -0.55         1.21 o                         
   2 -10   6          4.46          1.16         1.41 o                         
   3 -10   6          7.73          3.91         1.46 o                         
   4 -10   6         26.17         20.61         2.25 o                         
   5 -10   6        103.06        117.07         4.00 o                         
   6 -10   6         63.89         62.77         4.77 o                         
   7 -10   6        160.80        175.39         8.43 o                         
   8 -10   6         37.19         50.38         4.75 o                         
   9 -10   6         84.30         98.47        10.54 o                         
  10 -10   6         30.92         36.55         4.73 o                         
  11 -10   6         13.73         14.87         4.03 o                         
  -8  -9   6          1.89          0.03        13.37 o                         
  -7  -9   6          3.38          1.31         4.48 o                         
  -6  -9   6          1.94          3.62         3.18 o                         
  -5  -9   6          2.59         -1.37         2.73 o                         
  -4  -9   6          8.97          2.58         2.20 o                         
  -3  -9   6         77.60         79.14         4.88 o                         
  -2  -9   6        121.19        113.82         5.71 o                         
  -1  -9   6          0.90          0.21         1.26 o                         
   0  -9   6          0.17         -1.22         1.13 o                         
   1  -9   6         30.16         31.62         1.94 o                         
   2  -9   6        113.30        104.68         2.89 o                         
   3  -9   6         67.53         62.39         2.97 o                         
   4  -9   6        520.21        531.12         7.21 o                         
   5  -9   6        219.13        233.37         4.61 o                         
   6  -9   6        528.22        526.67         8.92 o                         
   7  -9   6          8.24         12.69         2.45 o                         
   8  -9   6        240.07        286.39         8.88 o                         
   9  -9   6          1.90          8.46         2.96 o                         
  10  -9   6          8.62          9.95         4.32 o                         
  11  -9   6          9.63         10.52         4.45 o                         
  12  -9   6         10.64          9.63         6.85 o                         
  -9  -8   6          0.32         -7.48         4.99 o                         
  -8  -8   6          0.72         -0.64         3.30 o                         
  -7  -8   6          0.08         -1.67         3.18 o                         
  -6  -8   6          7.90          6.20         3.07 o                         
  -5  -8   6         80.33         84.27         5.20 o                         
  -4  -8   6          4.25          3.79         2.32 o                         
  -3  -8   6        107.64        102.08         6.31 o                         
  -2  -8   6         51.89         42.51         2.94 o                         
  -1  -8   6        157.73        143.77         2.78 o                         
   0  -8   6        275.59        280.83         3.93 o                         
   1  -8   6        234.61        249.79         3.55 o                         
   2  -8   6         26.84         30.46         1.50 o                         
   3  -8   6          0.92          1.12         0.85 o                         
   4  -8   6         90.66         95.80         2.39 o                         
   5  -8   6         33.18         39.63         1.82 o                         
   6  -8   6        140.06        143.50         3.95 o                         
   7  -8   6        153.93        169.80         8.15 o                         
   8  -8   6         14.44         14.17         3.41 o                         
   9  -8   6          0.12         -2.69         3.70 o                         
  10  -8   6         14.14         10.05         3.71 o                         
  11  -8   6         15.59         11.31         4.19 o                         
  12  -8   6          4.71          3.18         3.85 o                         
 -10  -7   6          4.54         -2.41         5.67 o                         
  -9  -7   6          0.01         -2.72         4.08 o                         
  -8  -7   6          9.52         14.44         3.43 o                         
  -7  -7   6         10.12         12.28         3.17 o                         
  -6  -7   6          0.48          0.26         2.53 o                         
  -5  -7   6        108.19         98.78         5.28 o                         
  -4  -7   6        118.81        112.52         4.52 o                         
  -3  -7   6         27.67         22.45         1.87 o                         
  -2  -7   6         18.68         19.91         1.50 o                         
  -1  -7   6         38.09         40.08         1.75 o                         
   0  -7   6        177.82        181.94         2.66 o                         
   1  -7   6         84.24         93.87         2.04 o                         
   2  -7   6         84.48         76.29         2.04 o                         
   3  -7   6          2.11          1.33         0.70 o                         
   4  -7   6         68.17         67.29         1.98 o                         
   5  -7   6        186.67        184.54         3.16 o                         
   6  -7   6          5.38          3.46         0.97 o                         
   7  -7   6         65.36         61.50         6.29 o                         
   8  -7   6          0.07         -2.67         1.97 o                         
   9  -7   6          1.05         -1.93         2.00 o                         
  10  -7   6          4.54          2.00         2.89 o                         
  11  -7   6         34.25         35.41         5.07 o                         
  12  -7   6          0.27         -4.78         3.19 o                         
 -10  -6   6          2.39          1.96         4.02 o                         
  -9  -6   6         26.91         26.01         5.04 o                         
  -8  -6   6         11.34         14.69         3.47 o                         
  -7  -6   6         50.03         55.97         4.63 o                         
  -6  -6   6        371.82        405.63         9.29 o                         
  -5  -6   6        113.61        117.44         5.15 o                         
  -4  -6   6         46.12         48.76         2.71 o                         
  -3  -6   6         14.71         18.48         1.70 o                         
  -2  -6   6         80.74         72.27         2.50 o                         
  -1  -6   6        259.02        282.71         3.10 o                         
   0  -6   6        121.76        122.59         2.10 o                         
   1  -6   6         57.89         49.57         1.43 o                         
   2  -6   6          0.27          0.03         0.48 o                         
   3  -6   6        181.67        190.16         2.67 o                         
   4  -6   6          0.25          1.14         0.66 o                         
   5  -6   6         37.58         40.43         1.73 o                         
   6  -6   6         31.61         32.33         1.66 o                         
   7  -6   6        111.88        113.12         3.57 o                         
   8  -6   6          1.83         -2.81         1.88 o                         
   9  -6   6          0.11         -3.29         2.19 o                         
  10  -6   6          2.61          3.14         2.66 o                         
  11  -6   6         66.86         72.81         5.44 o                         
  12  -6   6          0.00         -2.38         3.16 o                         
 -11  -5   6         22.15         22.45         6.65 o                         
 -10  -5   6          2.03         -0.67         4.11 o                         
  -9  -5   6         19.84         11.72         4.25 o                         
  -8  -5   6         24.12         23.62         4.23 o                         
  -7  -5   6         89.34         88.91         5.65 o                         
  -6  -5   6         13.06         11.05         2.52 o                         
  -5  -5   6          6.55          6.47         1.38 o                         
  -4  -5   6        267.49        274.00         6.56 o                         
  -3  -5   6         71.32         74.90         2.10 o                         
  -2  -5   6        515.22        529.84         4.90 o                         
  -1  -5   6        130.52        139.98         1.98 o                         
   0  -5   6         91.41        111.87         1.47 o                         
   1  -5   6        510.25        528.01         4.21 o                         
   2  -5   6        252.96        302.10         3.40 o                         
   3  -5   6        332.09        362.79         4.39 o                         
   4  -5   6        715.36        713.33         6.89 o                         
   5  -5   6         35.80         38.04         1.48 o                         
   6  -5   6        245.24        260.37         3.92 o                         
   7  -5   6          1.69          1.02         1.30 o                         
   8  -5   6          4.34          5.31         2.14 o                         
   9  -5   6          1.11         -2.77         4.09 o                         
  10  -5   6          1.94         -0.53         3.30 o                         
  11  -5   6          3.08          5.77         3.71 o                         
  12  -5   6          4.97          6.76         3.95 o                         
  13  -5   6          4.25          2.57         7.28 o                         
 -11  -4   6          5.91          1.27         4.48 o                         
 -10  -4   6          7.08          3.13         4.07 o                         
  -9  -4   6         33.13         30.46         4.32 o                         
  -8  -4   6          0.19         -3.25         2.17 o                         
  -7  -4   6         59.99         66.13         3.78 o                         
  -6  -4   6          1.42         -2.67         1.86 o                         
  -5  -4   6         12.27         15.04         2.22 o                         
  -4  -4   6         36.10         29.24         2.11 o                         
  -3  -4   6         23.01         20.06         1.34 o                         
  -2  -4   6        147.16        170.16         1.95 o                         
  -1  -4   6         20.65         17.78         0.75 o                         
   0  -4   6       1711.18       1786.09         9.63 o                         
   1  -4   6         36.79         42.91         0.80 o                         
   2  -4   6          3.74          6.73         0.69 o                         
   3  -4   6        807.50        786.99         9.12 o                         
   4  -4   6       1798.97       1889.28        17.22 o                         
   5  -4   6         89.02        105.41         2.43 o                         
   6  -4   6         39.47         49.01         1.92 o                         
   7  -4   6         13.89         12.07         1.01 o                         
   8  -4   6         21.93         23.60         2.60 o                         
   9  -4   6          0.08         -2.78         2.01 o                         
  10  -4   6         13.51         12.56         3.17 o                         
  11  -4   6         11.88          7.32         3.23 o                         
  12  -4   6          2.36          5.69         3.52 o                         
 -12  -3   6         19.99         22.53         7.49 o                         
 -11  -3   6         20.75         32.58         5.86 o                         
 -10  -3   6          2.99         10.66         4.05 o                         
  -9  -3   6        215.45        234.18         7.54 o                         
  -8  -3   6        119.19        127.56         8.15 o                         
  -7  -3   6          0.72          0.60         1.74 o                         
  -6  -3   6          0.62         -0.11         1.39 o                         
  -5  -3   6        401.67        392.04         6.38 o                         
  -4  -3   6          2.49          3.14         0.74 o                         
  -3  -3   6        101.74         98.31         1.93 o                         
  -2  -3   6       1524.81       1616.65         8.78 o                         
  -1  -3   6       3237.29       3396.50        16.67 o                         
   0  -3   6         37.97         43.06         0.66 o                         
   1  -3   6          0.76          2.40         0.63 o                         
   2  -3   6          8.16          5.30         0.60 o                         
   3  -3   6        201.51        211.17         2.72 o                         
   4  -3   6         87.43        113.01         2.25 o                         
   5  -3   6          2.78          1.74         0.77 o                         
   6  -3   6        167.97        173.12         2.43 o                         
   7  -3   6          1.59          1.69         1.54 o                         
   8  -3   6         13.78         10.79         2.11 o                         
   9  -3   6          0.32         -1.86         2.09 o                         
  10  -3   6         41.15         46.86         4.47 o                         
  11  -3   6         14.11         13.28         3.69 o                         
  12  -3   6         23.73         31.86         5.82 o                         
 -12  -2   6          1.85         -1.04         3.94 o                         
 -11  -2   6         66.61         65.66         6.50 o                         
 -10  -2   6         31.86         34.33         3.61 o                         
  -9  -2   6         67.20         69.65         4.63 o                         
  -8  -2   6         25.56         23.87         3.33 o                         
  -7  -2   6          3.21         -0.11         1.66 o                         
  -6  -2   6         13.55         13.65         1.35 o                         
  -5  -2   6         22.93         18.44         1.23 o                         
  -4  -2   6        167.65        178.84         2.63 o                         
  -3  -2   6         34.25         30.80         1.16 o                         
  -2  -2   6        416.04        441.71         3.12 o                         
  -1  -2   6       2462.37       2556.40        12.26 o                         
   0  -2   6         18.05         16.06         0.47 o                         
   1  -2   6        978.08        953.35         5.18 o                         
   2  -2   6       1694.85       1637.24        26.34 o                         
   3  -2   6         53.72         62.17         1.47 o                         
   4  -2   6         55.07         54.56         1.62 o                         
   5  -2   6        353.24        355.20         4.43 o                         
   6  -2   6        305.87        300.20         5.12 o                         
   7  -2   6        164.17        185.45         4.93 o                         
   8  -2   6         71.83         69.45         3.92 o                         
   9  -2   6         16.50         17.34         3.06 o                         
  10  -2   6          2.39          0.36         2.55 o                         
  11  -2   6         36.55         46.52         4.51 o                         
  12  -2   6         10.60          2.92         5.99 o                         
 -13  -1   6          8.53         16.69         9.41 o                         
 -12  -1   6         20.87         19.43         5.18 o                         
 -11  -1   6          0.08         -5.16         3.44 o                         
 -10  -1   6         12.37          3.96         2.43 o                         
  -9  -1   6         44.42         44.27         3.35 o                         
  -8  -1   6          0.50         -1.54         1.48 o                         
  -7  -1   6          3.46          0.12         1.27 o                         
  -6  -1   6        465.86        489.06         6.10 o                         
  -5  -1   6         17.26         16.82         1.28 o                         
  -4  -1   6        275.61        313.20         3.78 o                         
  -3  -1   6       1543.40       1549.52         9.69 o                         
  -2  -1   6       2584.60       2781.58        13.81 o                         
  -1  -1   6        265.60        267.91         2.16 o                         
   0  -1   6        728.28        704.29         4.19 o                         
   1  -1   6         65.72         67.64         1.26 o                         
   2  -1   6         39.41         34.14         1.12 o                         
   3  -1   6         91.21         80.90         1.81 o                         
   4  -1   6         85.19         85.35         1.99 o                         
   5  -1   6        206.36        225.92         4.38 o                         
   6  -1   6        231.85        241.43         4.99 o                         
   7  -1   6          5.95          4.74         2.34 o                         
   8  -1   6         28.75         30.64         2.86 o                         
   9  -1   6         12.44         11.80         2.93 o                         
  10  -1   6          2.95          1.09         2.71 o                         
  11  -1   6          2.93         10.00         4.25 o                         
  12  -1   6          1.85         -1.50         8.56 o                         
 -13   0   6          0.61         -3.98         5.18 o                         
 -12   0   6          0.28         -0.08         3.57 o                         
 -11   0   6          0.13         -1.86         2.91 o                         
 -10   0   6         27.06         25.45         2.85 o                         
  -9   0   6          0.87         -0.28         1.73 o                         
  -8   0   6          0.18         -0.19         1.46 o                         
  -7   0   6          2.43          3.33         1.28 o                         
  -6   0   6        100.78        113.28         2.99 o                         
  -5   0   6          0.96          1.33         0.84 o                         
  -4   0   6        186.68        208.75         2.81 o                         
  -3   0   6       1524.71       1563.58         9.21 o                         
  -2   0   6          6.30          7.27         0.47 o                         
  -1   0   6         15.14         15.41         0.69 o                         
   0   0   6        820.69        842.39         4.84 o                         
   1   0   6          0.08          0.25         0.50 o                         
   2   0   6        159.26        148.53         2.18 o                         
   3   0   6        669.60        680.41         6.15 o                         
   4   0   6        138.97        152.97         2.79 o                         
   5   0   6         35.94         35.51         2.63 o                         
   6   0   6        644.95        662.65         9.96 o                         
   7   0   6          8.30          6.26         1.94 o                         
   8   0   6          7.62          6.21         2.42 o                         
   9   0   6         11.61         15.68         3.10 o                         
  10   0   6         14.18         11.97         4.91 o                         
  11   0   6          5.93          0.25         4.73 o                         
 -13   1   6          9.28         -3.21         8.35 o                         
 -12   1   6         18.87         29.26         6.07 o                         
 -11   1   6         29.62         41.07         5.29 o                         
 -10   1   6          4.12          4.43         2.49 o                         
  -9   1   6        137.94        135.05         5.07 o                         
  -8   1   6         77.36         79.40         4.39 o                         
  -7   1   6        155.21        151.65         3.66 o                         
  -6   1   6          2.20          4.19         2.04 o                         
  -5   1   6        124.51        134.19         2.22 o                         
  -4   1   6         88.44         94.90         2.05 o                         
  -3   1   6        498.35        484.88         4.26 o                         
  -2   1   6        306.70        330.08         2.88 o                         
  -1   1   6        472.68        502.74         3.46 o                         
   0   1   6         51.25         39.32         1.34 o                         
   1   1   6        222.20        232.24         3.06 o                         
   2   1   6        775.12        793.06         6.75 o                         
   3   1   6        260.91        285.10         3.88 o                         
   4   1   6          1.61          1.39         0.87 o                         
   5   1   6          0.26         -1.34         1.50 o                         
   6   1   6        235.67        265.21         8.46 o                         
   7   1   6         18.99         17.38         3.01 o                         
   8   1   6          9.92          6.17         3.00 o                         
   9   1   6          1.09         -2.45         2.98 o                         
  10   1   6          3.48         -1.78         5.15 o                         
  11   1   6          7.21         17.12         9.84 o                         
 -13   2   6         20.45         23.98         5.31 o                         
 -12   2   6         47.39         32.77         4.11 o                         
 -11   2   6          0.21          2.14         2.73 o                         
 -10   2   6         43.73         51.39         3.58 o                         
  -9   2   6         66.65         66.37         4.29 o                         
  -8   2   6         90.39         74.68         3.10 o                         
  -7   2   6        193.67        191.98         4.10 o                         
  -6   2   6         60.16         51.97         2.22 o                         
  -5   2   6         67.30         71.78         1.72 o                         
  -4   2   6        501.43        525.91         4.52 o                         
  -3   2   6         67.44         55.55         1.36 o                         
  -2   2   6       1472.54       1558.42         9.28 o                         
  -1   2   6         70.75         82.83         1.59 o                         
   0   2   6          2.78          1.89         0.81 o                         
   1   2   6        228.45        210.19         3.44 o                         
   2   2   6        162.55        188.03         3.87 o                         
   3   2   6         11.29         14.85         1.20 o                         
   4   2   6          2.73          2.71         1.03 o                         
   5   2   6         15.15         17.83         3.45 o                         
   6   2   6         52.18         49.67         4.60 o                         
   7   2   6         10.05         11.21         3.38 o                         
   8   2   6          0.10          0.16         3.11 o                         
   9   2   6         18.03         20.00         4.14 o                         
  10   2   6         19.41          4.58         6.37 o                         
 -13   3   6         92.92         88.82         6.71 o                         
 -12   3   6         15.30         14.26         3.69 o                         
 -11   3   6         15.99         25.23         3.40 o                         
 -10   3   6          0.76          2.28         2.28 o                         
  -9   3   6         50.39         53.04         3.48 o                         
  -8   3   6        245.36        245.94         5.12 o                         
  -7   3   6         85.69         83.10         3.00 o                         
  -6   3   6          0.23          1.46         1.10 o                         
  -5   3   6        210.24        212.08         4.18 o                         
  -4   3   6        332.42        320.47         3.85 o                         
  -3   3   6        321.81        389.68         4.15 o                         
  -2   3   6        349.25        403.04         4.23 o                         
  -1   3   6        119.52        115.77         1.88 o                         
   0   3   6        100.26        115.54         2.50 o                         
   1   3   6          8.28          7.35         1.34 o                         
   2   3   6        249.98        277.52         6.33 o                         
   3   3   6          0.97         -0.93         1.39 o                         
   4   3   6         31.72         29.33         3.73 o                         
   5   3   6         70.92         63.34         5.55 o                         
   6   3   6          4.48          7.64         3.28 o                         
   7   3   6          8.66          4.15         3.67 o                         
   8   3   6         37.32         33.87        15.30 o                         
   9   3   6          0.94          1.26         5.33 o                         
 -13   4   6          9.27          9.91         4.50 o                         
 -12   4   6          3.40          0.02         3.28 o                         
 -11   4   6         55.91         51.55         6.55 o                         
 -10   4   6          0.90         -0.36         2.01 o                         
  -9   4   6        139.93        149.02         5.46 o                         
  -8   4   6         18.82         23.19         2.17 o                         
  -7   4   6         47.40         41.82         2.51 o                         
  -6   4   6          0.82          0.50         1.23 o                         
  -5   4   6         56.69         62.85         2.30 o                         
  -4   4   6        699.91        713.99         6.98 o                         
  -3   4   6         76.18         76.66         2.32 o                         
  -2   4   6         14.51         17.20         1.49 o                         
  -1   4   6         71.23         75.37         1.68 o                         
   0   4   6          7.34          6.92         1.13 o                         
   1   4   6          3.80          1.87         1.21 o                         
   2   4   6        131.16        130.17         4.56 o                         
   3   4   6        125.00        150.94         5.43 o                         
   4   4   6        164.58        183.87         7.88 o                         
   5   4   6        150.40        161.95         7.92 o                         
   6   4   6          0.09         -1.66         3.08 o                         
   7   4   6          4.46         -2.38         5.56 o                         
   8   4   6          0.31         -1.80         5.70 o                         
 -13   5   6          0.47         -3.96         5.10 o                         
 -12   5   6          0.46         -5.36         3.57 o                         
 -11   5   6          3.10         -3.54         2.36 o                         
 -10   5   6         29.65         35.23         4.82 o                         
  -9   5   6         61.24         56.19         4.21 o                         
  -8   5   6         11.89         10.78         2.18 o                         
  -7   5   6         23.78         25.32         2.21 o                         
  -6   5   6         39.94         39.88         2.00 o                         
  -5   5   6          3.74          3.49         1.07 o                         
  -4   5   6          6.52          2.35         1.25 o                         
  -3   5   6         61.22         59.00         2.47 o                         
  -2   5   6          1.82          1.33         0.98 o                         
  -1   5   6          0.02         -0.16         0.54 o                         
   0   5   6          0.52          1.41         1.15 o                         
   1   5   6        661.47        654.47         8.79 o                         
   2   5   6         21.43         21.29         2.80 o                         
   3   5   6         22.73         14.84         3.46 o                         
   4   5   6          6.86          6.28         3.21 o                         
   5   5   6          0.03         -2.15         3.08 o                         
   6   5   6          2.21         -0.20         3.20 o                         
   7   5   6          4.32         -3.28         7.70 o                         
 -13   6   6          4.85          6.97         7.49 o                         
 -12   6   6          0.17         -3.98         3.00 o                         
 -11   6   6          7.99         -0.24         3.05 o                         
 -10   6   6          0.33         -3.73         2.49 o                         
  -9   6   6         20.94         17.44         3.20 o                         
  -8   6   6          2.24         -1.67         1.50 o                         
  -7   6   6         40.37         34.08         2.57 o                         
  -6   6   6         26.21         23.86         2.24 o                         
  -5   6   6          7.40          6.98         1.78 o                         
  -4   6   6          4.78          3.40         0.75 o                         
  -3   6   6        309.01        296.36         5.44 o                         
  -2   6   6        136.51        145.68         4.12 o                         
  -1   6   6         19.28         20.85         1.54 o                         
   0   6   6         83.70         91.08         3.61 o                         
   1   6   6         11.05         11.26         2.45 o                         
   2   6   6          0.82         -0.76         1.86 o                         
   3   6   6         23.19         29.85         5.07 o                         
   4   6   6         44.72         40.04         8.53 o                         
   5   6   6          0.32         -1.59         4.61 o                         
   6   6   6          0.35         -2.83         5.18 o                         
 -13   7   6         15.13         16.69         9.20 o                         
 -12   7   6          0.01         -4.74         3.16 o                         
 -11   7   6         15.52          9.99         4.66 o                         
 -10   7   6          0.62         -3.78         2.52 o                         
  -9   7   6         34.72         29.14         3.67 o                         
  -8   7   6          0.00         -1.48         2.14 o                         
  -7   7   6         19.76         13.53         2.09 o                         
  -6   7   6          0.26          1.42         1.74 o                         
  -5   7   6         81.19         70.26         4.01 o                         
  -4   7   6         29.81         32.01         3.54 o                         
  -3   7   6         44.43         45.51         2.76 o                         
  -2   7   6         34.44         36.17         2.72 o                         
  -1   7   6         64.24         56.18         3.56 o                         
   0   7   6          1.68          3.92         2.26 o                         
   1   7   6         65.41         73.43         5.04 o                         
   2   7   6         28.27         30.16         5.25 o                         
   3   7   6         21.90         21.76         4.54 o                         
   4   7   6         29.08         29.40         7.34 o                         
   5   7   6          0.51         -5.01         6.27 o                         
 -12   8   6          0.13         -5.69         4.02 o                         
 -11   8   6          2.87         -1.92         3.32 o                         
 -10   8   6          0.00         -4.27         2.84 o                         
  -9   8   6         17.60         11.08         3.10 o                         
  -8   8   6          0.58          4.88         2.81 o                         
  -7   8   6          3.97          5.47         2.42 o                         
  -6   8   6         19.31         23.00         2.55 o                         
  -5   8   6         76.03         64.39         3.66 o                         
  -4   8   6         66.88         63.79         3.81 o                         
  -3   8   6          4.21          3.66         1.75 o                         
  -2   8   6         65.23         61.69         4.17 o                         
  -1   8   6         34.09         30.30         3.48 o                         
   0   8   6         26.99         16.45         3.15 o                         
   1   8   6         10.42          9.58         3.39 o                         
   2   8   6         44.33         50.65         5.18 o                         
   3   8   6          4.03          5.23         4.66 o                         
   4   8   6          8.66          8.95         7.37 o                         
 -12   9   6         10.16         -0.32         5.29 o                         
 -11   9   6          0.83         -4.74         3.34 o                         
 -10   9   6         10.32          8.17         4.13 o                         
  -9   9   6         91.49        106.60         8.31 o                         
  -8   9   6         25.38         33.73         4.29 o                         
  -7   9   6        138.47        170.09         6.95 o                         
  -6   9   6         57.85         60.18         4.29 o                         
  -5   9   6         38.37         31.28         3.19 o                         
  -4   9   6          0.01         -3.20         2.13 o                         
  -3   9   6          1.73         -2.62         2.14 o                         
  -2   9   6         37.03         36.28         3.66 o                         
  -1   9   6          1.67          1.34         2.67 o                         
   0   9   6          0.21          2.99         3.31 o                         
   1   9   6          7.77         10.29         3.85 o                         
   2   9   6          0.01         -1.77         3.49 o                         
   3   9   6          2.18          3.64         7.92 o                         
 -11  10   6          1.27          9.63         9.41 o                         
 -10  10   6         42.73         45.47         6.24 o                         
  -9  10   6          0.01         -0.16         3.02 o                         
  -8  10   6         60.92         72.47         5.59 o                         
  -7  10   6         12.27          5.95         3.34 o                         
  -6  10   6         10.50         10.19         3.48 o                         
  -5  10   6         14.60          9.97         3.30 o                         
  -4  10   6         18.44         14.34         3.43 o                         
  -3  10   6          2.31          2.57         2.47 o                         
  -2  10   6          0.28         -2.66         2.68 o                         
  -1  10   6          4.84          6.87         4.26 o                         
   0  10   6          1.87         -4.39         3.24 o                         
   1  10   6         10.60          8.89        10.11 o                         
   2  10   6         14.87         17.33         9.84 o                         
  -9  11   6          3.91         12.41         9.41 o                         
  -8  11   6          2.80          5.86         4.50 o                         
  -7  11   6          9.35          8.06         4.60 o                         
  -6  11   6          0.41         -4.11         3.30 o                         
  -5  11   6          0.16         -3.52         2.73 o                         
  -4  11   6          6.57          6.66         3.39 o                         
  -3  11   6          7.48          7.63         4.00 o                         
  -2  11   6         23.24         34.02         5.15 o                         
  -1  11   6          0.27         -2.28         8.10 o                         
   0  11   6          0.99        -12.20         8.13 o                         
  -3  12   6          0.53         -0.43         8.56 o                         
   3 -15   7          7.61         10.27         6.85 o                         
   4 -15   7          1.19          3.00         6.21 o                         
   5 -15   7          2.84         -1.07         5.99 o                         
   7 -15   7          1.07         10.48         8.13 o                         
  -1 -14   7         47.75         65.05        11.56 o                         
   0 -14   7         11.20         19.54         5.74 o                         
   1 -14   7          7.73          7.41         3.93 o                         
   2 -14   7          3.01         -0.10         3.42 o                         
   3 -14   7          2.02         -0.08         2.86 o                         
   4 -14   7          0.05          0.37         4.96 o                         
   5 -14   7          3.87          1.87         3.34 o                         
   6 -14   7          2.91          1.83         2.90 o                         
   7 -14   7          1.02         -2.03         3.96 o                         
   8 -14   7          1.11          3.85         7.49 o                         
  -3 -13   7          2.91         -7.06         7.49 o                         
  -2 -13   7          1.88          1.50         3.86 o                         
  -1 -13   7          1.38         -0.68         4.12 o                         
   0 -13   7         22.85         23.40         4.07 o                         
   1 -13   7         39.71         58.92         5.27 o                         
   2 -13   7          0.00         -1.40         2.81 o                         
   3 -13   7          6.23          8.23         3.49 o                         
   4 -13   7          4.53          1.19         2.62 o                         
   5 -13   7          7.27          2.65         4.38 o                         
   6 -13   7          1.24         -4.69         3.21 o                         
   7 -13   7         12.92         15.25         3.85 o                         
   8 -13   7          0.01         -2.83         4.95 o                         
   9 -13   7          0.10         -1.72         5.88 o                         
  -5 -12   7          7.86          5.56         7.70 o                         
  -4 -12   7          0.23          3.93         4.47 o                         
  -3 -12   7          3.72         -0.54         3.05 o                         
  -2 -12   7          0.21         -4.17         4.54 o                         
  -1 -12   7          0.82         -1.35         2.82 o                         
   0 -12   7          2.96          1.91         3.31 o                         
   1 -12   7         38.20         40.30         4.31 o                         
   2 -12   7         13.34         11.54         2.95 o                         
   3 -12   7          3.93          0.88         2.54 o                         
   4 -12   7          3.90          2.55         2.80 o                         
   5 -12   7         16.01         14.09         3.21 o                         
   6 -12   7         52.90         57.12         4.81 o                         
   7 -12   7          0.29         -1.43         3.13 o                         
   8 -12   7         10.04         10.61         3.62 o                         
   9 -12   7          0.49         -2.99         3.46 o                         
  10 -12   7          7.28         13.27         6.42 o                         
  -6 -11   7          3.48         -0.62         4.68 o                         
  -5 -11   7         36.05         46.81         5.15 o                         
  -4 -11   7          0.33          1.46         3.07 o                         
  -3 -11   7          2.11         -1.59         2.40 o                         
  -2 -11   7          0.00         -1.43         1.89 o                         
  -1 -11   7          0.11         -1.99         1.85 o                         
   0 -11   7          3.33          2.20         2.05 o                         
   1 -11   7          5.91          5.22         1.84 o                         
   2 -11   7         28.30         30.72         2.79 o                         
   3 -11   7         29.55         29.08         3.22 o                         
   4 -11   7          1.28         -0.07         2.11 o                         
   5 -11   7          3.22         -3.00         2.00 o                         
   6 -11   7          1.65         -1.73         2.48 o                         
   7 -11   7          0.39         -3.50         2.67 o                         
   8 -11   7          6.41          3.73         3.09 o                         
   9 -11   7          8.29          7.24         3.46 o                         
  10 -11   7         49.01         54.65         5.77 o                         
  11 -11   7          0.57          9.41         6.21 o                         
  -7 -10   7          1.79          0.53         6.85 o                         
  -6 -10   7          3.90         -1.55         4.32 o                         
  -5 -10   7         14.27         13.64         3.39 o                         
  -4 -10   7          6.03          4.59         2.83 o                         
  -3 -10   7         35.82         34.77         4.04 o                         
  -2 -10   7         68.00         73.60         3.92 o                         
  -1 -10   7         66.81         47.54         3.10 o                         
   0 -10   7          9.87          8.19         1.58 o                         
   1 -10   7        227.53        215.37         4.74 o                         
   2 -10   7         44.39         43.62         2.49 o                         
   3 -10   7         56.38         50.50         2.85 o                         
   4 -10   7         44.47         44.37         3.40 o                         
   5 -10   7         40.51         41.78         3.47 o                         
   6 -10   7         22.52         22.03         3.74 o                         
   7 -10   7         36.69         37.11         4.20 o                         
   8 -10   7         11.94         12.12         3.20 o                         
   9 -10   7         29.24         25.74         4.01 o                         
  10 -10   7         60.64         66.04         5.75 o                         
  11 -10   7          3.99          3.77         4.09 o                         
  -8  -9   7          0.85         -2.78         6.85 o                         
  -7  -9   7          1.24         -4.01         3.74 o                         
  -6  -9   7          1.20          2.83         3.15 o                         
  -5  -9   7          0.31          1.01         2.82 o                         
  -4  -9   7          1.32         -1.93         2.18 o                         
  -3  -9   7          6.70          8.23         2.33 o                         
  -2  -9   7        276.57        270.00         5.80 o                         
  -1  -9   7        113.46        101.42         3.73 o                         
   0  -9   7        107.46        117.51         3.20 o                         
   1  -9   7         90.10         77.42         2.80 o                         
   2  -9   7         77.79         81.08         2.53 o                         
   3  -9   7         81.31         71.54         2.58 o                         
   4  -9   7        109.47        106.54         3.32 o                         
   5  -9   7        145.97        146.78         4.90 o                         
   6  -9   7         16.31         17.76         2.93 o                         
   7  -9   7         54.26         49.42         4.16 o                         
   8  -9   7         41.87         43.42         4.20 o                         
   9  -9   7         65.68         69.98         5.71 o                         
  10  -9   7          0.84          1.31         3.32 o                         
  11  -9   7          7.46          6.77         4.03 o                         
  12  -9   7          0.07         -0.21         5.99 o                         
  -9  -8   7          1.64        -10.91         7.28 o                         
  -8  -8   7          5.33          7.59         4.91 o                         
  -7  -8   7          9.24          9.75         3.44 o                         
  -6  -8   7         12.96         18.68         3.46 o                         
  -5  -8   7        237.19        275.56         8.20 o                         
  -4  -8   7        205.44        200.27         5.74 o                         
  -3  -8   7         66.77         66.72         2.98 o                         
  -2  -8   7         28.92         29.19         2.38 o                         
  -1  -8   7          1.63         -1.07         1.12 o                         
   0  -8   7         92.17         74.88         2.33 o                         
   1  -8   7        168.60        159.94         3.21 o                         
   2  -8   7          4.77          0.39         0.83 o                         
   3  -8   7        162.99        160.01         2.75 o                         
   4  -8   7        186.10        188.86         3.06 o                         
   5  -8   7        180.92        194.26         3.64 o                         
   6  -8   7          1.84         -0.31         1.89 o                         
   7  -8   7         23.59         24.62         3.64 o                         
   8  -8   7          5.59          8.09         2.93 o                         
   9  -8   7          0.12         -4.17         2.78 o                         
  10  -8   7          7.04          7.88         3.79 o                         
  11  -8   7          5.38          0.64         3.91 o                         
  12  -8   7          0.39          9.41         6.21 o                         
 -10  -7   7          2.26         -6.63         6.85 o                         
  -9  -7   7          6.09          6.96         4.27 o                         
  -8  -7   7         17.19         20.58         4.68 o                         
  -7  -7   7        181.49        202.22         7.63 o                         
  -6  -7   7          0.51          2.46         2.64 o                         
  -5  -7   7          4.44          0.82         1.69 o                         
  -4  -7   7         87.53         85.19         3.35 o                         
  -3  -7   7        615.34        615.77         7.66 o                         
  -2  -7   7         31.31         27.11         1.63 o                         
  -1  -7   7        101.41        103.81         2.16 o                         
   0  -7   7         23.38         23.62         1.28 o                         
   1  -7   7        393.15        385.06         4.68 o                         
   2  -7   7        114.69        119.53         2.05 o                         
   3  -7   7         13.63         15.85         1.30 o                         
   4  -7   7        471.63        453.59         5.41 o                         
   5  -7   7         52.31         46.05         2.08 o                         
   6  -7   7          4.29          1.25         1.33 o                         
   7  -7   7          0.36         -0.97         2.09 o                         
   8  -7   7          0.05         -0.61         1.83 o                         
   9  -7   7          8.03          4.69         2.75 o                         
  10  -7   7          4.73         -1.00         2.83 o                         
  11  -7   7          7.55          6.74         3.37 o                         
  12  -7   7          1.00         -1.94         3.60 o                         
 -11  -6   7          0.26         10.06         8.56 o                         
 -10  -6   7          1.90         -2.74         3.87 o                         
  -9  -6   7         17.08         19.98         4.81 o                         
  -8  -6   7         12.72         14.82         5.88 o                         
  -7  -6   7         10.23         10.27         2.80 o                         
  -6  -6   7          4.63          5.91         2.57 o                         
  -5  -6   7        324.68        321.90         7.70 o                         
  -4  -6   7         94.18         85.49         2.60 o                         
  -3  -6   7         35.10         31.90         1.63 o                         
  -2  -6   7         46.61         44.93         1.67 o                         
  -1  -6   7          0.05         -0.82         0.54 o                         
   0  -6   7          1.96         -0.10         0.52 o                         
   1  -6   7         32.32         24.46         1.19 o                         
   2  -6   7         12.49          8.96         0.84 o                         
   3  -6   7          5.23          4.51         0.92 o                         
   4  -6   7       1119.88       1146.63        12.60 o                         
   5  -6   7         19.50         17.03         1.19 o                         
   6  -6   7         12.97         10.63         1.17 o                         
   7  -6   7          8.40          6.29         1.79 o                         
   8  -6   7          4.51          5.16         2.35 o                         
   9  -6   7          4.37         -3.09         2.06 o                         
  10  -6   7          0.43         -2.56         2.48 o                         
  11  -6   7         10.36          4.67         3.27 o                         
  12  -6   7          4.99          7.80         4.08 o                         
 -11  -5   7          6.19          0.00         7.70 o                         
 -10  -5   7          6.84          0.71         4.56 o                         
  -9  -5   7          9.25          4.61         2.82 o                         
  -8  -5   7         38.79         42.05         4.32 o                         
  -7  -5   7        418.97        444.39         9.79 o                         
  -6  -5   7          0.68         -0.69         1.95 o                         
  -5  -5   7          7.26          4.45         1.43 o                         
  -4  -5   7          0.39          0.36         1.22 o                         
  -3  -5   7         11.94         12.57         1.17 o                         
  -2  -5   7          5.98          5.68         0.64 o                         
  -1  -5   7          0.83          0.90         0.49 o                         
   0  -5   7         10.74          9.26         0.60 o                         
   1  -5   7          2.86          0.87         0.42 o                         
   2  -5   7        230.76        257.07         2.55 o                         
   3  -5   7          7.62          4.16         0.54 o                         
   4  -5   7         94.77         94.61         2.10 o                         
   5  -5   7         20.47         16.58         1.17 o                         
   6  -5   7         20.82         21.03         1.43 o                         
   7  -5   7          0.26         -2.61         1.74 o                         
   8  -5   7          7.64          4.01         2.39 o                         
   9  -5   7          3.34         -1.90         2.73 o                         
  10  -5   7          0.10          1.38         3.46 o                         
  11  -5   7          0.69          1.63         3.81 o                         
  12  -5   7         14.88         13.06         5.50 o                         
 -12  -4   7          6.42         13.91         8.77 o                         
 -11  -4   7         21.94         26.23         5.55 o                         
 -10  -4   7         11.86         12.57         4.52 o                         
  -9  -4   7         13.99         10.09         3.02 o                         
  -8  -4   7         99.52        106.96         8.49 o                         
  -7  -4   7        111.31        108.33         4.60 o                         
  -6  -4   7         35.76         40.55         3.39 o                         
  -5  -4   7        631.02        652.52        10.34 o                         
  -4  -4   7        303.17        302.12         5.44 o                         
  -3  -4   7        154.09        154.39         2.06 o                         
  -2  -4   7          0.20         -0.24         0.50 o                         
  -1  -4   7        331.55        354.99         3.14 o                         
   0  -4   7        274.20        272.54         2.36 o                         
   1  -4   7        138.19        124.34         3.07 o                         
   2  -4   7          1.41          1.87         1.01 o                         
   3  -4   7        455.25        513.88         4.20 o                         
   4  -4   7        236.50        239.40         4.03 o                         
   5  -4   7          3.88          3.54         0.91 o                         
   6  -4   7         54.49         54.49         1.77 o                         
   7  -4   7         28.61         22.76         2.21 o                         
   8  -4   7          0.17         -2.00         1.70 o                         
   9  -4   7         19.99         20.99         2.96 o                         
  10  -4   7          4.31          5.48         3.21 o                         
  11  -4   7          8.85         10.52         3.68 o                         
  12  -4   7         45.94         52.34         8.77 o                         
 -12  -3   7         14.93         17.97         9.41 o                         
 -11  -3   7          0.32          1.00         4.27 o                         
 -10  -3   7          7.38          2.12         3.69 o                         
  -9  -3   7         11.11         10.27         3.77 o                         
  -8  -3   7         83.69         66.98         5.37 o                         
  -7  -3   7         21.05         20.33         2.20 o                         
  -6  -3   7         67.98         66.96         2.92 o                         
  -5  -3   7         56.89         56.40         2.31 o                         
  -4  -3   7        317.20        322.24         4.22 o                         
  -3  -3   7        270.72        261.11         2.97 o                         
  -2  -3   7        433.98        452.64         3.65 o                         
  -1  -3   7        172.95        158.55         1.81 o                         
   0  -3   7       1188.27       1192.76         7.19 o                         
   1  -3   7        393.49        398.87         5.10 o                         
   2  -3   7        169.95        177.23         3.27 o                         
   3  -3   7          8.95          8.65         0.74 o                         
   4  -3   7         46.39         43.59         1.47 o                         
   5  -3   7         62.72         71.97         2.08 o                         
   6  -3   7          4.15          3.70         0.64 o                         
   7  -3   7         10.36         11.35         1.87 o                         
   8  -3   7          2.03          3.67         2.05 o                         
   9  -3   7          4.17         -1.84         2.34 o                         
  10  -3   7         27.52         29.36         4.99 o                         
  11  -3   7          8.60         10.34         3.71 o                         
  12  -3   7         53.52         50.72        11.34 o                         
 -12  -2   7          9.89          3.65         4.68 o                         
 -11  -2   7          0.00         -1.74         3.75 o                         
 -10  -2   7          8.76         12.09         2.93 o                         
  -9  -2   7          0.50          0.91         2.27 o                         
  -8  -2   7         10.97          5.34         2.07 o                         
  -7  -2   7         76.88         76.55         3.14 o                         
  -6  -2   7         67.67         62.94         2.38 o                         
  -5  -2   7         16.05         13.94         1.21 o                         
  -4  -2   7        341.36        316.77         3.83 o                         
  -3  -2   7          2.93          4.04         0.59 o                         
  -2  -2   7        977.65       1048.33         6.20 o                         
  -1  -2   7        155.64        163.60         1.71 o                         
   0  -2   7        160.66        189.99         1.73 o                         
   1  -2   7        237.83        265.84         2.44 o                         
   2  -2   7        286.61        269.12         2.79 o                         
   3  -2   7         28.37         23.18         1.20 o                         
   4  -2   7         13.44         11.56         1.05 o                         
   5  -2   7         11.68         11.14         1.09 o                         
   6  -2   7         86.59         75.75         2.92 o                         
   7  -2   7        157.39        164.38         4.82 o                         
   8  -2   7        143.43        152.48         5.95 o                         
   9  -2   7        164.78        182.37         6.88 o                         
  10  -2   7         22.67         22.01         3.57 o                         
  11  -2   7          0.64         -3.15         3.78 o                         
 -13  -1   7          3.82        -11.23         7.49 o                         
 -12  -1   7         19.91         18.00         5.24 o                         
 -11  -1   7         13.88         10.73         5.59 o                         
 -10  -1   7          1.50         -2.23         3.36 o                         
  -9  -1   7          0.37         -1.96         1.74 o                         
  -8  -1   7         66.21         70.89         3.63 o                         
  -7  -1   7          1.10         -0.54         1.23 o                         
  -6  -1   7         44.59         40.13         1.91 o                         
  -5  -1   7         45.60         52.18         1.81 o                         
  -4  -1   7       2553.60       2649.94        18.46 o                         
  -3  -1   7         86.11         80.38         1.40 o                         
  -2  -1   7       3084.56       3300.24        15.66 o                         
  -1  -1   7          1.08          4.10         0.55 o                         
   0  -1   7        150.55        150.82         1.90 o                         
   1  -1   7        193.01        187.30         2.67 o                         
   2  -1   7        463.21        468.88         5.01 o                         
   3  -1   7          9.19         12.83         0.98 o                         
   4  -1   7          7.31          5.68         0.89 o                         
   5  -1   7         57.83         65.03         2.13 o                         
   6  -1   7          1.82          2.60         1.71 o                         
   7  -1   7         45.24         43.40         3.04 o                         
   8  -1   7        186.21        210.54         6.92 o                         
   9  -1   7          1.61         -0.11         2.56 o                         
  10  -1   7         15.42         24.01         4.53 o                         
  11  -1   7          0.96          5.72         5.27 o                         
 -13   0   7          0.50        -11.55         7.70 o                         
 -12   0   7          0.03         -8.69         5.79 o                         
 -11   0   7         11.68          7.14         4.27 o                         
 -10   0   7         16.27         12.68         3.02 o                         
  -9   0   7         59.72         54.30         3.55 o                         
  -8   0   7          2.75          3.79         1.93 o                         
  -7   0   7         93.92        100.59         3.43 o                         
  -6   0   7        178.52        163.30         2.73 o                         
  -5   0   7         10.21         10.01         1.03 o                         
  -4   0   7        207.89        234.50         3.12 o                         
  -3   0   7         17.03         13.98         0.94 o                         
  -2   0   7         10.38         11.66         0.67 o                         
  -1   0   7        583.70        592.71         4.06 o                         
   0   0   7         51.19         62.29         1.63 o                         
   1   0   7        348.74        345.67         3.48 o                         
   2   0   7         39.43         36.15         1.63 o                         
   3   0   7          0.08         -0.25         0.71 o                         
   4   0   7          0.23          0.14         0.88 o                         
   5   0   7        119.48        116.52         2.88 o                         
   6   0   7         38.55         43.68         3.71 o                         
   7   0   7         50.91         33.32         5.94 o                         
   8   0   7         20.60         17.84         3.44 o                         
   9   0   7         55.77         55.34         6.05 o                         
  10   0   7          2.74         -3.61         3.74 o                         
  11   0   7          3.97         -6.42        11.13 o                         
 -13   1   7          0.60         -6.24         5.14 o                         
 -12   1   7          0.07         -4.02         3.60 o                         
 -11   1   7          5.45          2.51         2.46 o                         
 -10   1   7          4.88          6.44         2.24 o                         
  -9   1   7          9.68          7.27         2.20 o                         
  -8   1   7         88.34         87.27         4.83 o                         
  -7   1   7         13.77         12.36         2.00 o                         
  -6   1   7         90.58         85.46         2.40 o                         
  -5   1   7         78.29         79.91         2.29 o                         
  -4   1   7        383.39        381.02         4.10 o                         
  -3   1   7         30.89         44.91         1.07 o                         
  -2   1   7        147.85        167.03         1.89 o                         
  -1   1   7        153.97        160.34         1.82 o                         
   0   1   7          8.51          5.91         0.65 o                         
   1   1   7         46.60         35.77         1.79 o                         
   2   1   7          2.95          5.54         0.96 o                         
   3   1   7        649.35        641.54         6.64 o                         
   4   1   7         19.69         18.83         1.37 o                         
   5   1   7        141.45        123.05         5.78 o                         
   6   1   7         10.32          6.69         2.29 o                         
   7   1   7         44.32         47.50         5.14 o                         
   8   1   7         12.49          7.82         3.39 o                         
   9   1   7         18.87         19.52         3.98 o                         
  10   1   7          2.64         -8.58         8.13 o                         
 -13   2   7          6.34          6.58         5.86 o                         
 -12   2   7         29.06         23.23         4.24 o                         
 -11   2   7         41.81         36.62         3.45 o                         
 -10   2   7         90.91         87.00         4.67 o                         
  -9   2   7          4.94          5.72         2.22 o                         
  -8   2   7          4.30          5.48         1.53 o                         
  -7   2   7          0.00          1.41         0.92 o                         
  -6   2   7        242.95        223.11         2.84 o                         
  -5   2   7         14.58         12.32         1.46 o                         
  -4   2   7         99.68        103.78         2.17 o                         
  -3   2   7         12.63         21.85         1.00 o                         
  -2   2   7        597.29        622.39         4.43 o                         
  -1   2   7        657.58        683.42         6.59 o                         
   0   2   7        174.48        201.85         3.46 o                         
   1   2   7          5.13          4.40         1.17 o                         
   2   2   7         39.68         43.04         2.19 o                         
   3   2   7        357.76        354.58         7.36 o                         
   4   2   7          1.95         -1.19         1.44 o                         
   5   2   7         20.51         13.29         3.18 o                         
   6   2   7          5.97          3.41         2.94 o                         
   7   2   7         10.82         14.21         4.83 o                         
   8   2   7          7.99          8.31         5.00 o                         
   9   2   7          9.43          9.92         4.01 o                         
  10   2   7          0.54          6.63         8.34 o                         
 -13   3   7          3.16         -4.77         3.90 o                         
 -12   3   7          2.82         -0.87         2.87 o                         
 -11   3   7         10.06          5.84         2.31 o                         
 -10   3   7          5.44          7.51         2.31 o                         
  -9   3   7          1.66         -0.07         1.88 o                         
  -8   3   7        383.77        364.90         6.16 o                         
  -7   3   7          0.17          0.87         1.46 o                         
  -6   3   7          4.23          2.23         1.13 o                         
  -5   3   7        391.62        404.08         5.09 o                         
  -4   3   7        468.89        486.17         5.00 o                         
  -3   3   7        353.68        356.80         3.53 o                         
  -2   3   7         36.85         45.26         1.76 o                         
  -1   3   7         91.64         95.94         2.56 o                         
   0   3   7        471.83        503.61         6.13 o                         
   1   3   7          1.77          0.50         1.26 o                         
   2   3   7         58.56         45.07         3.17 o                         
   3   3   7        143.83        148.56         7.11 o                         
   4   3   7         15.22         10.07         2.81 o                         
   5   3   7         42.59         41.94         4.84 o                         
   6   3   7          0.76          3.65         3.41 o                         
   7   3   7         17.86          8.56         4.99 o                         
   8   3   7          0.23         -7.14         7.28 o                         
   9   3   7          9.11         13.48         8.77 o                         
 -13   4   7          1.20         -6.88         4.59 o                         
 -12   4   7          6.74          4.46         4.34 o                         
 -11   4   7         12.14         11.36         3.94 o                         
 -10   4   7         15.73         11.30         2.68 o                         
  -9   4   7         55.40         43.68         3.99 o                         
  -8   4   7        259.80        270.13         5.56 o                         
  -7   4   7          0.54         -0.94         1.30 o                         
  -6   4   7        118.79        113.67         3.11 o                         
  -5   4   7        212.39        214.52         3.93 o                         
  -4   4   7         13.91         13.02         1.23 o                         
  -3   4   7         48.20         45.66         1.50 o                         
  -2   4   7          5.47          4.35         0.98 o                         
  -1   4   7          6.89          3.65         1.06 o                         
   0   4   7         12.05         14.12         1.44 o                         
   1   4   7         50.22         50.01         3.96 o                         
   2   4   7         55.33         46.05         3.56 o                         
   3   4   7          1.66          4.49         2.29 o                         
   4   4   7          9.61          5.01         3.08 o                         
   5   4   7          8.75          7.26         3.49 o                         
   6   4   7          0.00         -4.91         6.10 o                         
   7   4   7          0.01         -3.41         3.93 o                         
 -13   5   7          4.68         -1.30         7.32 o                         
 -12   5   7          0.01         -3.31         2.90 o                         
 -11   5   7         10.22          8.28         3.21 o                         
 -10   5   7          7.37          3.22         2.66 o                         
  -9   5   7         18.30         18.85         3.07 o                         
  -8   5   7         83.05         82.01         4.29 o                         
  -7   5   7         32.11         32.53         2.16 o                         
  -6   5   7        275.66        281.12         4.77 o                         
  -5   5   7        104.82         84.77         3.65 o                         
  -4   5   7         93.56         97.56         3.66 o                         
  -3   5   7         19.20         14.77         1.46 o                         
  -2   5   7         80.17         70.98         2.78 o                         
  -1   5   7          0.79         -0.65         1.05 o                         
   0   5   7          0.04          0.20         1.57 o                         
   1   5   7        228.35        203.51         4.98 o                         
   2   5   7        250.80        254.19         7.44 o                         
   3   5   7         11.61          5.54         2.73 o                         
   4   5   7          9.63         11.68         3.53 o                         
   5   5   7         18.36         16.43         4.34 o                         
   6   5   7          1.86         -3.03         3.86 o                         
 -13   6   7          0.22         -3.00         6.61 o                         
 -12   6   7          1.10         -2.94         3.60 o                         
 -11   6   7          0.81         -2.62         2.81 o                         
 -10   6   7          0.68         -3.87         2.58 o                         
  -9   6   7          5.47          2.73         2.74 o                         
  -8   6   7          6.65          0.24         2.06 o                         
  -7   6   7         94.62         92.04         3.99 o                         
  -6   6   7          2.52          0.52         1.51 o                         
  -5   6   7          0.00         -1.65         1.51 o                         
  -4   6   7          6.27          3.27         1.78 o                         
  -3   6   7         14.04         11.92         1.93 o                         
  -2   6   7        453.16        457.46         7.64 o                         
  -1   6   7         26.36         25.91         2.48 o                         
   0   6   7         13.41          6.05         1.88 o                         
   1   6   7          2.89         -2.68         2.00 o                         
   2   6   7          0.11         -0.26         1.99 o                         
   3   6   7         14.10         12.55         3.89 o                         
   4   6   7          5.84          5.05         3.45 o                         
   5   6   7          6.66          5.42         8.77 o                         
 -12   7   7          9.15          9.84         4.11 o                         
 -11   7   7          3.97          5.89         3.23 o                         
 -10   7   7          1.44         -4.06         2.71 o                         
  -9   7   7         13.19          8.34         2.93 o                         
  -8   7   7         25.45         22.76         3.32 o                         
  -7   7   7          2.03          1.23         2.02 o                         
  -6   7   7        124.13        135.99         5.00 o                         
  -5   7   7        169.24        186.17         6.78 o                         
  -4   7   7         29.54         30.18         2.52 o                         
  -3   7   7         43.51         47.67         2.91 o                         
  -2   7   7         15.97         12.93         2.19 o                         
  -1   7   7          5.43          4.76         1.87 o                         
   0   7   7          1.75         -1.35         2.20 o                         
   1   7   7         17.58         15.57         3.02 o                         
   2   7   7          8.52          5.13         3.02 o                         
   3   7   7         10.78         10.40         3.99 o                         
   4   7   7          6.55          1.67         4.43 o                         
 -12   8   7          2.26          4.42        12.52 o                         
 -11   8   7          6.67          7.77         3.75 o                         
 -10   8   7          6.20          4.35         3.29 o                         
  -9   8   7          2.85         -0.76         2.76 o                         
  -8   8   7          4.44          2.81         2.55 o                         
  -7   8   7        104.09        106.86         5.90 o                         
  -6   8   7         82.81         78.75         4.12 o                         
  -5   8   7         39.37         39.08         3.33 o                         
  -4   8   7          0.12          0.04         1.71 o                         
  -3   8   7         55.44         58.38         3.30 o                         
  -2   8   7          7.11          7.01         2.71 o                         
  -1   8   7         50.47         51.26         4.27 o                         
   0   8   7          0.00         -1.22         2.34 o                         
   1   8   7          3.43          3.42         4.14 o                         
   2   8   7         15.29         23.84         4.40 o                         
   3   8   7          0.50         -2.17         4.23 o                         
 -11   9   7          0.57          3.08         9.09 o                         
 -10   9   7          0.38          0.59         3.28 o                         
  -9   9   7         35.94         28.40         4.10 o                         
  -8   9   7         19.13         21.98         3.60 o                         
  -7   9   7         66.92         69.23         7.86 o                         
  -6   9   7         30.48         38.77         4.44 o                         
  -5   9   7          0.84         -1.62         2.56 o                         
  -4   9   7          0.40         -1.57         2.12 o                         
  -3   9   7         38.92         37.97         3.58 o                         
  -2   9   7         12.79         10.38         2.78 o                         
  -1   9   7         13.79         21.08         3.69 o                         
   0   9   7          1.16          3.91         3.46 o                         
   1   9   7         12.68         11.99         4.29 o                         
   2   9   7          1.22         -4.47         7.72 o                         
  -9  10   7          0.04         -2.47         4.30 o                         
  -8  10   7          2.81         -2.05         2.93 o                         
  -7  10   7          0.69         -0.91         2.82 o                         
  -6  10   7          3.88          2.90         3.35 o                         
  -5  10   7          0.55          0.20         3.77 o                         
  -4  10   7         10.88         10.19         3.43 o                         
  -3  10   7          2.78          2.89         2.83 o                         
  -2  10   7         26.35         39.52         4.56 o                         
  -1  10   7          1.09         -4.13         3.98 o                         
   0  10   7          4.31          4.69         5.45 o                         
   1  10   7          0.00          2.14         8.34 o                         
  -7  11   7          0.00         -3.21         6.85 o                         
  -6  11   7          1.53         -2.25         4.84 o                         
  -5  11   7          0.84          5.43         8.88 o                         
  -4  11   7          0.40          4.08         5.57 o                         
  -3  11   7         23.22         25.14         6.66 o                         
  -2  11   7          2.99          6.39         5.85 o                         
  -1  11   7         35.70         10.27        11.77 o                         
   3 -15   8         12.20          9.84         7.49 o                         
   4 -15   8          7.15          3.00         6.63 o                         
   5 -15   8          2.42          8.34         7.06 o                         
   6 -15   8          0.03          3.21         6.63 o                         
  -1 -14   8          4.94         14.34         8.77 o                         
   0 -14   8         43.30         67.58        10.38 o                         
   1 -14   8         18.34         16.51         4.47 o                         
   2 -14   8          7.59          3.90         5.65 o                         
   3 -14   8          4.03          0.22         3.04 o                         
   4 -14   8         11.33         15.81         4.03 o                         
   5 -14   8          8.92         15.59         3.99 o                         
   6 -14   8          0.57         -1.38         3.19 o                         
   7 -14   8          1.95          0.27         4.71 o                         
   8 -14   8          0.77          2.14         5.56 o                         
  -3 -13   8         16.41          7.92         8.35 o                         
  -2 -13   8          4.35         -4.57         6.12 o                         
  -1 -13   8         12.68         12.83         4.39 o                         
   0 -13   8         13.70         19.54         4.92 o                         
   1 -13   8          0.10          0.87         4.42 o                         
   2 -13   8          0.25         -1.72         3.80 o                         
   3 -13   8          0.05         -3.70         4.35 o                         
   4 -13   8         13.01         25.27         3.72 o                         
   5 -13   8          3.46          3.42         2.90 o                         
   6 -13   8          0.55         -3.52         2.54 o                         
   7 -13   8          4.12          5.13         4.20 o                         
   8 -13   8          2.82         -0.54         5.44 o                         
   9 -13   8          0.07         -1.07         5.14 o                         
  -5 -12   8         13.41          7.28         8.77 o                         
  -4 -12   8         64.33         67.35         9.10 o                         
  -3 -12   8          2.34          4.12         3.18 o                         
  -2 -12   8          5.78          4.72         2.71 o                         
  -1 -12   8          0.04         -3.37         2.25 o                         
   0 -12   8          0.52         -0.55         2.02 o                         
   1 -12   8          1.97          0.48         2.36 o                         
   2 -12   8          1.21          2.32         1.81 o                         
   3 -12   8         15.64         11.72         4.05 o                         
   4 -12   8         20.36         21.67         3.61 o                         
   5 -12   8          1.77         -2.37         2.72 o                         
   6 -12   8          0.03         -2.43         2.86 o                         
   7 -12   8         13.03         12.29         3.16 o                         
   8 -12   8          0.17          1.43         3.19 o                         
   9 -12   8          2.25         -1.19         4.17 o                         
  10 -12   8          3.99          1.71         5.14 o                         
  -6 -11   8         25.30         31.25         5.51 o                         
  -5 -11   8         26.72         31.61         4.49 o                         
  -4 -11   8         29.09         33.13         3.76 o                         
  -3 -11   8          2.97         -0.33         2.43 o                         
  -2 -11   8          1.50         -0.06         2.22 o                         
  -1 -11   8          6.03          5.38         2.69 o                         
   0 -11   8          9.26          4.21         2.18 o                         
   1 -11   8         33.89         29.96         2.68 o                         
   2 -11   8          2.66         -1.38         1.65 o                         
   3 -11   8         29.37         32.67         3.23 o                         
   4 -11   8          9.71          6.48         2.54 o                         
   5 -11   8         15.49         12.57         2.42 o                         
   6 -11   8         13.75         13.44         3.24 o                         
   7 -11   8          4.37          1.83         2.61 o                         
   8 -11   8          0.92         -0.66         3.25 o                         
   9 -11   8          8.17          3.78         3.27 o                         
  10 -11   8          0.01         -1.97         3.28 o                         
  11 -11   8         11.77         11.77         6.21 o                         
  -7 -10   8          5.11         -7.55         5.58 o                         
  -6 -10   8         10.74         15.57         3.95 o                         
  -5 -10   8         31.75         41.52         4.57 o                         
  -4 -10   8         23.53         25.02         4.45 o                         
  -3 -10   8         15.76         13.32         2.57 o                         
  -2 -10   8          8.60          8.16         2.33 o                         
  -1 -10   8          4.13          4.36         2.20 o                         
   0 -10   8         11.33          2.45         1.91 o                         
   1 -10   8          1.40         -0.55         1.75 o                         
   2 -10   8         45.61         49.04         3.27 o                         
   3 -10   8          0.92         -0.72         1.79 o                         
   4 -10   8          1.82         -0.44         2.10 o                         
   5 -10   8         59.25         57.75         3.86 o                         
   6 -10   8          8.81          5.07         2.78 o                         
   7 -10   8         44.37         48.10         4.19 o                         
   8 -10   8          0.81          5.56         2.70 o                         
   9 -10   8          0.17          0.85         2.89 o                         
  10 -10   8          1.80          7.52         3.36 o                         
  11 -10   8          6.86          5.14         5.56 o                         
  -8  -9   8          1.29          4.89         8.67 o                         
  -7  -9   8         11.58         14.60         4.63 o                         
  -6  -9   8         51.05         55.36         6.22 o                         
  -5  -9   8          3.67          9.01         3.16 o                         
  -4  -9   8         74.36         73.09         4.38 o                         
  -3  -9   8        113.09        115.74         4.91 o                         
  -2  -9   8          1.15         -0.11         1.66 o                         
  -1  -9   8         77.01         72.84         3.42 o                         
   0  -9   8         92.01         73.81         2.71 o                         
   1  -9   8         42.00         41.17         2.24 o                         
   2  -9   8         66.37         55.68         3.85 o                         
   3  -9   8          8.33         11.23         1.88 o                         
   4  -9   8          5.94          8.18         2.07 o                         
   5  -9   8         33.97         33.14         3.30 o                         
   6  -9   8        283.01        318.67         8.32 o                         
   7  -9   8          4.16          7.89         2.63 o                         
   8  -9   8          2.12          3.74         2.80 o                         
   9  -9   8          0.01          0.64         2.37 o                         
  10  -9   8          6.00          7.68         3.95 o                         
  11  -9   8          3.46          2.45         4.43 o                         
  -8  -8   8          3.31          2.62         5.41 o                         
  -7  -8   8         14.49         16.69         4.39 o                         
  -6  -8   8          2.95          1.38         2.83 o                         
  -5  -8   8          4.53          8.89         2.98 o                         
  -4  -8   8          8.00          5.56         2.24 o                         
  -3  -8   8        301.12        338.22         5.37 o                         
  -2  -8   8        572.29        569.74         6.96 o                         
  -1  -8   8         84.38         73.65         2.62 o                         
   0  -8   8          4.93          1.63         0.90 o                         
   1  -8   8        326.87        309.64         4.27 o                         
   2  -8   8         35.48         34.41         1.19 o                         
   3  -8   8        735.44        711.48         7.80 o                         
   4  -8   8          2.89          2.40         1.35 o                         
   5  -8   8        386.34        388.54         7.48 o                         
   6  -8   8        145.76        133.34         5.32 o                         
   7  -8   8          5.85          5.81         2.85 o                         
   8  -8   8         44.37         48.14         4.83 o                         
   9  -8   8          7.09          8.35         3.18 o                         
  10  -8   8          5.45          3.99         3.65 o                         
  11  -8   8          9.53          6.09         4.17 o                         
  12  -8   8          2.82         10.06         6.21 o                         
  -9  -7   8          1.88          7.37         5.96 o                         
  -8  -7   8         14.84         17.12         3.74 o                         
  -7  -7   8          0.09         -1.44         2.64 o                         
  -6  -7   8         84.33         85.37         5.15 o                         
  -5  -7   8          0.20          1.97         1.69 o                         
  -4  -7   8        345.44        359.76         6.01 o                         
  -3  -7   8         80.93         80.85         3.03 o                         
  -2  -7   8        275.05        268.44         3.77 o                         
  -1  -7   8          0.20         -1.16         0.77 o                         
   0  -7   8        149.18        148.98         2.49 o                         
   1  -7   8        169.14        172.31         2.48 o                         
   2  -7   8        201.55        195.11         3.40 o                         
   3  -7   8         70.18         58.08         3.90 o                         
   4  -7   8         11.79          7.70         1.09 o                         
   5  -7   8          3.37          0.56         0.97 o                         
   6  -7   8         19.93         15.35         2.33 o                         
   7  -7   8         10.81         10.50         2.33 o                         
   8  -7   8          0.59         -1.05         1.90 o                         
   9  -7   8          2.89          1.68         2.39 o                         
  10  -7   8          1.85         -1.34         2.62 o                         
  11  -7   8         18.69         22.85         4.24 o                         
  12  -7   8          0.72         -5.60         4.29 o                         
 -10  -6   8         23.45         22.92         6.15 o                         
  -9  -6   8          4.74          2.17         2.97 o                         
  -8  -6   8         90.42        111.89         9.42 o                         
  -7  -6   8          2.16          2.88         2.59 o                         
  -6  -6   8         11.02         12.15         3.83 o                         
  -5  -6   8          4.98          1.95         1.71 o                         
  -4  -6   8        980.82       1007.63         9.79 o                         
  -3  -6   8          4.85          4.46         1.06 o                         
  -2  -6   8         77.27         70.39         1.76 o                         
  -1  -6   8        461.16        433.90         4.30 o                         
   0  -6   8          0.60         -0.28         0.52 o                         
   1  -6   8         53.60         58.73         1.38 o                         
   2  -6   8        120.24        123.11         1.75 o                         
   3  -6   8        110.05        101.18         1.63 o                         
   4  -6   8         69.90         68.41         2.46 o                         
   5  -6   8         16.02         16.53         1.44 o                         
   6  -6   8         50.25         46.11         3.95 o                         
   7  -6   8          0.24          0.03         1.65 o                         
   8  -6   8          3.07          0.06         2.10 o                         
   9  -6   8         10.68          8.76         2.89 o                         
  10  -6   8         12.14         10.02         3.14 o                         
  11  -6   8          1.25          1.61         2.87 o                         
  12  -6   8         13.57          6.01         4.34 o                         
 -11  -5   8          0.05         -8.67         5.78 o                         
 -10  -5   8          3.41         -4.89         3.83 o                         
  -9  -5   8          0.76          1.72         2.65 o                         
  -8  -5   8          1.91          3.30         2.61 o                         
  -7  -5   8          0.74          1.98         2.10 o                         
  -6  -5   8        234.07        244.31         6.90 o                         
  -5  -5   8        162.24        161.85         4.40 o                         
  -4  -5   8        345.05        359.42         4.69 o                         
  -3  -5   8          0.45          0.33         0.85 o                         
  -2  -5   8          5.35          6.35         0.76 o                         
  -1  -5   8          0.91          1.35         0.60 o                         
   0  -5   8        109.55        123.88         1.63 o                         
   1  -5   8         73.23         79.74         2.11 o                         
   2  -5   8          0.03         -1.24         1.15 o                         
   3  -5   8        478.03        480.38         5.47 o                         
   4  -5   8         43.90         44.07         1.99 o                         
   5  -5   8          0.06         -0.64         0.98 o                         
   6  -5   8         38.34         33.98         2.55 o                         
   7  -5   8          0.83         -0.49         2.52 o                         
   8  -5   8         14.79          6.71         2.40 o                         
   9  -5   8          8.94         10.82         4.03 o                         
  10  -5   8          0.01         -0.18         4.08 o                         
  11  -5   8          2.28          6.21         3.98 o                         
  12  -5   8          8.41         11.13         5.90 o                         
 -12  -4   8          1.67          5.35         7.92 o                         
 -11  -4   8          0.95         -3.39         4.05 o                         
 -10  -4   8         16.69         13.82         4.46 o                         
  -9  -4   8         16.31         12.97         3.01 o                         
  -8  -4   8          2.04         -0.23         2.29 o                         
  -7  -4   8         51.45         48.44         3.41 o                         
  -6  -4   8         11.66          9.25         1.96 o                         
  -5  -4   8          6.91          5.88         1.91 o                         
  -4  -4   8         49.33         46.84         1.77 o                         
  -3  -4   8        314.56        317.54         3.64 o                         
  -2  -4   8         18.16         11.07         0.86 o                         
  -1  -4   8        435.39        452.98         3.88 o                         
   0  -4   8         20.01         24.48         0.63 o                         
   1  -4   8         22.98         28.58         1.84 o                         
   2  -4   8        184.06        190.75         4.85 o                         
   3  -4   8         57.73         71.14         1.56 o                         
   4  -4   8          1.98          2.25         0.73 o                         
   5  -4   8         11.10         12.65         1.06 o                         
   6  -4   8         56.79         60.44         2.38 o                         
   7  -4   8         14.14          7.96         2.09 o                         
   8  -4   8         14.41          9.56         2.34 o                         
   9  -4   8          0.69         -2.81         1.87 o                         
  10  -4   8          0.36         -3.15         2.60 o                         
  11  -4   8          6.91          4.66         3.50 o                         
  12  -4   8          0.00          0.64         8.77 o                         
 -12  -3   8          0.12          3.21         8.13 o                         
 -11  -3   8         36.89         37.83         5.76 o                         
 -10  -3   8         38.52         35.13         6.19 o                         
  -9  -3   8          0.91         -2.18         2.55 o                         
  -8  -3   8         11.23          9.47         2.78 o                         
  -7  -3   8         92.65         88.15         5.23 o                         
  -6  -3   8         10.93          7.07         1.33 o                         
  -5  -3   8        236.51        241.22         3.95 o                         
  -4  -3   8        747.44        778.56         6.38 o                         
  -3  -3   8        144.96        138.13         2.00 o                         
  -2  -3   8        244.48        258.08         2.74 o                         
  -1  -3   8        132.68        128.91         1.78 o                         
   0  -3   8       1462.63       1519.73        10.43 o                         
   1  -3   8         78.59         72.88         2.14 o                         
   2  -3   8        569.45        595.05         5.62 o                         
   3  -3   8          7.75          6.94         0.64 o                         
   4  -3   8         12.27         10.90         1.17 o                         
   5  -3   8         18.77         21.07         1.38 o                         
   6  -3   8          9.71          5.56         1.08 o                         
   7  -3   8         38.84         36.49         3.21 o                         
   8  -3   8          6.28          4.59         2.37 o                         
   9  -3   8         10.49          8.93         2.87 o                         
  10  -3   8          5.12          0.29         2.90 o                         
  11  -3   8          9.02          9.19         3.87 o                         
 -12  -2   8          0.01         -2.48         4.27 o                         
 -11  -2   8         46.17         55.78         7.40 o                         
 -10  -2   8          2.44         -1.43         3.18 o                         
  -9  -2   8         68.44         65.42         4.66 o                         
  -8  -2   8        307.49        308.34         6.61 o                         
  -7  -2   8         16.14         16.72         1.79 o                         
  -6  -2   8          7.52          4.71         1.13 o                         
  -5  -2   8          6.54          5.68         1.07 o                         
  -4  -2   8        735.89        749.31         5.67 o                         
  -3  -2   8        834.07        835.68         6.22 o                         
  -2  -2   8        530.28        557.68         4.85 o                         
  -1  -2   8        311.41        324.45         2.88 o                         
   0  -2   8         29.30         33.04         0.97 o                         
   1  -2   8        333.29        307.72         2.94 o                         
   2  -2   8         34.92         35.85         1.12 o                         
   3  -2   8        200.15        184.27         3.29 o                         
   4  -2   8         10.51         12.61         1.76 o                         
   5  -2   8         29.97         27.13         1.57 o                         
   6  -2   8          8.08         12.11         2.05 o                         
   7  -2   8         38.85         44.69         4.73 o                         
   8  -2   8          2.47          3.81         2.45 o                         
   9  -2   8         25.14         18.09         3.22 o                         
  10  -2   8          0.13         -0.10         2.81 o                         
  11  -2   8         22.15         29.89         7.51 o                         
 -13  -1   8          0.47         -2.57         8.13 o                         
 -12  -1   8          5.91         -0.96         4.00 o                         
 -11  -1   8         18.47         15.19         4.34 o                         
 -10  -1   8         85.86         87.54         6.95 o                         
  -9  -1   8          0.17          1.73         1.99 o                         
  -8  -1   8        327.07        330.13         6.70 o                         
  -7  -1   8        311.01        314.65         5.42 o                         
  -6  -1   8         49.69         47.58         1.77 o                         
  -5  -1   8         98.80         99.39         2.29 o                         
  -4  -1   8         73.53         69.29         1.73 o                         
  -3  -1   8          0.08          1.07         0.47 o                         
  -2  -1   8          1.80          1.18         0.44 o                         
  -1  -1   8         13.11         18.30         0.84 o                         
   0  -1   8       1571.12       1619.38         9.85 o                         
   1  -1   8          1.43          2.33         0.71 o                         
   2  -1   8          7.32          4.87         0.84 o                         
   3  -1   8         48.32         54.67         1.84 o                         
   4  -1   8        135.87        129.30         2.82 o                         
   5  -1   8        828.40        824.56         8.59 o                         
   6  -1   8        118.11        136.62         4.60 o                         
   7  -1   8         58.35         69.88         4.71 o                         
   8  -1   8          0.00         -0.84         2.39 o                         
   9  -1   8          0.74          0.22         2.77 o                         
  10  -1   8         19.74          8.67         3.85 o                         
  11  -1   8          8.72        -11.23         7.49 o                         
 -12   0   8         10.07          7.26         7.92 o                         
 -11   0   8          2.77          2.39         2.64 o                         
 -10   0   8         35.07         33.28         3.44 o                         
  -9   0   8        106.21        118.50         5.16 o                         
  -8   0   8          0.51         -1.29         1.69 o                         
  -7   0   8         44.41         45.37         2.19 o                         
  -6   0   8          6.38          4.11         1.43 o                         
  -5   0   8          7.81          8.11         1.26 o                         
  -4   0   8         19.42         21.64         1.29 o                         
  -3   0   8         24.24         14.02         0.89 o                         
  -2   0   8         89.76         98.24         1.57 o                         
  -1   0   8         78.96         90.66         1.59 o                         
   0   0   8         11.43         15.76         0.92 o                         
   1   0   8          8.22         10.24         1.23 o                         
   2   0   8        252.36        240.84         3.28 o                         
   3   0   8        100.94        102.82         2.52 o                         
   4   0   8         74.17         78.04         2.51 o                         
   5   0   8        383.59        400.68         6.64 o                         
   6   0   8          0.66         -1.97         2.28 o                         
   7   0   8          1.80          4.61         2.96 o                         
   8   0   8         93.61         88.04         6.64 o                         
   9   0   8         17.89         24.26         4.03 o                         
  10   0   8          3.26         -0.06        11.34 o                         
 -13   1   8          0.08          4.92         8.13 o                         
 -12   1   8         15.91         16.86         4.18 o                         
 -11   1   8         13.22         10.79         2.80 o                         
 -10   1   8         53.81         59.06         3.86 o                         
  -9   1   8         20.76         17.90         2.50 o                         
  -8   1   8         73.62         61.39         3.56 o                         
  -7   1   8        300.43        295.09         6.11 o                         
  -6   1   8        255.33        264.08         5.35 o                         
  -5   1   8        122.51        113.25         2.48 o                         
  -4   1   8         49.56         44.81         2.24 o                         
  -3   1   8         11.05         12.70         0.78 o                         
  -2   1   8         13.32         11.70         0.76 o                         
  -1   1   8          5.01          6.49         0.72 o                         
   0   1   8        920.10        945.08         7.53 o                         
   1   1   8        201.78        203.07         3.63 o                         
   2   1   8         79.03         70.56         2.90 o                         
   3   1   8          5.03          4.10         1.00 o                         
   4   1   8         26.85         22.51         2.05 o                         
   5   1   8          1.03         -2.81         2.63 o                         
   6   1   8         18.16         12.81         3.39 o                         
   7   1   8          2.61         -2.25         2.96 o                         
   8   1   8         40.47         54.94         8.91 o                         
   9   1   8         16.79         11.02         4.11 o                         
  10   1   8         12.46          9.20         9.20 o                         
 -13   2   8          1.47         -5.67         5.30 o                         
 -12   2   8          0.01         -4.32         2.88 o                         
 -11   2   8          1.06          4.10         2.52 o                         
 -10   2   8         12.44         12.81         2.98 o                         
  -9   2   8          4.09         -0.52         2.06 o                         
  -8   2   8         98.87        104.98         4.46 o                         
  -7   2   8        147.80        149.08         5.41 o                         
  -6   2   8        383.90        393.96         6.80 o                         
  -5   2   8        259.23        250.71         4.51 o                         
  -4   2   8        436.52        436.17         5.13 o                         
  -3   2   8         99.54         97.35         1.88 o                         
  -2   2   8         36.10         36.62         1.09 o                         
  -1   2   8        123.22        126.81         2.78 o                         
   0   2   8         19.58         18.19         1.63 o                         
   1   2   8        187.18        191.45         4.10 o                         
   2   2   8          1.84         -0.47         1.20 o                         
   3   2   8         66.93         67.79         6.27 o                         
   4   2   8          4.59          1.86         1.73 o                         
   5   2   8         10.93         10.23         3.16 o                         
   6   2   8          0.02         -2.69         3.44 o                         
   7   2   8          0.18         -2.26         2.92 o                         
   8   2   8          0.00         -4.15         2.82 o                         
   9   2   8          0.09         -6.46         6.31 o                         
 -13   3   8          6.26         -1.05         5.42 o                         
 -12   3   8          0.07         -3.14         2.60 o                         
 -11   3   8         11.59         15.94         2.96 o                         
 -10   3   8          0.71         -3.10         2.06 o                         
  -9   3   8         11.92         12.19         2.40 o                         
  -8   3   8         86.62         90.84         6.46 o                         
  -7   3   8         67.99         59.27         3.72 o                         
  -6   3   8         27.40         25.55         1.32 o                         
  -5   3   8        264.89        272.96         3.59 o                         
  -4   3   8        180.23        182.91         2.74 o                         
  -3   3   8         25.13         20.88         1.00 o                         
  -2   3   8         22.18         22.35         1.20 o                         
  -1   3   8        115.08        121.87         3.63 o                         
   0   3   8          7.88          5.90         1.51 o                         
   1   3   8          0.08         -1.73         1.31 o                         
   2   3   8         79.97         74.89         4.10 o                         
   3   3   8          1.54          2.88         1.86 o                         
   4   3   8          1.73          1.84         1.98 o                         
   5   3   8          1.97          3.69         3.16 o                         
   6   3   8         19.91         15.13         5.19 o                         
   7   3   8          1.49         -6.48         4.32 o                         
   8   3   8          4.70          8.84         6.48 o                         
   9   3   8          5.95         16.90         9.63 o                         
 -13   4   8          1.97         -0.45         7.47 o                         
 -12   4   8          3.12         -0.02         3.05 o                         
 -11   4   8          0.04         -1.08         2.23 o                         
 -10   4   8          0.21         -3.19         2.12 o                         
  -9   4   8         17.05         13.68         2.50 o                         
  -8   4   8         18.19         16.12         2.34 o                         
  -7   4   8         55.20         54.74         3.32 o                         
  -6   4   8        347.45        360.55         5.49 o                         
  -5   4   8         31.20         33.28         1.65 o                         
  -4   4   8          5.25          5.42         1.11 o                         
  -3   4   8          9.13          8.03         0.93 o                         
  -2   4   8          0.21         -1.15         0.77 o                         
  -1   4   8        148.47        149.64         3.44 o                         
   0   4   8          3.45          0.46         1.48 o                         
   1   4   8         44.44         40.01         2.85 o                         
   2   4   8        319.69        305.08         7.83 o                         
   3   4   8         41.90         36.54         4.25 o                         
   4   4   8         17.26         14.72         3.48 o                         
   5   4   8          0.12         -3.71         3.86 o                         
   6   4   8          0.14         -5.50         4.42 o                         
   7   4   8          6.58          0.23         8.02 o                         
 -13   5   8          7.22          7.28        10.91 o                         
 -12   5   8         28.16         30.09         5.79 o                         
 -11   5   8          7.30          3.88         3.43 o                         
 -10   5   8          0.38         -2.62         2.46 o                         
  -9   5   8          1.45          0.39         2.09 o                         
  -8   5   8         16.94         15.12         2.08 o                         
  -7   5   8          2.72          0.15         1.46 o                         
  -6   5   8         45.46         40.51         2.49 o                         
  -5   5   8          6.49          3.98         1.28 o                         
  -4   5   8          0.39         -2.09         1.40 o                         
  -3   5   8          0.04         -1.91         1.27 o                         
  -2   5   8        192.52        204.68         4.73 o                         
  -1   5   8        206.33        183.78         4.84 o                         
   0   5   8         29.39         25.14         2.47 o                         
   1   5   8         17.88         15.24         2.48 o                         
   2   5   8         25.78         10.51         2.82 o                         
   3   5   8          5.01          2.38         2.32 o                         
   4   5   8         12.28         15.04         3.91 o                         
   5   5   8          1.66         -0.38         4.60 o                         
   6   5   8          2.99         -5.25         5.78 o                         
 -12   6   8         25.38         18.54         4.19 o                         
 -11   6   8          4.89          2.65         3.16 o                         
 -10   6   8          6.01          0.42         2.61 o                         
  -9   6   8          1.79         -3.18         2.26 o                         
  -8   6   8         25.75         19.46         2.61 o                         
  -7   6   8          0.23         -0.69         1.83 o                         
  -6   6   8        102.53        105.95         4.34 o                         
  -5   6   8        126.72        125.87         4.68 o                         
  -4   6   8        168.92        164.10         4.55 o                         
  -3   6   8        132.36        137.15         6.59 o                         
  -2   6   8        102.85        103.51         3.88 o                         
  -1   6   8        131.43        123.44         4.34 o                         
   0   6   8          8.20          5.63         1.90 o                         
   1   6   8          8.58          6.34         2.33 o                         
   2   6   8          5.61          1.22         2.75 o                         
   3   6   8          3.27          0.98         3.20 o                         
   4   6   8          7.22          0.96         4.79 o                         
   5   6   8          0.07         -5.76         3.84 o                         
 -12   7   8          2.74         -4.83         8.20 o                         
 -11   7   8          8.45          5.89         3.58 o                         
 -10   7   8          6.10         -0.11         3.07 o                         
  -9   7   8          3.54          3.16         3.77 o                         
  -8   7   8         18.58         14.26         3.28 o                         
  -7   7   8         22.35         19.44         5.47 o                         
  -6   7   8          0.21          1.36         1.96 o                         
  -5   7   8          1.71          2.27         1.91 o                         
  -4   7   8          6.65          6.08         1.91 o                         
  -3   7   8          2.55          2.66         1.86 o                         
  -2   7   8         36.96         36.20         2.70 o                         
  -1   7   8         39.59         38.82         4.61 o                         
   0   7   8          1.32         -0.67         2.25 o                         
   1   7   8          0.15          1.84         2.82 o                         
   2   7   8          1.64         -0.51         3.60 o                         
   3   7   8          1.53         -2.12         4.71 o                         
 -12   8   8          1.92        -10.27         6.85 o                         
 -11   8   8         27.30         29.18         6.29 o                         
 -10   8   8          5.05          7.82         3.28 o                         
  -9   8   8          1.37          2.33         2.97 o                         
  -8   8   8          6.03          2.50         3.13 o                         
  -7   8   8          7.80          5.83         3.97 o                         
  -6   8   8          9.55          6.23         3.15 o                         
  -5   8   8          6.03          4.33         1.99 o                         
  -4   8   8         21.19         18.32         2.69 o                         
  -3   8   8         44.61         43.67         3.71 o                         
  -2   8   8         20.41         25.23         3.15 o                         
  -1   8   8         15.76         18.44         3.29 o                         
   0   8   8          3.07          2.45         2.67 o                         
   1   8   8          7.11          5.75         3.49 o                         
   2   8   8          0.48         -5.15         5.24 o                         
 -10   9   8          6.02          5.09         4.72 o                         
  -9   9   8         51.10         65.02         5.62 o                         
  -8   9   8         10.67         16.77         3.87 o                         
  -7   9   8          9.66          7.18         3.48 o                         
  -6   9   8          4.06          2.65         3.28 o                         
  -5   9   8          0.05         -1.74         2.83 o                         
  -4   9   8          0.92         -0.30         2.34 o                         
  -3   9   8          5.17          4.67         2.45 o                         
  -2   9   8          3.40          3.50         2.68 o                         
  -1   9   8         13.41         18.09         3.59 o                         
   0   9   8          2.11          4.77         6.05 o                         
   1   9   8         10.31         17.28         7.83 o                         
  -8  10   8          0.53         -3.33         4.82 o                         
  -7  10   8         11.81         11.17         9.34 o                         
  -6  10   8          3.72          4.11         3.78 o                         
  -5  10   8          9.38         10.89         3.73 o                         
  -4  10   8         10.21         10.64         3.75 o                         
  -3  10   8          0.11          3.71         2.69 o                         
  -2  10   8         28.65         33.51         4.94 o                         
  -1  10   8          0.78          0.51         5.98 o                         
   0  10   8          7.69         19.20         6.43 o                         
   5 -15   9         24.88         19.90         8.56 o                         
   0 -14   9          3.29          2.67         3.54 o                         
   1 -14   9          4.27          9.11         4.81 o                         
   2 -14   9          6.67          6.75         5.74 o                         
   3 -14   9          4.99          5.46         3.40 o                         
   4 -14   9          5.38          4.05         4.09 o                         
   5 -14   9          8.49         12.30         3.79 o                         
   6 -14   9          4.96          6.21         7.26 o                         
   7 -14   9          3.48         -0.50         9.04 o                         
   8 -14   9          0.01         -1.07         5.14 o                         
  -3 -13   9          0.51        -10.59         7.06 o                         
  -2 -13   9          4.24          1.89         3.24 o                         
  -1 -13   9          2.75          1.78         4.94 o                         
   0 -13   9         10.12         13.10         4.99 o                         
   1 -13   9          1.15         -3.44         4.51 o                         
   2 -13   9          5.05          3.14         3.06 o                         
   3 -13   9          8.19         11.36         2.87 o                         
   4 -13   9          0.30         -2.13         2.47 o                         
   5 -13   9         22.42         20.66         4.61 o                         
   6 -13   9         22.38         19.94         4.47 o                         
   7 -13   9          0.31         -3.25         3.58 o                         
   8 -13   9          2.56         -3.08         6.64 o                         
   9 -13   9          4.36         -1.93         4.92 o                         
  -4 -12   9          7.11         -4.22         6.69 o                         
  -3 -12   9          0.73          1.02         2.50 o                         
  -2 -12   9          0.17         -1.56         2.28 o                         
  -1 -12   9          0.38          0.60         2.61 o                         
   0 -12   9          0.00          1.30         2.46 o                         
   1 -12   9          1.12          0.08         1.94 o                         
   2 -12   9          3.68          1.66         2.00 o                         
   3 -12   9         46.97         42.60         4.43 o                         
   4 -12   9         21.65         22.81         3.06 o                         
   5 -12   9          9.00          6.60         2.35 o                         
   6 -12   9          3.79          3.69         3.15 o                         
   7 -12   9          0.26          1.38         2.85 o                         
   8 -12   9         12.04          6.20         4.42 o                         
   9 -12   9          1.00         -2.23         2.87 o                         
  10 -12   9          5.69         10.06         5.56 o                         
  -6 -11   9         25.11         26.14         5.23 o                         
  -5 -11   9          1.54          5.54         3.51 o                         
  -4 -11   9         31.58         38.07         4.06 o                         
  -3 -11   9          0.34         -3.08         2.05 o                         
  -2 -11   9         50.64         42.45         3.89 o                         
  -1 -11   9         31.35         30.19         3.16 o                         
   0 -11   9         14.80         17.46         2.64 o                         
   1 -11   9         16.37         21.31         2.48 o                         
   2 -11   9          0.75         -1.93         1.54 o                         
   3 -11   9          3.50          5.16         2.18 o                         
   4 -11   9        113.16        120.10         4.89 o                         
   5 -11   9          8.80          5.56         2.19 o                         
   6 -11   9         11.50          8.69         2.56 o                         
   7 -11   9         11.03         12.39         3.19 o                         
   8 -11   9          7.03          5.60         3.46 o                         
   9 -11   9          4.17          2.27         3.28 o                         
  10 -11   9          0.92          3.85         4.92 o                         
  11 -11   9          3.39         14.76         6.21 o                         
  -7 -10   9          0.00         -2.42         4.12 o                         
  -6 -10   9         26.51         27.67         4.44 o                         
  -5 -10   9         25.64         20.27         3.25 o                         
  -4 -10   9         71.03         75.44         4.77 o                         
  -3 -10   9         11.49         14.90         2.87 o                         
  -2 -10   9          0.02         -0.93         1.89 o                         
  -1 -10   9          1.77          1.16         2.06 o                         
   0 -10   9        157.55        162.13         4.62 o                         
   1 -10   9         30.46         21.25         2.19 o                         
   2 -10   9          2.28          1.50         1.65 o                         
   3 -10   9        179.57        175.35         5.36 o                         
   4 -10   9         11.16          9.02         2.13 o                         
   5 -10   9         10.41          9.59         2.61 o                         
   6 -10   9         11.17          9.90         2.68 o                         
   7 -10   9        105.17        104.49         6.39 o                         
   8 -10   9         26.97         35.01         4.85 o                         
   9 -10   9         31.46         37.44         5.96 o                         
  10 -10   9          5.35         11.32         3.64 o                         
  11 -10   9          5.34         10.70         5.78 o                         
  -8  -9   9          4.28          4.71         6.85 o                         
  -7  -9   9         13.08         14.42         4.01 o                         
  -6  -9   9          0.01         -2.66         2.87 o                         
  -5  -9   9         10.17         10.05         3.19 o                         
  -4  -9   9          7.58          6.94         2.53 o                         
  -3  -9   9        106.05        113.06         4.73 o                         
  -2  -9   9         44.53         37.85         3.06 o                         
  -1  -9   9          5.73          6.73         2.75 o                         
   0  -9   9          5.39          3.26         1.53 o                         
   1  -9   9         56.81         45.44         3.07 o                         
   2  -9   9        352.07        378.09         6.69 o                         
   3  -9   9         11.15         10.09         2.11 o                         
   4  -9   9        464.94        471.89         8.50 o                         
   5  -9   9        219.41        223.32         6.65 o                         
   6  -9   9         57.20         52.85         5.25 o                         
   7  -9   9         86.55         89.82         5.17 o                         
   8  -9   9          3.93          8.09         2.91 o                         
   9  -9   9          1.06         -0.61         2.87 o                         
  10  -9   9          0.70          3.16         3.44 o                         
  11  -9   9         38.78         50.93         8.35 o                         
  -8  -8   9          0.20         -1.22         5.63 o                         
  -7  -8   9          5.59          3.07         3.65 o                         
  -6  -8   9         10.57          5.90         3.12 o                         
  -5  -8   9         23.45         24.90         3.37 o                         
  -4  -8   9         19.03         22.74         2.29 o                         
  -3  -8   9         12.43         12.25         1.70 o                         
  -2  -8   9         22.65         20.23         1.88 o                         
  -1  -8   9          0.25         -1.51         1.00 o                         
   0  -8   9         27.92         32.60         1.60 o                         
   1  -8   9        266.73        259.74         3.22 o                         
   2  -8   9        290.78        281.55         4.53 o                         
   3  -8   9        211.20        211.29         4.23 o                         
   4  -8   9        332.72        325.04         6.81 o                         
   5  -8   9        148.39        148.98         4.72 o                         
   6  -8   9         13.88         12.19         2.54 o                         
   7  -8   9          2.63         -1.49         2.26 o                         
   8  -8   9         11.03          5.10         3.01 o                         
   9  -8   9         17.86         13.98         5.01 o                         
  10  -8   9          0.11          2.44         3.21 o                         
  11  -8   9         31.22         34.35         4.99 o                         
  -9  -7   9          8.01          2.12         5.57 o                         
  -8  -7   9         12.63         14.93         4.26 o                         
  -7  -7   9          4.74          0.04         2.71 o                         
  -6  -7   9         24.81         29.08         3.02 o                         
  -5  -7   9        468.64        519.92         9.40 o                         
  -4  -7   9          2.25         -1.24         1.52 o                         
  -3  -7   9         34.47         36.44         2.26 o                         
  -2  -7   9        199.93        201.17         3.30 o                         
  -1  -7   9        116.26        107.30         2.28 o                         
   0  -7   9        790.36        778.24         6.15 o                         
   1  -7   9        117.28        107.35         3.62 o                         
   2  -7   9          2.34          2.34         0.83 o                         
   3  -7   9         80.08         82.75         1.53 o                         
   4  -7   9         14.01         15.78         1.57 o                         
   5  -7   9         59.93         53.71         2.54 o                         
   6  -7   9          5.56          1.35         1.66 o                         
   7  -7   9         37.60         33.82         3.30 o                         
   8  -7   9          4.55          9.34         2.49 o                         
   9  -7   9         12.49         16.23         3.42 o                         
  10  -7   9          0.76          0.53         2.68 o                         
  11  -7   9          0.08          0.02         3.09 o                         
 -10  -6   9          4.04         -5.14         7.92 o                         
  -9  -6   9         17.08         22.20         3.89 o                         
  -8  -6   9          2.50          5.74         2.51 o                         
  -7  -6   9         36.71         42.73         4.04 o                         
  -6  -6   9         25.82         29.58         2.83 o                         
  -5  -6   9          0.35         -0.81         1.55 o                         
  -4  -6   9         67.99         67.91         2.68 o                         
  -3  -6   9        302.81        285.98         4.34 o                         
  -2  -6   9        820.44        799.10         6.72 o                         
  -1  -6   9          3.63          2.63         0.77 o                         
   0  -6   9         20.51         19.15         0.98 o                         
   1  -6   9        238.91        223.35         2.65 o                         
   2  -6   9         15.41         10.96         1.56 o                         
   3  -6   9          9.33          7.58         0.90 o                         
   4  -6   9         60.55         63.42         3.41 o                         
   5  -6   9         19.42         18.36         1.51 o                         
   6  -6   9          7.11          6.59         3.24 o                         
   7  -6   9          9.27          6.15         1.92 o                         
   8  -6   9          0.17          1.26         2.14 o                         
   9  -6   9          0.12          0.50         2.50 o                         
  10  -6   9          1.99         -0.88         2.87 o                         
  11  -6   9         19.15         20.86         4.38 o                         
 -10  -5   9          9.96          3.77         4.11 o                         
  -9  -5   9          2.86          4.96         3.07 o                         
  -8  -5   9          6.68         10.00         3.15 o                         
  -7  -5   9          5.98          3.85         2.05 o                         
  -6  -5   9         20.23         15.35         2.72 o                         
  -5  -5   9        376.56        379.68         6.86 o                         
  -4  -5   9         98.93        106.55         2.82 o                         
  -3  -5   9        226.72        234.24         3.18 o                         
  -2  -5   9         13.65         10.02         0.99 o                         
  -1  -5   9         17.61         15.65         1.04 o                         
   0  -5   9          8.34          8.71         0.66 o                         
   1  -5   9        390.03        407.21         6.21 o                         
   2  -5   9          9.25          7.90         1.62 o                         
   3  -5   9        188.63        181.80         5.96 o                         
   4  -5   9         87.24         85.38         1.64 o                         
   5  -5   9         56.12         53.46         2.43 o                         
   6  -5   9          0.07         -1.84         1.23 o                         
   7  -5   9          7.87          7.32         2.52 o                         
   8  -5   9         34.97         31.48         3.83 o                         
   9  -5   9         41.99         40.92         5.60 o                         
  10  -5   9          1.95          0.87         3.11 o                         
  11  -5   9          3.23          5.24         4.28 o                         
 -11  -4   9          1.06         -3.76         3.71 o                         
 -10  -4   9          2.74         -2.02         3.00 o                         
  -9  -4   9         23.98         23.43         3.59 o                         
  -8  -4   9          0.00         -1.16         2.30 o                         
  -7  -4   9          4.19         -0.40         2.19 o                         
  -6  -4   9         11.73         11.78         2.07 o                         
  -5  -4   9         51.87         45.72         2.27 o                         
  -4  -4   9        720.78        711.43         6.09 o                         
  -3  -4   9         11.85         14.43         1.09 o                         
  -2  -4   9        195.52        195.32         2.59 o                         
  -1  -4   9          1.88          2.61         0.53 o                         
   0  -4   9         76.71         79.35         1.32 o                         
   1  -4   9          2.22          3.24         0.80 o                         
   2  -4   9         11.99         14.13         1.64 o                         
   3  -4   9         10.10          9.24         1.05 o                         
   4  -4   9         31.18         27.78         1.16 o                         
   5  -4   9        177.00        177.21         3.61 o                         
   6  -4   9          0.45         -1.63         1.09 o                         
   7  -4   9         57.86         60.36         6.57 o                         
   8  -4   9          4.58          6.75         2.34 o                         
   9  -4   9          4.27          3.81         2.45 o                         
  10  -4   9          0.98          0.93         2.89 o                         
  11  -4   9          0.14         -1.94         3.63 o                         
  12  -4   9          0.14          6.21         8.34 o                         
 -12  -3   9          0.02         -9.20         6.85 o                         
 -11  -3   9          5.57          2.91         4.40 o                         
 -10  -3   9          2.05         -4.00         2.67 o                         
  -9  -3   9          5.38          6.16         2.63 o                         
  -8  -3   9          2.02          1.20         2.30 o                         
  -7  -3   9         69.36         62.74         3.66 o                         
  -6  -3   9          4.45          2.54         1.24 o                         
  -5  -3   9          0.16          0.77         0.78 o                         
  -4  -3   9        505.03        495.15         4.81 o                         
  -3  -3   9         57.74         74.02         1.74 o                         
  -2  -3   9          8.26         10.76         0.83 o                         
  -1  -3   9          0.00          0.04         0.43 o                         
   0  -3   9         14.26          8.61         0.96 o                         
   1  -3   9         21.95         16.24         1.69 o                         
   2  -3   9          5.02          4.44         0.74 o                         
   3  -3   9         23.13         23.57         0.99 o                         
   4  -3   9         90.92         90.84         2.71 o                         
   5  -3   9         88.48         86.47         2.67 o                         
   6  -3   9          1.39          0.52         1.64 o                         
   7  -3   9         15.89         13.62         2.48 o                         
   8  -3   9         40.42         41.71         3.71 o                         
   9  -3   9          9.25          8.92         2.79 o                         
  10  -3   9         21.98         17.65         4.08 o                         
  11  -3   9          0.37         -1.33         4.57 o                         
 -12  -2   9          0.58          3.42         7.70 o                         
 -11  -2   9          4.70          0.08         4.06 o                         
 -10  -2   9          0.54          1.19         2.87 o                         
  -9  -2   9        143.52        146.96         6.20 o                         
  -8  -2   9          1.45          4.07         1.89 o                         
  -7  -2   9        179.22        174.11         5.25 o
[truncated: 253,855 more chars]
