# Supplementary material for: Crystal structure of methyl 3′-benzamido-4′-(4-meth­oxy­phen­yl)-1′-methyl­spiro­[indeno­[1,2-b]quinoxaline-11,2′-pyrrolidine]-3′-carboxyl­ate
Source: Acta Crystallogr E Crystallogr Commun. 2016 Aug 5;72(Pt 9):1257–9. doi: 10.1107/S2056989016012469 (PMC5120701; doi:10.1107/S2056989016012469)
Supplement: Supplementary file 3 [file e-72-01257-Isup3.cml]

<?xml version="1.0" ?>
<cml>
<molecule id="m1">
  <atomArray>
    <atom id="a1" elementType="C"
          x2="-5.170000076293945" y2="1.7600000095367427" />
    <atom id="a2" elementType="C"
          x2="-6.503640076293945" y2="2.5300000095367423" />
    <atom id="a3" elementType="C"
          x2="-7.837434076293945" y2="1.7600000095367427" />
    <atom id="a4" elementType="C"
          x2="-7.837434076293945" y2="0.2200000095367436" />
    <atom id="a5" elementType="C"
          x2="-6.503640076293945" y2="-0.549999990463256" />
    <atom id="a6" elementType="C"
          x2="-5.170000076293945" y2="0.2200000095367436" />
    <atom id="a7" elementType="N"
          x2="-3.8363600762939454" y2="-0.549999990463256" />
    <atom id="a8" elementType="C"
          x2="-2.5025660762939452" y2="0.2200000095367436" />
    <atom id="a9" elementType="C"
          x2="-2.5025660762939452" y2="1.7600000095367427" />
    <atom id="a10" elementType="N"
          x2="-3.8363600762939454" y2="2.5300000095367423" />
    <atom id="a11" elementType="C"
          x2="-1.1689260762939462" y2="-0.549999990463256" />
    <atom id="a12" elementType="C"
          x2="0.16471392370605287" y2="1.7600000095367427" />
    <atom id="a13" elementType="C"
          x2="0.16471392370605287" y2="0.2200000095367436" />
    <atom id="a14" elementType="C"
          x2="1.4983832647543114" y2="2.530016950095783" />
    <atom id="a15" elementType="C"
          x2="1.4983832647543114" y2="-0.5500508121403787" />
    <atom id="a16" elementType="C"
          x2="2.83205260580257" y2="0.2199661284186618" />
    <atom id="a17" elementType="C"
          x2="2.83205260580257" y2="1.7600000095367427" />
    <atom id="a18" elementType="N"
          x2="-2.4147924053109726" y2="-1.4552165889752562" />
    <atom id="a19" elementType="C"
          x2="-1.9389299879237534" y2="-2.91976402889515" />
    <atom id="a20" elementType="C"
          x2="-0.398922164664139" y2="-2.91976402889515" />
    <atom id="a21" elementType="C"
          x2="0.07694025272308203" y2="-1.4552165889752562" />
    <atom id="a22" elementType="C"
          x2="-3.748471527139008" y2="-2.2252165889752566" />
    <atom id="a23" elementType="C"
          x2="1.5644660252082472" y2="-1.8537979184331381" />
    <atom id="a24" elementType="O"
          x2="2.334466025208248" y2="-3.1874770402611734" />
    <atom id="a25" elementType="O"
          x2="3.1044660252082474" y2="-1.8537979184331381" />
    <atom id="a26" elementType="C"
          x2="4.438145147036283" y2="-1.083797918433138" />
    <atom id="a27" elementType="N"
          x2="0.4755215821809643" y2="-2.9427423614604216" />
    <atom id="a28" elementType="C"
          x2="0.8741029116388466" y2="-4.430268133945587" />
    <atom id="a29" elementType="O"
          x2="-0.21484153138843687" y2="-5.51921257697287" />
    <atom id="a30" elementType="C"
          x2="2.2077820334668825" y2="-5.2002681339455865" />
    <atom id="a31" elementType="C"
          x2="3.541451374515141" y2="-4.430251193386546" />
    <atom id="a32" elementType="C"
          x2="2.2077820334668825" y2="-6.740302015063667" />
    <atom id="a33" elementType="C"
          x2="3.541451374515141" y2="-7.510318955622708" />
    <atom id="a34" elementType="C"
          x2="4.8751207155633995" y2="-6.740302015063667" />
    <atom id="a35" elementType="C"
          x2="4.8751207155633995" y2="-5.2002681339455865" />
    <atom id="a36" elementType="C"
          x2="-1.7326012864921743" y2="-3.6897640288951505" />
    <atom id="a37" elementType="C"
          x2="-3.066270627540433" y2="-4.459780969454191" />
    <atom id="a38" elementType="C"
          x2="-3.066270627540433" y2="-5.999814850572272" />
    <atom id="a39" elementType="C"
          x2="-1.7326012864921743" y2="-6.769831791131312" />
    <atom id="a40" elementType="C"
          x2="-0.39893194544391575" y2="-5.999814850572272" />
    <atom id="a41" elementType="C"
          x2="-0.39893194544391575" y2="-4.459780969454191" />
    <atom id="a42" elementType="O"
          x2="-3.0662804083202095" y2="-7.539831791131313" />
    <atom id="a43" elementType="C"
          x2="-4.553806180805375" y2="-7.1412504616734305" />
  </atomArray>
  <bondArray>
    <bond atomRefs2="a1 a2" order="1" />
    <bond atomRefs2="a1 a6" order="2" />
    <bond atomRefs2="a1 a10" order="1" />
    <bond atomRefs2="a2 a3" order="2" />
    <bond atomRefs2="a3 a4" order="1" />
    <bond atomRefs2="a4 a5" order="2" />
    <bond atomRefs2="a5 a6" order="1" />
    <bond atomRefs2="a6 a7" order="1" />
    <bond atomRefs2="a7 a8" order="2" />
    <bond atomRefs2="a9 a10" order="2" />
    <bond atomRefs2="a9 a12" order="1" />
    <bond atomRefs2="a8 a9" order="1" />
    <bond atomRefs2="a11 a8" order="1" />
    <bond atomRefs2="a11 a13" order="1" />
    <bond atomRefs2="a14 a12" order="2" />
    <bond atomRefs2="a12 a13" order="1" />
    <bond atomRefs2="a13 a15" order="2" />
    <bond atomRefs2="a14 a17" order="1" />
    <bond atomRefs2="a15 a16" order="1" />
    <bond atomRefs2="a16 a17" order="2" />
    <bond atomRefs2="a11 a18" order="1" />
    <bond atomRefs2="a11 a21" order="1" />
    <bond atomRefs2="a18 a19" order="1" />
    <bond atomRefs2="a19 a20" order="1" />
    <bond atomRefs2="a20 a21" order="1" />
    <bond atomRefs2="a18 a22" order="1" />
    <bond atomRefs2="a21 a23" order="1" />
    <bond atomRefs2="a23 a24" order="2" />
    <bond atomRefs2="a23 a25" order="1" />
    <bond atomRefs2="a25 a26" order="1" />
    <bond atomRefs2="a21 a27" order="1" />
    <bond atomRefs2="a27 a28" order="1" />
    <bond atomRefs2="a28 a29" order="2" />
    <bond atomRefs2="a28 a30" order="1" />
    <bond atomRefs2="a31 a30" order="2" />
    <bond atomRefs2="a30 a32" order="1" />
    <bond atomRefs2="a31 a35" order="1" />
    <bond atomRefs2="a32 a33" order="2" />
    <bond atomRefs2="a33 a34" order="1" />
    <bond atomRefs2="a34 a35" order="2" />
    <bond atomRefs2="a20 a36" order="1" />
    <bond atomRefs2="a36 a37" order="2" />
    <bond atomRefs2="a36 a41" order="1" />
    <bond atomRefs2="a37 a38" order="1" />
    <bond atomRefs2="a38 a39" order="2" />
    <bond atomRefs2="a39 a40" order="1" />
    <bond atomRefs2="a40 a41" order="2" />
    <bond atomRefs2="a39 a42" order="1" />
    <bond atomRefs2="a42 a43" order="1" />
  </bondArray>
</molecule>
</cml>
